# Supplementary material for: Single-cell profiling of human dura and meningioma reveals cellular meningeal landscape and insights into meningioma immune response
Source: Genome Med. 2022 May 10;14:49. doi: 10.1186/s13073-022-01051-9 (PMC9088131; doi:10.1186/s13073-022-01051-9)
Supplement: Supplementary file 2 — Additional file 2: Analysis of principal component genes of different cell types in dura and tumor samples and associated gene ontology biological pathways. [file 13073_2022_1051_MOESM2_ESM.xlsx]

## Sheet: Contents
Additional File 2: Analysis of principal component genes of different cell types in dura and tumor samples and associated gene ontology biological pathways.
Sheet 1: Top 10 genes of the top 10 PCs and associated gene ontology biological pathways of dura DCs.
Sheet 2: Top 15 genes of the top 15 PCs and associated gene ontology biological pathways of dura fibroblast cells.
Sheet 3: Top 15 genes of the top 15 PCs and associated gene ontology biological pathways of dura endothelial cells.
Sheet 4: Top 15 genes of the top 10 PCs and associated gene ontology biological pathways of pooled dura and tumor monocyte/macrophages.
Sheet 5: Top 15 genes of the top 10 PCs and associated gene ontology biological pathways of pooled dura and tumor DCs.
Sheet 6: Top 10 genes of the top 10 PCs and associated gene ontology biological pathways of MEN104 tumor clusters.
Sheet 7: Top 10 genes of the top 10 PCs and associated gene ontology biological pathways of MEN108 tumor clusters.
Sheet 8: Top 10 genes of the top 10 PCs and associated gene ontology biological pathways of MEN09 tumor clusters.

## Sheet: Dura_DC_PC
PC Genes	Top 10 genes of top 10 PCs		GO BP: Response to interferon-gamma	GO BP: Cellular response to cytokine stimulus	GO BP: Cellular response to interleukin-1	GO BP: positive regulation of cell population proliferation	GO BP: neutrophil chemotaxis	GO BP: Response to topologically incorrect protein	GO BP: Myeloid cell activation involved in immune response
HLA-DRA			HLA-DRA	HLA-DRA	DUSP2	TSC22D3	SOD2	HSP90B1	CTSL
HLA-DPA1			HLA-DPA1	HLA-DPA1	TRAF1	AC103591.3	LGALS3	SDF2L1	MMP9
HLA-DRB1			HLA-DRB1	HLA-DRB1	BCL2A1	CD52	DSE	HSPA5	SLCO4A1
CD74			CD74	CD74	IRAK2	HILPDA	GPAT3	MANF	RGCC
HLA-DRB5			HLA-DRB5	HLA-DRB5	IL1B	ANKRD37	EGR2	HERPUD1	CD93
ACTG1			ACTG1	ACTG1	CCL4	SLC2A3	PHLDA1	MS4A4A	CXCL3
CD86				CD86	CCL3	RIPK2	CXCL2	EIF4EBP1	PFKFB3
MXD1				MXD1	CCL3L1	RAC2	CXCL8	SELENOP	MET
TIMP1				TIMP1	CCL4L2	CST3		MATK	PILRA
EREG				EREG	FOSL1	FOS		LGALS9	FCER1G
BASP1				BASP1	OASL	NEAT1			CD14
MYO1G				MYO1G	ARC	MALAT1			ANPEP
CST7				CST7	CCL2				CTSB
IL7R				IL7R					MEI1
RAMP1				RAMP1					CXCL16
TNFSF13B				TNFSF13B					TNFRSF1B
LSP1				LSP1					PLA2G7
CCR7				CCR7					IFI30
CCL22				CCL22					CREG1
FSCN1				FSCN1					FTH1
TBC1D4				TBC1D4
CRIP1				CRIP1
FABP5				FABP5
TXN				TXN
DUSP2
TRAF1
BCL2A1
IRAK2
IL1B
CCL4
CCL3
CCL3L1
CCL4L2
FOSL1
OASL
ARC
CCL2
TSC22D3
AC103591.3
CD52
HILPDA
ANKRD37
SLC2A3
RIPK2
RAC2
CST3
FOS
NEAT1
MALAT1
SOD2
LGALS3
DSE
GPAT3
EGR2
PHLDA1
CXCL2
CXCL8
HSP90B1
SDF2L1
HSPA5
MANF
HERPUD1
MS4A4A
EIF4EBP1
SELENOP
MATK
LGALS9
CTSL
MMP9
SLCO4A1
RGCC
CD93
CXCL3
PFKFB3
MET
PILRA
FCER1G
CD14
ANPEP
CTSB
MEI1
CXCL16
TNFRSF1B
PLA2G7
IFI30
CREG1
FTH1

## Sheet: Dura_Fibro_PC
PC genes	Top 15 of the top 15 PCs		GO BP: regulation of cell population proliferation (Ex: CD55, HMOX1, FOSL1); regulation of DNA binding (Ex: LIF, NME1, TXN)	GO BP: negative regulation of apoptotic process (Ex: MYC, CCL2, FN1)	GO BP: no associated pathway	GO BP: extracellular matrix oragnization (Ex: COL3A1, TIMP1, SPARC)	GO BP: Regulation of cell death (ID1, THBS1, FOS); cellular response to TGFB stimulus (ID1, UBC, COL1A1)	GO BP: no associated pathway	GO BP: extracellular matrix organization (Ex: MFAP5, MMP2, DCN)	GO BP: MHC class II (Ex: HLA-DRA, HLA-DMA, HLA-DQA1)	GO BP: Proteolysis (Ex: CFB, CLU, FGL2)
FTH1			FTH1	CRYAB	ESYT3	SPARC	COL8A1	SPOCD1	RBP4	HLA-DMA	SFRP1
CD55			CD55	HBEGF	CSPG4	CDC42EP3	COL1A2	ALDH1A2	FBLN1	HLA-DQA1	NTRK2
S100A16			S100A16	BAG3	PHGDH	TNC	COL1A1	SGCA	HTRA1	HLA-DQB1	LEPR
U2AF1L5			U2AF1L5	MYC	ADAM12	CD9	THBS1	HMGA2	MMP2	HLA-DRB1	AC008014.1
CCND1			CCND1	GADD45A	GAL	LUM	CTGF	GJB2	DCN	HLA-DPA1	FGL2
HMGA1			HMGA1	VIM	NGF	EDIL3	BTG2	DSP	MFAP4	HLA-DRA	SPINT2
LIF			LIF	BCL3	RHOF	COL3A1	ZFP36	KRT18	BGN	HLA-DPB1	BEX3
IRAK2			IRAK2	FN1	LAMC2	COL6A1	XIST	SSTR2	SERPINF1	HLA-DRB5	CFB
MIR4435-2HG			MIR4435-2HG	CXCL2	BACH2	APOD	UBC	SMOC1	IGFBP7		SLPI
CYP1B1			CYP1B1	CXCL3	BICC1	CFH	ADAMTS1	KCNMA1	MFAP5		SFRP2
GAS1			GAS1	CYTOR	FAM110B	COL6A3	KLF10	ITM2C	SERPING1		CLU
SLC7A2			SLC7A2	FST	KCNN4	FGF7	DNAJB1	C19orf33	ASPN
SAT1			SAT1	CCL2	PCOLCE2	IFITM1	RGS16	APOE	OMD
NEAT1			NEAT1	GEM	NBL1	ANXA2	HSPA1A		CILP2
SLC9B2			SLC9B2	IER3	IGFBP2	TIMP1	HSPA1B		CHRDL1
CCDC80			CCDC80		CCDC85B	S100A6	GADD45B		ADAMTSL2
TXN			TXN			FTL	FOSB		RSPO3
HMOX1			HMOX1				FOS		FBXO2
SERPINE2			SERPINE2				ID3		MGP
TNFRSF12A			TNFRSF12A				ID1		CD74
CXCL1			CXCL1				JUNB		PCOLCE
FAM57A			FAM57A				ADM		PRELP
GPAT3			GPAT3				GADD45G		C2orf40
ITGA2			ITGA2				RRAD		CST3
CTNNAL1			CTNNAL1				LIMA1		PTGDS
FOSL1			FOSL1				GLUL
GCLM			GCLM				NFKBIZ
PTP4A1			PTP4A1				HERPUD1
OSGIN1			OSGIN1				TSC22D1
TWIST1			TWIST1				MALAT1
PGM3			PGM3
PSAT1			PSAT1
TXNRD1			TXNRD1
TRAF1			TRAF1
CD93			CD93
EBNA1BP2			EBNA1BP2
NOP16			NOP16
PGD			PGD
TOMM40			TOMM40
SRM			SRM
NME1			NME1
MFSD2A			MFSD2A
AGPAT5			AGPAT5
TNFAIP6			TNFAIP6
CXCL8			CXCL8
IL6			IL6
TFPI
EPS8
PTGS2
COL4A1
COL4A2
CYGB
S1PR3
CRYAB
HBEGF
BAG3
MYC
GADD45A
VIM
BCL3
FN1
CXCL2
CXCL3
CYTOR
FST
CCL2
GEM
IER3
ESYT3
CSPG4
PHGDH
ADAM12
GAL
NGF
RHOF
LAMC2
BACH2
BICC1
FAM110B
KCNN4
PCOLCE2
NBL1
IGFBP2
CCDC85B
SPARC
CDC42EP3
TNC
CD9
LUM
EDIL3
COL3A1
COL6A1
APOD
CFH
COL6A3
FGF7
IFITM1
ANXA2
TIMP1
S100A6
FTL
COL8A1
COL1A2
COL1A1
THBS1
CTGF
BTG2
ZFP36
XIST
UBC
ADAMTS1
KLF10
DNAJB1
RGS16
HSPA1A
HSPA1B
GADD45B
FOSB
FOS
ID3
ID1
JUNB
ADM
GADD45G
RRAD
LIMA1
GLUL
NFKBIZ
HERPUD1
TSC22D1
MALAT1
THSD4
SLC4A4
SLC26A2
SLC47A1
CRABP1
DNASE1L3
PDGFD
EFEMP1
CLEC3B
SPOCD1
ALDH1A2
SGCA
HMGA2
GJB2
DSP
KRT18
SSTR2
SMOC1
KCNMA1
ITM2C
C19orf33
APOE
RBP4
FBLN1
HTRA1
MMP2
DCN
MFAP4
BGN
SERPINF1
IGFBP7
MFAP5
SERPING1
ASPN
OMD
CILP2
CHRDL1
ADAMTSL2
RSPO3
FBXO2
MGP
CD74
HLA-DMA
HLA-DQA1
HLA-DQB1
HLA-DRB1
HLA-DPA1
HLA-DRA
HLA-DPB1
HLA-DRB5
PCOLCE
PRELP
C2orf40
CST3
PTGDS
SFRP1
NTRK2
LEPR
AC008014.1
FGL2
SPINT2
BEX3
CFB
SLPI
SFRP2
CLU

## Sheet: Dura_Endo_PC
PC genes	Top 15 genes of top 15 PCs		GO BP: response to oxidative stress (Ex: TXNRD1, THBS1, LDHA); response to abiotic stimulus (Ex: PMP22, SYNPO, TXN)	GO BP: cellular response to TGFB stimulus (Ex: ID1, CLDN5, SMAD3)	GO BP: response to oxygen levels (Ex: CDKN1A, HILPDA, STC1); response to lipid (Ex: SELE, STC2, SERPINE1)	GO BP: response to IFNG (Ex: HLA-DPA1, IFITM3, CCL14)	GO BP: Collagen-containing ECM (Ex: POSTN, PLAT, VWA1)	GO BP: blood vessel morphogenesis (Ex: RHOB, FLT1, RAMP2)
ACTG1			ACTG1	CXCL8	SAT1	TMSB10	CEBPD	CCDC85B
GIMAP4			GIMAP4	BMP2	DUSP5	MGP	HSPA1A	JUNB
LDHA			LDHA	TNFRSF12A	MEDAG	TNFSF10	SLC2A3	RGCC
HSPA8			HSPA8	U2AF1L5	CYR61	HYAL2	PPP1R14A	RHOB
UPP1			UPP1	ADAMTS1	ZFAS1	HLA-DRB5	POSTN	PRCP
CLEC2B			CLEC2B	PPA1	AKAP12	HLA-DPA1	RBP7	COL15A1
CD59			CD59	TFPI	CYTOR	IFITM3	GSN	NRP2
ADAMTS9			ADAMTS9	SGK1	GADD45A	HLA-DRB1	IGFBP7	DNASE1L3
SLC16A3			SLC16A3	TSHZ2	MAFF	CALD1	RND1	HSP90AA1
LAMA4			LAMA4	CLDN5	CDKN1A	LDLR	GRASP	HSPH1
TSPAN14			TSPAN14	F2RL3	ESM1	MALAT1	CPM	FLT1
HSP90AB1			HSP90AB1	BRI3	STC1	CCL14	ABCG2	EDIL3
HS3ST1			HS3ST1	PIM3	SERPINE1	CRIP1	ITGA6	EDNRB
PMP22			PMP22	IL32	HILPDA	CLU	SLCO2A1	RAMP2
APLNR			APLNR	SMAD6	STC2		RAMP3	SLC9A3R2
ZNF385D			ZNF385D	CST3	ADM		VWA1	ICAM2
MMP1			MMP1	NEURL1B	DEPP1		SPARCL1	CD9
AKR1C2			AKR1C2	FAM110D	GJA4		PLAC9	ESAM
CD200			CD200	DUSP6	ENPP2		PLAT	IGFBP4
THBS1			THBS1	CCND1	IGFBP3		TSC22D3	HSPB1
EIF2B2			EIF2B2	NID2	SRGN		CLEC3B	PLVAP
ACTB			ACTB	CAPN2	BCL3		FOS	SPARC
MCTP1			MCTP1	CAV2	IVNS1ABP		CAV1
NQO1			NQO1	FAM241A	ICAM1		KLF2
PXDN			PXDN	SMAD3	TGM2
AKR1C3			AKR1C3	NNMT	SELE
CTSB			CTSB	CXCL12	MT2A
MYADM			MYADM	EDN1
MCAM			MCAM	HECW2
PLXDC2			PLXDC2	ID1
SYNPO			SYNPO	ATOH8
HMOX1			HMOX1	ID3
TXN			TXN
FTH1			FTH1
CYP1A1			CYP1A1
FABP5			FABP5
CYP1B1			CYP1B1
CDC42EP2			CDC42EP2
SLC7A11			SLC7A11
TUBB6			TUBB6
TXNRD1			TXNRD1
C1orf21			C1orf21
ITGA2			ITGA2
PPP1R14B			PPP1R14B
PGF			PGF
SYNJ2			SYNJ2
CD55			CD55
RND3			RND3
TM4SF1			TM4SF1
S100A6			S100A6
MALL			MALL
EBNA1BP2			EBNA1BP2
NME1			NME1
OCIAD2			OCIAD2
CXCL8
BMP2
TNFRSF12A
U2AF1L5
ADAMTS1
PPA1
TFPI
SGK1
TSHZ2
CLDN5
F2RL3
BRI3
PIM3
IL32
SMAD6
CST3
NEURL1B
FAM110D
DUSP6
CCND1
NID2
CAPN2
CAV2
FAM241A
SMAD3
NNMT
CXCL12
EDN1
HECW2
ID1
ATOH8
ID3
EFNB2
INHBB
SLC45A4
HEY1
RASD1
FAM124A
BMX
SAT1
DUSP5
MEDAG
CYR61
ZFAS1
AKAP12
CYTOR
GADD45A
MAFF
CDKN1A
ESM1
STC1
SERPINE1
HILPDA
STC2
ADM
DEPP1
GJA4
ENPP2
IGFBP3
SRGN
BCL3
IVNS1ABP
ICAM1
TGM2
SELE
MT2A
SULF1
TMEM100
PTGS2
EGR1
FBLN2
CRTAC1
FOSB
ADIRF
FBLN5
ASS1
S100A10
VIM
TMSB10
MGP
TNFSF10
HYAL2
HLA-DRB5
HLA-DPA1
IFITM3
HLA-DRB1
CALD1
LDLR
MALAT1
CCL14
CRIP1
CLU
CEBPD
HSPA1A
SLC2A3
PPP1R14A
POSTN
RBP7
GSN
IGFBP7
RND1
GRASP
CPM
ABCG2
ITGA6
SLCO2A1
RAMP3
VWA1
SPARCL1
PLAC9
PLAT
TSC22D3
CLEC3B
FOS
CAV1
KLF2
CCDC85B
JUNB
RGCC
RHOB
PRCP
COL15A1
NRP2
DNASE1L3
HSP90AA1
HSPH1
FLT1
EDIL3
EDNRB
RAMP2
SLC9A3R2
ICAM2
CD9
ESAM
IGFBP4
HSPB1
PLVAP
SPARC

## Sheet: Dura_Tumor_Mono_Macro_PC
PC Genes	Top 15 genes of top 10 PC		GO BP: Nuclear division (Ex: TYMS, ADAMTS1, CDK1)	GO BP: Negative regulation of dendritic cell differentiation (Ex: TMEM176A, TMEM176B)	GO BP: No associated BP	GO BP: response to sterol (Ex: INSIG1, GRAMD1A, CCL3)	GO BP: Myeloid leukocyte migration (Ex: PLA2G7, CXCL5, CXCL8)	GO BP: Inflammatory response (Ex: SERPINA1, CCR7, TNIP3)	GO BP: Defense response (Ex: HLA-DRA, AIF1, C1QC), cellular response to IFNg (Ex: HLA-DRA, AIF1, HLA-DRB1)	GO BP: Response to unfolded protein (Ex: HSPD1, HSPA1B, BAG3)
ACTB			MT2A	SLC37A2	LRP1	RGCC	HMOX1	CTGF	HLA-DRB5	HSP90AB1
MARCKS			TOP2A	LYZ	SLA	INSIG1	PLIN2	PKIB	HLA-DQA1	HSP90AA1
CD14			HIST1H2AM	TMEM176A	GALM	CCL3	CD83	TNIP3	HLA-DRB1	HSPH1
CSF1R			NUSAP1	TMEM176B	TGFBI	CCL3L1	BCL2A1	IL2RA	HLA-DRA	BAG3
ITGB2			HIST1H2BH	CD300E	RPS4Y1	MYO1E	CCL22	CRLF2	TMSB4X	HSPE1
HTRA1			TPX2	SDS	COL6A1	GRAMD1A	LSP1	CCR7	RNASE1	HSPD1
MT2A			PRC1		ADAP2	CTSZ	CST7	SERPINA1	C1QC	SERPINB9
TOP2A			HIST1H2AL		MEDAG	CCL4	CCL20	IDO1	SLCO2B1	GPR84
HIST1H2AM			HIST1H2AI		BRI3	ODC1	ADSS	MIR3945HG	SPP1	PNRC1
NUSAP1			HIST1H3C		C1S	NENF	CD82	ISG20	AIF1	RGS1
HIST1H2BH			HIST2H2AB		COL14A1		EREG	CYBA	MS4A4A	HSPA1B
TPX2			HIST1H1B		VAV3		CXCL5			C1QA
PRC1			CDK1		PRSS23		MT1F			CST3
HIST1H2AL			TYMS		MAP1B		THBS1			JUNB
HIST1H2AI			HIST1H4F		CCL2		MT1E			OTUD1
HIST1H3C			CENPU				NT5E			CCL4L2
HIST2H2AB			ADAMTS1				SEMA3C			KLF6
HIST1H1B			COL6A2				LAIR1			JUN
CDK1			CALD1				IGFLR1
TYMS							MXD1
HIST1H4F							GPAT3
CENPU							INHBA
ADAMTS1							CXCL1
COL6A2							CXCL8
CALD1							CTSL
SLC37A2							TALDO1
LYZ							FABP5
TMEM176A							ITGB8
TMEM176B							C15orf48
CD300E							S100A9
SDS							LGALS3
LRP1							MMP9
SLA							PILRA
GALM							PLA2G7
TGFBI							CYP1B1
RPS4Y1							MRPS6
COL6A1
ADAP2
MEDAG
BRI3
C1S
COL14A1
VAV3
PRSS23
MAP1B
CCL2
RGCC
INSIG1
CCL3
CCL3L1
MYO1E
GRAMD1A
CTSZ
CCL4
ODC1
NENF
HMOX1
PLIN2
CD83
BCL2A1
CCL22
LSP1
CST7
CCL20
ADSS
CD82
EREG
CXCL5
MT1F
THBS1
MT1E
NT5E
SEMA3C
LAIR1
IGFLR1
MXD1
GPAT3
INHBA
CXCL1
CXCL8
CTSL
TALDO1
FABP5
ITGB8
C15orf48
S100A9
LGALS3
MMP9
PILRA
PLA2G7
CYP1B1
MRPS6
CTGF
PKIB
TNIP3
IL2RA
CRLF2
CCR7
SERPINA1
IDO1
MIR3945HG
ISG20
CYBA
HLA-DRB5
HLA-DQA1
HLA-DRB1
HLA-DRA
TMSB4X
RNASE1
C1QC
SLCO2B1
SPP1
AIF1
MS4A4A
HSP90AB1
HSP90AA1
HSPH1
BAG3
HSPE1
HSPD1
SERPINB9
GPR84
PNRC1
RGS1
HSPA1B
C1QA
CST3
JUNB
OTUD1
CCL4L2
KLF6
JUN

## Sheet: Dura_Tumor_DC_PC
PC Genes	Top 15 genes of top 10 PC		GO BP: Negative regulation of endopeptidase activity (Ex: CD44, TIMP1, THBS1); inflammatory response (Ex: PTGES, SERPINB1, CCL20)	GO BP: cellular response to cadmium ion (Ex: FOS, MT1X, GSN); defense response (Ex: EGR1, C1QB, CD163)	GO BP: response to other organism (Ex: NLRP3, AIF1, RGS1)	GO BP: myeloid leukocyte migration (Ex: PLA2G7, CXCL3, CXCL8)	GO BP: cellular response to IFNG (Ex: CCL3, OASL, CCL4)	GO BP: regulation of immune system process (Ex: HSPD1, CD74, HLA-DRA)	GO BP: cell activation (Ex: CCR7, IL2RA, TNFRSF4)
ATP2B1-AS1			ATP2B1-AS1	MT1X	IFITM3	CTSL	RGCC	ST8SIA4	HSP90AA1
CD52			CD52	MARCO	AIF1	SDF2L1	SGK1	TNFAIP3	HSPA8
RAC2			RAC2	FCER1G	NLRP3	MX2	CCL4L2	SERPINB9	HSPE1
PTGES			PTGES	RPS4Y1	FGL2	CSTB	OASL	HLA-DQB1	TNFRSF4
CDA			CDA	DDX3Y	C1QA	IFI30	CCL3L1	HLA-DRA	CD83
VCAN			VCAN	EGR1	RGS2	LGALS3	CCL3	HIST1H4C	VMO1
TREM1			TREM1	HIST1H1E	PELI1	DYNLL1	CCL4	ENPP4	RCAN1
CSTA			CSTA	FOS	RGS1	LPXN		HLA-DRB5	RAMP1
ARHGDIB			ARHGDIB	FOSB	CST3	PRDX1		HLA-DPA1	ADAM19
MAP3K8			MAP3K8	GSN	B3GNT5	TALDO1		HLA-DRB1	GPR157
SERPINB1			SERPINB1	SLC1A3	SNHG8	PLA2G7		CD74	TNFSF13B
EREG			EREG	RNASE1		CYP1B1		HSPA1A	CCL22
TIMP1			TIMP1	SPP1		TXNRD1		HSP90AB1	IL7R
PTGS2			PTGS2	CD163		MRPS6		HSPH1	NQO1
MXD1			MXD1	ZFP36L2		TXN		HSPB1	SLC7A11
CD44			CD44	C1QB		IL1B		HSPD1	CCR7
THBS1			THBS1	MT2A		CXCL3		ATF3	CRLF2
CCL20			CCL20			ATP2B1		PNRC1	LAMP3
CD300E			CD300E			CXCL8		JUNB	IDO1
S100A6			S100A6			PATL2			TGFA
MT1X									IL2RA
MARCO									MAP3K13
FCER1G									EPSTI1
RPS4Y1									RHOF
DDX3Y									LSP1
EGR1									CST7
HIST1H1E									ANXA6
FOS									CRIP1
FOSB									MARCKS
GSN									TMSB10
SLC1A3									C15orf48
RNASE1									MYO1G
SPP1									LYZ
CD163									ACTG1
ZFP36L2									BCL2A1
C1QB
MT2A
IFITM3
AIF1
NLRP3
FGL2
C1QA
RGS2
PELI1
RGS1
CST3
B3GNT5
SNHG8
CTSL
SDF2L1
MX2
CSTB
IFI30
LGALS3
DYNLL1
LPXN
PRDX1
TALDO1
PLA2G7
CYP1B1
TXNRD1
MRPS6
TXN
IL1B
CXCL3
ATP2B1
CXCL8
PATL2
RGCC
SGK1
CCL4L2
OASL
CCL3L1
CCL3
CCL4
ST8SIA4
TNFAIP3
SERPINB9
HLA-DQB1
HLA-DRA
HIST1H4C
ENPP4
HLA-DRB5
HLA-DPA1
HLA-DRB1
CD74
HSPA1A
HSP90AB1
HSPH1
HSPB1
HSPD1
ATF3
PNRC1
JUNB
HSP90AA1
HSPA8
HSPE1
TNFRSF4
CD83
VMO1
RCAN1
RAMP1
ADAM19
GPR157
TNFSF13B
CCL22
IL7R
NQO1
SLC7A11
CCR7
CRLF2
LAMP3
IDO1
TGFA
IL2RA
MAP3K13
EPSTI1
RHOF
LSP1
CST7
ANXA6
CRIP1
MARCKS
TMSB10
C15orf48
MYO1G
LYZ
ACTG1
BCL2A1

## Sheet: MEN104_PC
PC Genes	Top 10 genes of top 10 PC		GO BP: Regulated exocytosis (Ex: PTGDS, IGF2, VEGFA)	GO BP: Cell division (Ex: NUSAP1, CENPF, PRC1)	GO BP: Negative regulation of viral genome replication; type I interferon signaling pathway (Ex: ISG15, MX1, IFITM1)	GO BP: Collagen-containing ECM (Ex: IGFBP6, VCAN, S100A10)	GO BP: Regulation of cell differentiation (Ex: IGFBP5, VIM, ZFP36)	GO BP: Response to endogenous stimulus (Ex: IGFBP5, EGR1, VCAM1)	GO BP: Response to nutrient levels (Ex: CFH, APOA1, RARRES2)	GO BP: regulation of cell motility (Ex: SFRP2, MMP2, MALAT1)
CST3			CST3	MAD2L1	ISG15	IGFBP6	VIM	VIM	IGFBP2	SFRP2
PTGDS			PTGDS	CKS2	IFI44L	VCAN	IGFBP5	IGFBP5	APOA1	APOE
IGF2			IGF2	NUSAP1	MX1	CCND1	CCN2	CCN2	ITM2A	MMP2
TF			TF	CENPF	TNC	CRABP2	CEBPD	CEBPD	C8orf34-AS1	MALAT1
VEGFA			VEGFA	PCLAF	IFITM1	KLF2	LRP1	LRP1	CFH
MT3			MT3	UBE2T	NNMT	CRIP1	CRABP1	CRABP1	C16orf89
NDUFA4L2			NDUFA4L2	PRC1	STEAP4	S100A10	JUN	JUN	RARRES2
TGFBI			TGFBI	TYMS			GADD45B	GADD45B
H19			H19	PTN			ZFP36	ZFP36
CLEC3B			CLEC3B	AKAP12			JUNB	JUNB
MAD2L1							DUSP1	DUSP1
CKS2							NTRK2	NTRK2
NUSAP1							TJP1	TJP1
CENPF							CRIM1	CRIM1
PCLAF								VCAM1
UBE2T								TIMP1
PRC1								FGF7
TYMS								FOS
PTN								EGR1
AKAP12								IER2
ISG15								FOSB
IFI44L
MX1
TNC
IFITM1
NNMT
STEAP4
IGFBP6
VCAN
CCND1
CRABP2
KLF2
CRIP1
S100A10
VIM
IGFBP5
CCN2
CEBPD
LRP1
CRABP1
JUN
GADD45B
ZFP36
JUNB
DUSP1
NTRK2
TJP1
CRIM1
VCAM1
TIMP1
FGF7
FOS
EGR1
IER2
FOSB
AHNAK
SPTBN1
DSP
NR2F2
ADAMTSL3
PATJ
CLDN11
THBS1
PRG4
IGFBP2
APOA1
ITM2A
C8orf34-AS1
CFH
C16orf89
RARRES2
SLC47A1
CCN3
FGL2
GPC5-AS1
CLIC3
ADIRF
SFRP2
APOE
MMP2
MALAT1

## Sheet: MEN108_PC
PC Genes	Top 10 genes of top 10 PC		GO BP: No associated pathway	GO BP: ECM organization (Ex: DCN, COL9A3, FN1)	GO BP: Oxidative phosphorlyation (Ex: MT-ND5, MT-ATP6, MT-ND1)	GO BP: Mitotic sister chromatid segregation (Ex: PTTG1, RACGAP1, PRC1)	GO BP: response to cell population proliferation (Ex: IGFBP7, B2M, APOD)	GO BP: Cellular response to cytokine stimulus (Ex: CD44, VCAM1, LOX)
APOE			APOE	FRZB	MT-ND5	PRC1	PRG4	TNNT1
CRABP1			CRABP1	AKAP12	MT-ND4	RACGAP1	CPXM1	CD44
IGFBP2			IGFBP2	CFH	MT-ND6	MXD3	SLC7A11	LOX
CEMIP			CEMIP	CCND1	MT-ND2	UBE2T	IGFBP7	GAPDH
OMD			OMD	DCN	MT-ATP6	DIAPH3	B2M	JUNB
CCN3			CCN3	CFI	MT-CO2	TACC3	IGF2	VCAM1
IFITM3			IFITM3	RBP1	MT-ND3	ATAD2	APOD	SFRP4
ADIRF			ADIRF	VCAN	MT-ND1	RAD51AP1	NDUFA4L2	IL32
TAGLN			TAGLN	COL9A3		MAD2L1	VIM	FTH1
AC005392.2			AC005392.2	FN1		PTTG1	PTGDS
SLPI			SLPI	COL1A2
SFRP2			SFRP2	NEAT1
CA3			CA3
GJB2			GJB2
GJB6			GJB6
SLC26A2			SLC26A2
SLC47A1			SLC47A1
FRZB
AKAP12
CFH
CCND1
DCN
CFI
RBP1
VCAN
COL9A3
FN1
COL1A2
NEAT1
MT-ND5
MT-ND4
MT-ND6
MT-ND2
MT-ATP6
MT-CO2
MT-ND3
MT-ND1
PRC1
RACGAP1
MXD3
UBE2T
DIAPH3
TACC3
ATAD2
RAD51AP1
MAD2L1
PTTG1
PRG4
CPXM1
SLC7A11
IGFBP7
B2M
IGF2
APOD
NDUFA4L2
VIM
PTGDS
H19
SCARB1
VEGFA
TESC
SULT1E1
TNNT1
CD44
LOX
GAPDH
JUNB
VCAM1
SFRP4
IL32
FTH1

## Sheet: MEN09_PC
PC Genes	Top 10 genes of top 10 PC		GO BP: Type I Interferon signaling pathway (Ex: IFITM1, OAS1, IFITM3)	GO BP: Nuclear division (Ex: MKI67, TOP2A, CDK1)	GO BP: Vesicle organization (Ex: PFN2, CTSL, APOE)	GO BP: Response to unfolded protein (Ex: ATF3, DNAJB1, PPP1R15A)	GO BP: Cellular response to cytokine stimulus (Ex: GSN, IFIT3, COL1A1)	GO BP: Angiogenesis (Ex: EFNA1, CXCL8, NR4A1)	GO BP: Oxidative phosphorlyation (Ex: MT-CO1, MT-ND2, MT-ATP6)
RPS18			RPS18	MKI67	PPIC	HSPA1A	IFIT1	PIM1	MT-CYB
RPL8			RPL8	CDK1	LGALS3BP	HSPA1B	IFIT3	NR4A1	MT-ND4L
VIM			VIM	ASPM	CALR	HSPA6	IGFBP7	CXCL1	MT-CO3
ASS1			ASS1	TOP2A	TSPAN3	FOS	GSN	EFNA1	MT-ATP8
TNNT1			TNNT1	UBE2C	CTSL	DNAJB1	COL1A1	IER3	MT-CO2
MFAP5			MFAP5	BIRC5	PFN2	JUND	FN1	TNFAIP3	MT-CO1
IGFBP6			IGFBP6	CDKN3	SELENOT	ATF3		SAT1	MT-ND4
SLPI			SLPI	NUF2	MAGED2	GADD45B		NFKBIZ	MT-ATP6
ADIRF			ADIRF	TROAP	PGRMC1	JUNB		MAFF	MT-ND3
ISG15			ISG15	NUSAP1	DYNLL1	PPP1R15A		CXCL8	MT-ND2
IFI27			IFI27		PRAP1				MT-ND5
IFITM3			IFITM3		APOE				MALAT1
BNIP3			BNIP3		GPC3
ENO2			ENO2		ITM2C
PSMB9			PSMB9
MX1			MX1
OAS1			OAS1
PGK1			PGK1
FTH1			FTH1
IFITM1			IFITM1
FTL			FTL
MGLL			MGLL
BGN			BGN
IFI6			IFI6
EEF1A1			EEF1A1
ALDOA			ALDOA
GAPDH			GAPDH
SLC22A6
PTGDS
MKI67
CDK1
ASPM
TOP2A
UBE2C
BIRC5
CDKN3
NUF2
TROAP
NUSAP1
PPIC
LGALS3BP
CALR
TSPAN3
CTSL
PFN2
SELENOT
MAGED2
PGRMC1
DYNLL1
PRAP1
APOE
GPC3
ITM2C
HSPA1A
HSPA1B
HSPA6
FOS
DNAJB1
JUND
ATF3
GADD45B
JUNB
PPP1R15A
IFIT1
IFIT3
IGFBP7
GSN
COL1A1
FN1
PIM1
NR4A1
CXCL1
EFNA1
IER3
TNFAIP3
SAT1
NFKBIZ
MAFF
CXCL8
MT-CYB
MT-ND4L
MT-CO3
MT-ATP8
MT-CO2
MT-CO1
MT-ND4
MT-ATP6
MT-ND3
MT-ND2
MT-ND5
MALAT1
