# Supplementary material for: Single-cell profiling of human dura and meningioma reveals cellular meningeal landscape and insights into meningioma immune response
Source: Genome Med. 2022 May 10;14:49. doi: 10.1186/s13073-022-01051-9 (PMC9088131; doi:10.1186/s13073-022-01051-9)
Supplement: Supplementary file 3 — Additional file 3: Cellranger output of single cell RNA-sequencing sample quality metrics. [file 13073_2022_1051_MOESM3_ESM.xlsx]

## Sheet: Overall_summary_metrics
Additional File 3: QC Metrics
		Estimated Number of Cells	Mean Reads per Cell	Median Genes per Cell	Number of Reads	Valid Barcodes	Sequencing Saturation	Q30 Bases in Barcode	Q30 Bases in RNA Read	Q30 Bases in RNA Read 2	Q30 Bases in UMI	Reads Mapped to Genome	Reads Mapped Confidently to Genome	Reads Mapped Confidently to Intergenic Regions	Reads Mapped Confidently to Intronic Regions	Reads Mapped Confidently to Exonic Regions	Reads Mapped Confidently to Transcriptome	Reads Mapped Antisense to Gene	Fraction Reads in Cells	Total Genes Detected	Median UMI Counts per Cell
DURA05	DURA	4374	126058	2232	551378546	0.968	0.788	0.938	0.927		0.935	0.961	0.929	0.068	0.266	0.596	0.551	0.02	0.918	25539	7705
DURA06	DURA	1637	413884	1387	677528452	0.971	0.949	0.937	0.924		0.934	0.925	0.881	0.08	0.275	0.526	0.486	0.019	0.855	22529	3390
DURA08	DURA	7279	65133	1490	474104404	0.803	0.773	0.927	0.903	0.883	0.921	0.901	0.679	0.077	0.038	0.575	0.508	0.049	0.942	23033	4309
DURA09	DURA	4406	104173	1179	458990063	0.882	0.888	0.94	0.909	0.907	0.931	0.934	0.798	0.052	0.051	0.708	0.651	0.033	0.943	22577	2891
DURA10	DURA	2113	267316	1544	564840207	0.705	0.918	0.94	0.912	0.9	0.934	0.929	0.622	0.112	0.051	0.468	0.356	0.097	0.889	20551	4391
DURA11	DURA	4423	120218	1138	531724623	0.898	0.897	0.949	0.922	0.88	0.944	0.86	0.768	0.059	0.05	0.676	0.626	0.032	0.918	23102	2617
DURA13	DURA	4885	100580	1574	491337248	0.804	0.851	0.935	0.909	0.864	0.933	0.888	0.657	0.069	0.048	0.555	0.482	0.057	0.95	22711	4524
MEN08	Meningioma	8369	59313	710	496390848	0.739	0.842	0.928	0.903	0.884	0.923	0.907	0.6	0.134	0.044	0.434	0.371	0.048	0.838	20848	1923
MEN09	Meningioma	8719	53804	1322	469121123	0.876	0.75	0.94	0.908	0.897	0.932	0.917	0.777	0.087	0.031	0.669	0.62	0.024	0.9	21298	6026
MEN10	Meningioma	2692	173198	940	466249321	0.697	0.909	0.94	0.913	0.899	0.934	0.932	0.628	0.172	0.047	0.418	0.326	0.081	0.861	19237	2927
MEN13	Meningioma	8572	64613	928	553865255	0.773	0.813	0.935	0.908	0.86	0.934	0.873	0.622	0.144	0.054	0.438	0.381	0.045	0.919	22567	2567
MEN104.1	Meningioma	17117	27008	1153	462305553	0.937	0.792	0.921	0.889	0.874	0.914	0.925	0.875	0.036	0.073	0.766	0.686	0.06	0.904	25008	2363
MEN104.2	Meningioma	18800	25761	1010	484309198	0.929	0.758	0.913	0.883	0.867	0.91	0.887	0.833	0.055	0.062	0.717	0.639	0.056	0.863	25215	2175
MEN108.1	Meningioma	14357	43910	1437	630425278	0.927	0.767	0.957	0.905	0.874	0.951	0.869	0.779	0.055	0.068	0.657	0.6	0.038	0.915	25656	3591
MEN108.2	Meningioma	5371	98543	2545	529274806	0.939	0.79	0.956	0.897	0.847	0.952	0.791	0.726	0.055	0.071	0.599	0.548	0.034	0.904	24147	8208
