# Supplementary material for: Single-cell profiling of human dura and meningioma reveals cellular meningeal landscape and insights into meningioma immune response
Source: Genome Med. 2022 May 10;14:49. doi: 10.1186/s13073-022-01051-9 (PMC9088131; doi:10.1186/s13073-022-01051-9)
Supplement: Supplementary file 4 — Additional file 4: DEGs of different Seurat objects [file 13073_2022_1051_MOESM4_ESM.xlsx]

## Sheet: Contents
Additional File 4: DEGs of different Seurat objects
Sheet 1: Results of Wilcoxon rank-sum of each cluster against other clusters present in dura CD45+ cells.
Sheet 2: Results of Wilcoxon rank-sum of each cluster against other clusters present in dura CD45- cells.
Sheet 3: Results of Wilcoxon rank-sum of each cell type against other cell types present in dura CD45- cells.
Sheet 4: Results of Wilcoxon rank-sum of each cluster against other clusters present in pooled dura and tumor CD45+ cells.
Sheet 5: Results of Wilcoxon rank-sum of each patient specific tumor cell population against other patient specific cell populations present in Fig. 7B.
Sheet 6: Results of Wilcoxon rank-sum of each CG against other CGs present in the MEN104 tumor cell population.
Sheet 7: Results of Wilcoxon rank-sum of each CG against other CGs present in the MEN108 tumor cell population.
Sheet 8: Results of Wilcoxon rank-sum of each CG against other CGs present in the MEN09 tumor cell population.

## Sheet: Dura_CD45_pos_clusters
p_val	avg_logFC	pct.1	pct.2	p_val_adj	cluster	gene
0	1.7644	0.428	0.08	0	0	FGFR1
0	1.76194	0.812	0.2	0	0	DAB2
0	1.72756	0.774	0.186	0	0	FNIP2
0	1.70049	0.701	0.183	0	0	MMP19
0	1.6484	0.74	0.189	0	0	ITGAX
0	1.60814	0.601	0.159	0	0	RAB20
0	1.57537	0.671	0.172	0	0	BCAT1
0	1.56194	0.593	0.156	0	0	EMP1
0	1.56034	0.814	0.221	0	0	NRP2
0	1.55796	0.72	0.174	0	0	SLC16A10
0	1.52807	0.861	0.243	0	0	CXCL16
0	1.50239	0.757	0.215	0	0	ACSL1
0	1.48155	0.692	0.198	0	0	DSE
0	1.46628	0.993	0.447	0	0	SOD2
0	1.43998	0.708	0.2	0	0	SPHK1
0	1.42427	0.894	0.313	0	0	PDE4DIP
0	1.39481	0.886	0.333	0	0	HMOX1
0	1.39329	0.793	0.244	0	0	ATP13A3
0	1.38129	0.713	0.229	0	0	ZFYVE16
0	1.3771	0.855	0.248	0	0	ETS2
0	1.36699	0.619	0.163	0	0	VMO1
0	1.36269	0.754	0.244	0	0	TYMP
0	1.36022	0.676	0.188	0	0	PID1
0	1.3458	0.976	0.309	0	0	IER3
0	1.32805	0.873	0.262	0	0	CREG1
0	1.32357	0.687	0.225	0	0	ATP6V1C1
0	1.31752	0.773	0.252	0	0	GK
0	1.29106	0.811	0.235	0	0	MGLL
0	1.27919	0.973	0.426	0	0	PSAP
0	1.26042	1	0.996	0	0	FTL
0	1.25242	0.969	0.463	0	0	CD63
0	1.24991	0.812	0.272	0	0	ATP6V1B2
0	1.22303	0.865	0.343	0	0	CEBPB
0	1.214	0.986	0.306	0	0	CTSL
0	1.21003	0.732	0.226	0	0	SPI1
0	1.20992	0.963	0.435	0	0	ANXA5
0	1.16577	0.903	0.356	0	0	NINJ1
0	1.1455	0.988	0.615	0	0	SAT1
0	1.12657	1	0.986	0	0	FTH1
0	1.12535	0.818	0.262	0	0	CTSZ
0	1.1191	0.94	0.365	0	0	CTSB
0	1.11538	0.809	0.214	0	0	C5AR1
0	1.09116	0.762	0.223	0	0	MS4A7
0	1.07484	0.9	0.38	0	0	HIF1A
0	1.02556	0.881	0.414	0	0	SDCBP
0	1.01707	0.922	0.43	0	0	LGALS3
0	0.955515	0.882	0.317	0	0	CTSD
0	0.948111	0.877	0.248	0	0	PLAUR
0	0.936622	0.95	0.5	0	0	ATP6V0B
0	0.928713	0.782	0.25	0	0	C15orf48
0	0.915123	0.889	0.249	0	0	CD68
0	0.912197	0.942	0.308	0	0	FCER1G
0	0.874485	0.843	0.258	0	0	CXCL3
0	0.857335	0.971	0.352	0	0	CXCL8
0	0.84679	0.834	0.248	0	0	CXCL2
0	0.515043	0.967	0.59	0	0	TXN
0	-0.623442	0.996	0.999	0	0	B2M
0	-0.897398	0.988	0.998	0	0	RPS28
0	-0.91892	0.989	0.996	0	0	RPL28
0	-0.922942	0.958	0.991	0	0	RPS7
0	-1.06963	0.956	0.989	0	0	RPL18
0	-1.08628	0.985	0.996	0	0	RPL19
0	-1.11081	0.987	0.996	0	0	RPS19
0	-1.11174	0.837	0.969	0	0	TMSB4X
0	-1.14678	0.949	0.987	0	0	RPL7A
0	-1.15648	0.957	0.985	0	0	RPL18A
0	-1.16245	0.945	0.986	0	0	RPS13
0	-1.18626	0.987	0.995	0	0	RPS12
0	-1.20371	0.977	0.993	0	0	RPS27A
0	-1.20585	0.974	0.994	0	0	RPL11
0	-1.22144	0.979	0.995	0	0	RPL39
0	-1.23426	0.952	0.987	0	0	RPS21
0	-1.31182	0.93	0.979	0	0	RPL14
0	-1.34476	0.959	0.992	0	0	RPL34
0	-1.36265	0.978	0.995	0	0	RPL30
0	-1.40612	0.94	0.98	0	0	RPS4X
0	-1.41868	0.989	0.997	0	0	RPS27
0	-1.53576	0.954	0.989	0	0	RPS15A
0	-1.53864	0.958	0.991	0	0	RPS3
0	-2.94666	0.103	0.655	0	0	ARHGDIB
5.36084e-308	1.52675	0.559	0.151	6.97606e-304	0	PHACTR1
1.06866e-306	-1.11995	0.954	0.984	1.39065e-302	0	RPS14
3.21244e-306	1.00048	0.807	0.312	4.18034e-302	0	ASAH1
3.95679e-306	-1.16493	0.943	0.986	5.14897e-302	0	RPS3A
3.51526e-305	-1.022	0.96	0.984	4.57441e-301	0	RPS25
1.84773e-303	-1.04323	0.953	0.988	2.40446e-299	0	RPL35A
6.54207e-303	-1.26251	0.919	0.973	8.51319e-299	0	RPL3
8.8946e-303	0.940664	0.892	0.419	1.15745e-298	0	PPP1R15A
1.4037e-301	0.835955	0.957	0.553	1.82663e-297	0	ATP6V1F
5.64462e-301	-1.21037	0.87	0.952	7.34534e-297	0	RPL5
8.29946e-301	-1.19169	0.981	0.995	1.08001e-296	0	RPL13
1.22304e-300	-0.965848	0.987	0.998	1.59154e-296	0	RPL10
1.52009e-300	-1.07365	0.951	0.982	1.9781e-296	0	RPL29
1.99805e-300	1.5681	0.511	0.128	2.60007e-296	0	ABCA1
2.12866e-299	-1.0939	0.976	0.99	2.77003e-295	0	RPS23
5.251e-299	1.88914	0.43	0.087	6.83312e-295	0	CDCP1
1.44039e-298	-1.21936	0.96	0.985	1.87438e-294	0	RPS18
1.77173e-298	1.02784	0.688	0.219	2.30556e-294	0	CST3
1.16988e-297	-1.12994	0.982	0.994	1.52236e-293	0	RPL32
2.67461e-297	1.29559	0.642	0.205	3.48047e-293	0	ATP6V1A
1.35501e-295	-1.41314	0.741	0.907	1.76328e-291	0	SARAF
1.39303e-295	-0.803835	0.981	0.997	1.81275e-291	0	FAU
3.5744e-293	-1.02841	0.96	0.985	4.65136e-289	0	RPL26
4.73287e-293	0.917175	0.885	0.38	6.15888e-289	0	GSTO1
1.27828e-292	-2.53724	0.186	0.655	1.66342e-288	0	TSC22D3
7.05992e-292	0.805411	0.514	0.119	9.18707e-288	0	RNASE1
1.68587e-290	0.832208	0.967	0.64	2.19382e-286	0	SQSTM1
2.25486e-290	0.922052	0.783	0.283	2.93425e-286	0	PLD3
1.32904e-289	1.18891	0.711	0.258	1.72948e-285	0	NAMPT
4.15442e-288	-0.834428	0.979	0.993	5.40614e-284	0	RPS15
5.12968e-288	0.867311	0.735	0.253	6.67526e-284	0	CD83
5.52383e-287	-0.956132	0.969	0.989	7.18816e-283	0	RPL36
4.86694e-286	1.39129	0.622	0.209	6.33335e-282	0	NANS
1.04732e-285	0.772163	0.984	0.716	1.36288e-281	0	S100A11
3.11832e-285	-4.00439	0.018	0.539	4.05787e-281	0	CD3E
3.70341e-285	1.06442	0.952	0.62	4.81925e-281	0	CSTB
1.91152e-284	-0.921923	0.995	0.998	2.48746e-280	0	EEF1A1
2.66093e-283	1.23347	0.627	0.198	3.46267e-279	0	KYNU
3.065e-283	0.880039	0.882	0.429	3.98849e-279	0	TALDO1
1.7468e-281	-0.937954	0.961	0.983	2.27311e-277	0	RPL6
3.40315e-281	1.34139	0.606	0.188	4.42852e-277	0	EPB41L3
3.14096e-280	1.09599	0.66	0.21	4.08733e-276	0	MPP1
5.41477e-279	1.46227	0.557	0.163	7.04624e-275	0	SEMA6B
8.65378e-278	-0.823733	0.993	0.999	1.12612e-273	0	RPLP1
2.91922e-274	-1.13427	0.843	0.934	3.79878e-270	0	RPL23A
3.23982e-274	0.992496	0.748	0.269	4.21598e-270	0	GRN
4.92847e-273	-3.20648	0.053	0.556	6.41342e-269	0	CST7
5.91513e-273	1.47377	0.532	0.15	7.69736e-269	0	LHFPL2
1.54058e-271	-1.93379	0.347	0.727	2.00475e-267	0	ZFP36L2
1.80829e-271	-1.16162	0.823	0.931	2.35313e-267	0	EEF1D
1.96076e-270	1.28072	0.625	0.205	2.55154e-266	0	ENG
5.80417e-268	2.04438	0.357	0.065	7.55296e-264	0	SNCA
4.06981e-267	0.993477	0.744	0.279	5.29604e-263	0	CDKN1A
7.31601e-267	-0.837484	0.956	0.981	9.52033e-263	0	HLA-B
4.9687e-266	1.1491	0.665	0.229	6.46577e-262	0	BASP1
1.54259e-265	0.781868	0.875	0.387	2.00737e-261	0	NPC2
9.63511e-265	1.30461	0.585	0.185	1.25382e-260	0	TLNRD1
1.45776e-261	1.17362	0.676	0.247	1.89698e-257	0	TSPAN3
1.05499e-260	1.0718	0.8	0.337	1.37286e-256	0	TPM4
1.07704e-260	1.22549	0.607	0.196	1.40155e-256	0	IFI30
5.0358e-260	1.08163	0.737	0.293	6.55309e-256	0	ARL8B
5.91092e-258	-3.46408	0.044	0.529	7.69189e-254	0	IL7R
1.47526e-257	1.27605	0.587	0.187	1.91975e-253	0	RAB31
4.18436e-257	1.46648	0.519	0.154	5.44511e-253	0	SNX8
6.42605e-257	0.938069	0.767	0.294	8.36221e-253	0	PGD
2.5233e-256	1.0167	0.818	0.374	3.28357e-252	0	TNFRSF1B
2.78723e-256	1.34284	0.593	0.199	3.62702e-252	0	HEBP1
4.28685e-256	1.17566	0.604	0.19	5.57848e-252	0	MMP14
2.16898e-255	1.08694	0.719	0.275	2.8225e-251	0	RNF130
1.17722e-253	0.900826	0.571	0.165	1.53192e-249	0	TGFBI
2.22914e-253	1.34289	0.555	0.175	2.90079e-249	0	NOTCH2
5.093e-253	1.18329	0.595	0.184	6.62752e-249	0	SLC11A1
1.03397e-250	1.95972	0.307	0.047	1.3455e-246	0	SELENOP
5.54723e-249	-0.860079	0.935	0.977	7.21862e-245	0	NACA
4.07256e-248	1.06151	0.683	0.258	5.29963e-244	0	SPAG9
3.47344e-246	1.08727	0.66	0.24	4.51999e-242	0	FOSL2
8.09994e-246	1.29806	0.486	0.134	1.05405e-241	0	SGK1
1.89266e-245	0.96647	0.746	0.288	2.46291e-241	0	PTPRE
2.87779e-245	-0.87863	0.952	0.982	3.74487e-241	0	RPL37
2.85602e-243	-0.7264	0.986	0.998	3.71654e-239	0	RPL41
2.7333e-242	-0.932321	0.89	0.959	3.55684e-238	0	RPL24
7.55346e-241	1.27882	0.55	0.173	9.82931e-237	0	PLSCR1
1.03022e-240	1.12147	0.643	0.233	1.34063e-236	0	PPIF
1.19728e-240	1.26491	0.543	0.168	1.55802e-236	0	CD93
4.92025e-240	1.29269	0.548	0.176	6.40272e-236	0	ICAM1
7.80433e-240	0.932727	0.771	0.326	1.01558e-235	0	ZEB2
5.63827e-238	0.921941	0.85	0.43	7.33708e-234	0	NFKBIA
1.07748e-236	-0.899668	0.896	0.953	1.40213e-232	0	RACK1
2.54358e-234	-3.9251	0.019	0.476	3.30996e-230	0	TRBC2
4.97352e-234	-2.91418	0.056	0.51	6.47204e-230	0	CRIP1
4.668e-233	0.932968	0.83	0.419	6.07447e-229	0	CANX
1.40758e-232	1.39859	0.435	0.113	1.83168e-228	0	TCF4
1.59538e-232	1.29022	0.533	0.167	2.07607e-228	0	TLR2
3.31995e-232	1.92755	0.305	0.053	4.32025e-228	0	ME1
1.13294e-231	1.11556	0.567	0.182	1.4743e-227	0	SDC2
1.56297e-231	1.22653	0.572	0.192	2.0339e-227	0	TMEM38B
7.32804e-231	1.45652	0.382	0.084	9.53598e-227	0	MS4A4A
5.51063e-230	1.16619	0.534	0.166	7.17098e-226	0	GPAT3
6.06268e-228	-3.86259	0.022	0.469	7.88936e-224	0	CD7
1.22592e-227	1.2296	0.574	0.199	1.59528e-223	0	POR
1.86623e-227	1.35686	0.498	0.151	2.42852e-223	0	NRP1
1.22584e-226	1.51513	0.457	0.131	1.59519e-222	0	DOCK4
4.70636e-226	1.32925	0.496	0.152	6.12439e-222	0	RBM47
9.72207e-226	-0.838873	0.924	0.967	1.26513e-221	0	RPLP2
1.63234e-225	0.988987	0.809	0.399	2.12417e-221	0	WTAP
4.89582e-225	1.05011	0.615	0.212	6.37093e-221	0	RAB13
2.0356e-224	0.833787	0.796	0.346	2.64893e-220	0	ATOX1
2.43537e-224	1.19809	0.572	0.196	3.16915e-220	0	SLC36A4
1.06707e-221	1.00558	0.68	0.268	1.38858e-217	0	RNF13
4.55776e-221	0.924363	0.532	0.163	5.93101e-217	0	MMP9
2.45309e-220	-3.70825	0.055	0.487	3.19221e-216	0	CCL5
4.83356e-220	0.989463	0.635	0.228	6.28992e-216	0	SOAT1
4.45063e-219	1.4414	0.453	0.13	5.7916e-215	0	TSPAN4
1.16008e-217	1.14219	0.601	0.224	1.50961e-213	0	PEA15
5.39208e-217	0.987705	0.645	0.244	7.01672e-213	0	APLP2
1.01708e-216	1.68191	0.349	0.077	1.32353e-212	0	CNRIP1
1.34999e-216	0.903648	0.83	0.426	1.75674e-212	0	FKBP2
1.50357e-216	0.623963	0.97	0.756	1.9566e-212	0	GPX4
6.87943e-216	-4.16551	0.015	0.445	8.95221e-212	0	CD52
9.20299e-216	0.589459	0.905	0.379	1.19758e-211	0	TYROBP
1.02104e-215	1.14489	0.548	0.182	1.32868e-211	0	FNDC3A
4.80713e-215	-0.786031	0.975	0.991	6.25552e-211	0	RPL8
9.17689e-215	-4.11215	0.01	0.44	1.19419e-210	0	PTPRCAP
2.8314e-214	0.879873	0.886	0.479	3.6845e-210	0	FLNA
7.93933e-213	1.32665	0.494	0.156	1.03314e-208	0	NBPF14
2.12179e-212	-0.729839	0.963	0.983	2.76109e-208	0	RPS24
2.67845e-211	1.23222	0.544	0.192	3.48547e-207	0	TMEM70
9.19089e-211	1.43991	0.45	0.135	1.19601e-206	0	IL1R1
1.2597e-209	1.25133	0.525	0.178	1.63925e-205	0	MPZL1
5.0026e-208	1.1993	0.508	0.166	6.50988e-204	0	ABL2
5.29334e-208	1.0394	0.676	0.285	6.88823e-204	0	CTNNB1
1.37792e-207	1.45379	0.456	0.138	1.79309e-203	0	APP
1.82711e-206	1.14601	0.547	0.189	2.37762e-202	0	SH3BP5
6.63319e-206	1.49583	0.403	0.109	8.63177e-202	0	FMNL2
1.21859e-203	1.28399	0.482	0.154	1.58576e-199	0	ADAM9
1.8385e-203	1.06438	0.534	0.181	2.39243e-199	0	CSF2RA
7.73613e-203	1.72281	0.324	0.068	1.0067e-198	0	FGL2
1.54482e-202	1.35536	0.44	0.13	2.01027e-198	0	CD109
1.55481e-202	0.950238	0.727	0.336	2.02328e-198	0	RTN4
2.42221e-202	1.41856	0.385	0.097	3.15202e-198	0	IL1RN
3.7928e-202	-0.88791	0.906	0.951	4.93556e-198	0	RPS5
1.5537e-201	-2.2635	0.168	0.55	2.02183e-197	0	LIMD2
2.75949e-200	1.71202	0.333	0.075	3.59093e-196	0	SH3D21
5.01859e-200	1.4978	0.453	0.143	6.53069e-196	0	HYOU1
1.28414e-199	-4.11724	0.015	0.421	1.67106e-195	0	CD3D
1.36232e-199	-4.12755	0.012	0.419	1.77279e-195	0	CD2
6.29521e-199	0.929496	0.705	0.31	8.19196e-195	0	TMED5
1.18312e-197	-0.742791	0.973	0.989	1.5396e-193	0	RPL12
7.44217e-197	0.965814	0.756	0.365	9.68449e-193	0	DYNC1H1
1.55978e-196	1.00439	0.674	0.292	2.02975e-192	0	ATP2B1
2.48725e-196	1.1621	0.517	0.177	3.23665e-192	0	SLC43A3
2.65945e-196	1.20188	0.482	0.154	3.46075e-192	0	NPL
4.27951e-196	0.74561	0.724	0.291	5.56893e-192	0	GRINA
5.66626e-194	1.73734	0.344	0.082	7.3735e-190	0	APOE
9.1941e-194	1.2099	0.495	0.166	1.19643e-189	0	DRAM1
2.57091e-193	1.03996	0.504	0.164	3.34553e-189	0	MAFB
1.28881e-192	0.768391	0.692	0.285	1.67712e-188	0	GLUL
1.50751e-192	1.14209	0.489	0.161	1.96173e-188	0	PTPN12
2.68547e-192	0.953055	0.681	0.294	3.4946e-188	0	CISD2
2.88194e-192	1.01783	0.609	0.241	3.75027e-188	0	PLEKHB2
5.54899e-192	1.46871	0.362	0.091	7.2209e-188	0	FCGR2A
6.76502e-192	0.949128	0.648	0.273	8.80332e-188	0	CREM
1.37246e-190	1.39466	0.4	0.115	1.78599e-186	0	NRIP3
4.19654e-190	1.34201	0.462	0.151	5.46096e-186	0	ARMC9
1.40231e-189	0.962596	0.622	0.251	1.82483e-185	0	TXNRD1
6.23014e-189	0.689498	0.784	0.353	8.10728e-185	0	PLIN2
1.56258e-188	-1.5746	0.378	0.677	2.03339e-184	0	PTPRC
1.75917e-187	1.08962	0.557	0.211	2.28921e-183	0	CALU
2.05453e-187	1.12808	0.52	0.186	2.67355e-183	0	OGFRL1
2.71726e-187	0.930788	0.795	0.417	3.53597e-183	0	SLC3A2
2.45564e-186	0.979978	0.602	0.241	3.19552e-182	0	HDLBP
3.09707e-185	1.39937	0.384	0.106	4.03022e-181	0	GNA15
7.30663e-185	1.05398	0.534	0.192	9.50812e-181	0	GLA
1.04102e-184	0.770717	0.625	0.247	1.35468e-180	0	CCL3
2.34498e-184	1.17361	0.487	0.165	3.05153e-180	0	METRNL
4.45927e-184	-3.31754	0.036	0.421	5.80284e-180	0	IL32
1.6552e-183	1.1424	0.5	0.176	2.15391e-179	0	SIRPA
1.74913e-182	1.16454	0.415	0.124	2.27615e-178	0	ATF3
2.30293e-181	-2.74715	0.045	0.431	2.9968e-177	0	LSP1
5.03906e-181	1.16849	0.807	0.498	6.55733e-177	0	HSP90B1
7.67308e-181	0.608974	0.906	0.48	9.98497e-177	0	PKM
3.0764e-180	0.843185	0.588	0.221	4.00332e-176	0	CYP1B1
1.18307e-178	1.28531	0.45	0.15	1.53953e-174	0	PLEKHM2
3.91585e-178	0.852853	0.782	0.402	5.0957e-174	0	MGAT1
2.50287e-177	0.907604	0.678	0.304	3.25699e-173	0	RILPL2
4.24933e-177	1.13264	0.498	0.178	5.52965e-173	0	LACTB
8.02375e-177	-2.60342	0.086	0.457	1.04413e-172	0	CORO1A
1.09239e-175	0.93422	0.611	0.252	1.42152e-171	0	SMIM3
4.24328e-175	-0.768258	0.942	0.961	5.52178e-171	0	RPS6
6.96335e-175	-1.30306	0.461	0.705	9.06141e-171	0	COMMD6
1.25487e-173	0.955366	0.83	0.486	1.63297e-169	0	CALR
1.41059e-173	0.851092	0.551	0.198	1.8356e-169	0	PILRA
4.26859e-173	-2.18144	0.125	0.492	5.55472e-169	0	CD37
4.73934e-173	-2.9221	0.041	0.414	6.16731e-169	0	IFITM1
4.00181e-172	-2.24166	0.173	0.515	5.20755e-168	0	LEPROTL1
5.59478e-172	0.828773	0.733	0.356	7.28048e-168	0	RHEB
8.96377e-172	0.918099	0.634	0.276	1.16646e-167	0	VMP1
1.6033e-170	0.851488	0.717	0.345	2.08637e-166	0	MYDGF
2.46556e-170	-0.810146	0.852	0.912	3.20844e-166	0	RPL22
2.50409e-170	1.26184	0.398	0.122	3.25858e-166	0	IRAK2
4.81242e-170	1.25786	0.423	0.137	6.26241e-166	0	IL6R
6.76223e-170	1.12107	0.452	0.151	8.79969e-166	0	ASPH
1.4962e-169	-0.779153	0.816	0.891	1.947e-165	0	HLA-E
2.21209e-169	-1.1184	0.68	0.801	2.87859e-165	0	RPSA
2.40885e-169	-0.4453	0.986	0.991	3.13463e-165	0	MT-CO1
2.98085e-169	0.841113	0.712	0.337	3.87898e-165	0	LAPTM4A
3.27084e-169	1.23101	0.467	0.165	4.25634e-165	0	UGCG
7.87017e-169	-0.93967	0.853	0.904	1.02414e-164	0	HLA-C
9.06419e-169	1.59175	0.322	0.084	1.17952e-164	0	ARHGAP22
1.34499e-168	1.24108	0.454	0.159	1.75023e-164	0	SLC31A2
4.25417e-168	0.794916	0.705	0.318	5.53595e-164	0	HSBP1
2.31109e-167	-0.883599	0.956	0.973	3.00742e-163	0	RPLP0
3.57155e-167	1.2803	0.392	0.12	4.64766e-163	0	MIR22HG
4.85772e-167	1.50333	0.332	0.087	6.32134e-163	0	SLCO4A1
7.708e-167	1.30236	0.408	0.132	1.00304e-162	0	CLIC4
1.69263e-166	0.770106	0.827	0.471	2.20262e-162	0	CFLAR
1.87906e-166	1.00797	0.538	0.209	2.44522e-162	0	RHBDF2
4.75256e-166	1.35156	0.402	0.127	6.1845e-162	0	RGL1
4.97671e-166	-0.410742	0.989	0.991	6.47619e-162	0	MT-CO2
9.40774e-166	1.32036	0.428	0.144	1.22423e-161	0	SMOX
2.46116e-165	1.17065	0.444	0.15	3.2027e-161	0	WARS
1.27909e-164	1.06678	0.552	0.22	1.66448e-160	0	IFITM3
1.75833e-164	0.958086	0.583	0.248	2.28811e-160	0	DNAJC3
2.59002e-164	-3.36419	0.026	0.382	3.37039e-160	0	GIMAP7
3.73212e-164	1.31456	0.412	0.135	4.8566e-160	0	TTYH3
1.13906e-162	1.15316	0.489	0.185	1.48227e-158	0	DNAJB11
5.53625e-162	0.825433	0.672	0.305	7.20432e-158	0	H2AFY
8.14175e-162	0.975451	0.538	0.205	1.05949e-157	0	ITGB8
2.22155e-161	0.614766	0.873	0.506	2.89091e-157	0	PRDX1
3.97257e-161	-0.714169	0.947	0.971	5.1695e-157	0	RPS8
1.72187e-159	1.34099	0.423	0.144	2.24066e-155	0	BEST1
2.18551e-159	-3.48395	0.033	0.379	2.844e-155	0	RARRES3
2.47797e-159	1.26997	0.575	0.262	3.22458e-155	0	SDF2L1
2.95433e-159	0.95504	0.557	0.225	3.84447e-155	0	SEC22B
1.44174e-158	0.728214	0.868	0.556	1.87614e-154	0	SEC61G
2.11085e-158	-0.922528	0.784	0.901	2.74684e-154	0	RPS29
7.08925e-158	1.6375	0.29	0.069	9.22524e-154	0	SFRP2
1.46395e-157	1.45894	0.311	0.081	1.90504e-153	0	TFEC
3.84487e-157	0.88331	0.711	0.362	5.00333e-153	0	SELENOS
8.91193e-157	-3.98491	0.011	0.351	1.15971e-152	0	LCK
2.17637e-156	1.05192	0.492	0.189	2.83211e-152	0	MCFD2
1.2916e-155	1.53625	0.27	0.06	1.68076e-151	0	RBKS
1.04272e-154	-0.9073	0.762	0.865	1.35689e-150	0	RPL17
2.15027e-154	0.888673	0.568	0.236	2.79814e-150	0	STX4
1.33705e-152	-1.08624	0.592	0.757	1.7399e-148	0	TOMM7
3.85704e-152	-0.63785	0.92	0.959	5.01917e-148	0	RPL35
7.81314e-152	0.858478	0.549	0.216	1.01672e-147	0	FCGRT
5.18836e-151	1.91483	0.177	0.025	6.75161e-147	0	C1QA
6.4626e-151	1.67442	0.256	0.057	8.40978e-147	0	SLC37A2
2.91343e-149	-2.88321	0.053	0.385	3.79125e-145	0	GIMAP4
5.68011e-149	1.57804	0.28	0.069	7.39153e-145	0	LPL
6.20608e-149	0.833549	0.626	0.28	8.07597e-145	0	CLTC
8.33552e-149	1.25636	0.378	0.122	1.0847e-144	0	NECTIN2
4.39577e-148	0.69894	0.781	0.423	5.72021e-144	0	TUBA1B
6.76312e-148	-2.70232	0.083	0.409	8.80085e-144	0	FYN
7.3244e-148	0.772587	0.748	0.413	9.53124e-144	0	FKBP1A
8.51659e-148	0.763663	0.611	0.267	1.10826e-143	0	NQO2
1.51062e-147	0.959416	0.543	0.227	1.96577e-143	0	MTHFD2
1.53777e-146	-2.03623	0.193	0.497	2.0011e-142	0	LDHB
5.82406e-146	0.974308	0.486	0.185	7.57886e-142	0	ACSL5
1.08225e-145	1.33857	0.337	0.099	1.40833e-141	0	DOT1L
1.61446e-145	-1.13995	0.61	0.754	2.1009e-141	0	FXYD5
1.61959e-144	0.919707	0.553	0.238	2.10757e-140	0	MYO9B
3.17248e-144	0.88103	0.531	0.215	4.12834e-140	0	CDK4
5.93626e-144	-1.51901	0.326	0.6	7.72485e-140	0	HIST1H4C
1.51407e-143	1.17582	0.396	0.133	1.97026e-139	0	THBD
1.94467e-143	1.37519	0.305	0.083	2.5306e-139	0	TNFRSF12A
5.59545e-143	0.720614	0.733	0.366	7.28136e-139	0	TLN1
3.03418e-142	0.879375	0.615	0.285	3.94837e-138	0	ATP1B3
9.63912e-142	1.00216	0.378	0.119	1.25434e-137	0	IARS
1.53056e-141	2.19637	0.135	0.013	1.99172e-137	0	CD72
3.58799e-141	0.975597	0.517	0.215	4.66905e-137	0	DDIT3
7.04876e-140	1.27148	0.354	0.114	9.17256e-136	0	MITF
8.59591e-140	0.823772	0.577	0.251	1.11859e-135	0	SLC6A6
1.76228e-139	1.14656	0.396	0.14	2.29325e-135	0	RAB34
2.18584e-139	0.976939	0.444	0.164	2.84443e-135	0	CD9
4.23241e-139	-3.40558	0.022	0.336	5.50763e-135	0	EVL
6.07833e-139	-1.78315	0.161	0.477	7.90973e-135	0	S100A4
6.90819e-139	0.915642	0.483	0.191	8.98962e-135	0	STX7
7.91667e-139	1.26731	0.355	0.116	1.0302e-134	0	RAB32
1.41029e-138	0.475023	0.973	0.789	1.83521e-134	0	SRGN
1.46442e-138	1.61769	0.633	0.328	1.90564e-134	0	HSPA5
3.30617e-138	0.714961	0.771	0.428	4.30232e-134	0	ELOC
4.20219e-138	0.894419	0.516	0.213	5.46831e-134	0	CYB5R4
9.61991e-138	0.732671	0.614	0.276	1.25184e-133	0	CHMP4B
5.26471e-137	1.28724	0.31	0.088	6.85096e-133	0	IL2RA
8.41273e-137	-3.08967	0.015	0.325	1.09475e-132	0	SPOCK2
1.35954e-136	-0.576089	0.908	0.943	1.76917e-132	0	TMA7
2.12681e-136	0.733289	0.634	0.287	2.76761e-132	0	LIMS1
2.45326e-136	0.773551	0.653	0.32	3.19243e-132	0	ATF4
3.02786e-136	1.67679	0.235	0.053	3.94016e-132	0	RASAL2
3.17659e-136	1.06798	0.399	0.139	4.1337e-132	0	SLC17A5
9.55032e-136	1.04737	0.443	0.171	1.24278e-131	0	CEP170
2.27217e-135	0.915896	0.505	0.212	2.95678e-131	0	LRRC59
4.69334e-135	-0.933931	0.675	0.789	6.10745e-131	0	RPL31
1.9797e-134	1.20735	0.349	0.113	2.57619e-130	0	DUSP3
4.79631e-134	-1.13146	0.466	0.676	6.24143e-130	0	PPDPF
8.71983e-134	2.40423	0.114	0.009	1.13471e-129	0	HTR2B
2.65822e-133	0.920297	0.497	0.203	3.45914e-129	0	HEXB
5.78715e-133	0.529574	0.928	0.687	7.53081e-129	0	PSMA7
6.47959e-133	0.713773	0.669	0.321	8.43188e-129	0	LPXN
8.00318e-133	-2.35937	0.089	0.397	1.04145e-128	0	PSMB9
8.00501e-133	1.02436	0.443	0.171	1.04169e-128	0	FNDC3B
8.38328e-133	1.23031	0.392	0.142	1.09092e-128	0	SLC43A2
1.92611e-132	1.25481	0.344	0.111	2.50645e-128	0	TNFAIP2
2.18243e-132	0.719374	0.697	0.359	2.84e-128	0	YWHAE
2.45385e-132	2.05172	0.132	0.014	3.1932e-128	0	P2RX7
4.50653e-132	0.925967	0.572	0.263	5.86434e-128	0	PFKFB3
6.16635e-132	0.921092	0.471	0.186	8.02427e-128	0	NFKB1
1.00816e-131	-0.515113	0.944	0.972	1.31192e-127	0	RPL15
1.30053e-131	1.34409	0.306	0.09	1.69238e-127	0	GOLIM4
1.37657e-131	-2.56169	0.098	0.402	1.79133e-127	0	DUSP2
3.52059e-131	-3.46122	0.013	0.314	4.58134e-127	0	CD247
4.39292e-131	1.2427	0.328	0.102	5.71651e-127	0	IRAK3
4.43101e-131	-1.16619	0.477	0.682	5.76607e-127	0	EEF1G
5.90492e-130	0.602804	0.526	0.208	7.68407e-126	0	PLA2G7
6.24722e-130	0.566005	0.849	0.485	8.12951e-126	0	ITGB1
1.05052e-129	0.746878	0.611	0.296	1.36704e-125	0	GADD45B
3.4406e-129	1.18371	0.371	0.13	4.47725e-125	0	CYFIP1
3.87137e-129	0.907719	0.473	0.192	5.03781e-125	0	AC100810.1
8.45694e-129	0.668543	0.703	0.35	1.1005e-124	0	CMTM6
1.16579e-128	0.689394	0.689	0.344	1.51705e-124	0	MTCH1
1.43282e-128	0.623662	0.796	0.429	1.86453e-124	0	AP2S1
2.01257e-128	0.972204	0.42	0.156	2.61896e-124	0	PDXK
3.42283e-128	-0.656161	0.902	0.922	4.45413e-124	0	HLA-A
3.90634e-128	1.34325	0.294	0.086	5.08332e-124	0	ARHGAP10
5.43355e-128	1.30874	0.249	0.061	7.07067e-124	0	ARHGAP24
6.00317e-128	0.960548	0.455	0.182	7.81193e-124	0	CTNNA1
6.18244e-128	0.739501	0.637	0.308	8.04521e-124	0	ATP6AP2
7.16561e-128	1.12004	0.375	0.133	9.32461e-124	0	TBC1D7
1.07309e-127	-3.20271	0.028	0.323	1.39642e-123	0	OCIAD2
2.80476e-127	1.10033	0.353	0.117	3.64984e-123	0	ARHGAP5
1.49924e-126	1.07593	0.439	0.175	1.95096e-122	0	ANPEP
1.68846e-126	1.59805	0.256	0.067	2.19719e-122	0	NCS1
5.71452e-126	0.932798	0.453	0.179	7.43631e-122	0	ATP6V1H
6.00627e-126	0.689497	0.764	0.425	7.81596e-122	0	VCP
7.44351e-126	1.11018	0.378	0.135	9.68624e-122	0	HAVCR2
1.01959e-125	-3.39264	0.049	0.344	1.32679e-121	0	NKG7
1.55166e-125	-2.775	0.044	0.338	2.01918e-121	0	ETS1
2.78936e-125	0.79672	0.548	0.242	3.62979e-121	0	TPD52L2
3.72856e-125	2.35828	0.118	0.012	4.85198e-121	0	SHC3
3.74129e-125	0.887009	0.507	0.217	4.86855e-121	0	TPRA1
5.2568e-125	1.11434	0.371	0.129	6.84067e-121	0	HBEGF
7.04269e-125	-3.97494	0.008	0.294	9.16465e-121	0	CD3G
9.86141e-125	1.36714	0.326	0.109	1.28327e-120	0	LTBR
4.06952e-124	-0.850186	0.787	0.842	5.29566e-120	0	EEF2
5.79131e-124	1.32046	0.315	0.101	7.53623e-120	0	ZFHX3
8.08577e-124	-0.511384	0.949	0.961	1.0522e-119	0	RPL36AL
2.23849e-123	0.510635	0.86	0.495	2.91295e-119	0	ANXA2
2.63602e-123	1.19202	0.337	0.113	3.43025e-119	0	SH2B3
3.75812e-123	1.15635	0.312	0.096	4.89044e-119	0	GJB2
7.33356e-123	0.930274	0.462	0.188	9.54316e-119	0	CTNNBL1
9.98782e-123	0.838212	0.574	0.27	1.29972e-118	0	RHOC
4.29139e-122	0.916103	0.44	0.175	5.58439e-118	0	CCDC47
8.24133e-122	1.0402	0.298	0.087	1.07244e-117	0	MSR1
1.80144e-121	0.489147	0.487	0.197	2.34422e-117	0	IL1B
3.7152e-121	1.35611	0.247	0.063	4.8346e-117	0	KMO
4.1742e-121	1.07873	0.514	0.242	5.43188e-117	0	MANF
5.06613e-121	0.740297	0.596	0.283	6.59256e-117	0	PSMD11
7.27482e-121	0.603178	0.925	0.695	9.46672e-117	0	NEAT1
8.71373e-121	0.763262	0.581	0.273	1.13392e-116	0	FLOT1
1.30574e-120	0.767069	0.654	0.34	1.69917e-116	0	PDE4B
1.36161e-120	0.525068	0.903	0.644	1.77187e-116	0	GNG5
1.37313e-120	0.83864	0.525	0.234	1.78685e-116	0	SEC61A1
1.83222e-120	1.3421	0.288	0.088	2.38427e-116	0	ST3GAL6
2.42418e-120	0.782841	0.535	0.237	3.15458e-116	0	C1orf122
3.23635e-120	1.11817	0.307	0.095	4.21146e-116	0	CREB5
3.50675e-120	-1.70848	0.19	0.468	4.56334e-116	0	RAC2
4.62561e-120	-0.550666	0.945	0.965	6.01931e-116	0	RPS9
6.99866e-120	-0.830822	0.739	0.817	9.10735e-116	0	RPL10A
1.79367e-119	0.64917	0.681	0.345	2.3341e-115	0	HM13
3.57338e-119	1.56413	0.247	0.064	4.65004e-115	0	SLPI
4.27059e-119	-0.620138	0.87	0.904	5.55732e-115	0	RPL27
5.7931e-119	1.34942	0.315	0.1	7.53856e-115	0	MGP
9.129e-119	0.97973	0.421	0.167	1.18796e-114	0	DESI1
1.21362e-118	0.844883	0.478	0.203	1.57928e-114	0	GNS
8.53136e-118	-3.36858	0.021	0.297	1.11019e-113	0	LBH
1.44994e-117	0.876778	0.433	0.172	1.88681e-113	0	CACUL1
1.54026e-117	0.971156	0.396	0.15	2.00434e-113	0	SPART
2.4893e-117	1.03718	0.347	0.12	3.23932e-113	0	HS3ST1
2.7641e-117	0.5278	0.901	0.625	3.59693e-113	0	ATP6V0E1
5.56302e-117	1.25305	0.276	0.079	7.23916e-113	0	SPP1
7.21271e-117	1.66147	0.188	0.038	9.38589e-113	0	MIR3945HG
1.32609e-116	0.830904	0.49	0.211	1.72564e-112	0	GNA13
1.50679e-116	0.971645	0.313	0.098	1.96078e-112	0	AARS
1.65768e-116	0.929313	0.377	0.14	2.15713e-112	0	ELL2
1.78141e-116	0.72445	0.618	0.298	2.31815e-112	0	FERMT3
2.58514e-116	0.964405	0.45	0.189	3.36404e-112	0	GCLM
3.5301e-116	0.809568	0.486	0.207	4.59372e-112	0	ACOT9
4.58134e-116	1.05608	0.414	0.165	5.9617e-112	0	SOCS3
5.35758e-116	0.774918	0.523	0.233	6.97182e-112	0	PSMD1
6.07149e-116	0.866233	0.477	0.205	7.90082e-112	0	BRI3
8.31652e-116	-3.77561	0.01	0.28	1.08223e-111	0	TRBC1
9.19879e-116	1.05268	0.355	0.127	1.19704e-111	0	ATP2A2
1.02104e-115	0.779993	0.403	0.155	1.32868e-111	0	CCL3L1
1.47713e-115	0.704001	0.705	0.388	1.92219e-111	0	PSMA6
1.75537e-115	0.827903	0.524	0.235	2.28426e-111	0	RNF145
3.31389e-115	0.845259	0.414	0.159	4.31237e-111	0	FAM3C
5.34955e-115	0.832734	0.485	0.209	6.96136e-111	0	SLC16A3
2.35721e-114	0.676947	0.571	0.264	3.06743e-110	0	PLEK
3.35391e-114	-0.771561	0.819	0.875	4.36444e-110	0	EEF1B2
3.51645e-114	0.60796	0.827	0.509	4.57596e-110	0	RAD23A
3.99767e-114	1.14081	0.356	0.13	5.20217e-110	0	DUSP6
1.62407e-113	1.29516	0.301	0.099	2.1134e-109	0	MRAS
1.86382e-113	0.784128	0.416	0.161	2.42539e-109	0	CEBPG
3.51843e-113	0.787723	0.43	0.171	4.57853e-109	0	AHI1
3.53879e-113	1.00522	0.372	0.139	4.60503e-109	0	SLC11A2
4.73598e-113	1.11285	0.356	0.131	6.16293e-109	0	CORO1C
5.2629e-113	0.852051	0.448	0.186	6.84861e-109	0	PICALM
5.82062e-113	1.31665	0.235	0.061	7.57437e-109	0	RCN1
1.51616e-112	-0.695711	0.771	0.875	1.97298e-108	0	RPL21
1.83009e-112	1.26562	0.289	0.091	2.38149e-108	0	SLC31A1
2.00713e-112	1.44425	0.226	0.057	2.61187e-108	0	PKIB
2.036e-112	1.01533	0.307	0.097	2.64944e-108	0	SLC1A5
2.30333e-112	0.701689	0.57	0.268	2.99733e-108	0	CTSS
4.47735e-112	0.762967	0.421	0.164	5.82638e-108	0	RCAN1
4.85229e-112	0.788466	0.522	0.239	6.31429e-108	0	TOM1
6.36089e-112	0.781067	0.605	0.31	8.27743e-108	0	KDELR2
7.57637e-112	0.744638	0.573	0.283	9.85913e-108	0	TOP1
1.95231e-111	1.23135	0.285	0.09	2.54054e-107	0	CCRL2
3.99622e-111	0.815479	0.464	0.198	5.20028e-107	0	SPNS1
9.88372e-111	1.04728	0.343	0.123	1.28617e-106	0	RNF144B
1.15388e-110	1.24483	0.287	0.092	1.50155e-106	0	AGAP3
1.30464e-110	1.20611	0.261	0.075	1.69773e-106	0	ALDH1A2
1.83845e-110	0.834053	0.508	0.231	2.39237e-106	0	NTAN1
3.01659e-110	-1.86844	0.187	0.442	3.92549e-106	0	PAXX
3.12608e-110	0.979064	0.443	0.191	4.06797e-106	0	PDIA4
3.40594e-110	1.218	0.338	0.124	4.43215e-106	0	TBC1D2
6.53757e-110	0.469562	0.925	0.751	8.50734e-106	0	YBX1
9.69005e-110	0.698504	0.596	0.296	1.26097e-105	0	MRPL14
9.72794e-110	1.14784	0.295	0.094	1.2659e-105	0	TNFRSF4
1.04166e-109	1.66795	0.169	0.033	1.35551e-105	0	EGFL7
1.16465e-108	-2.05769	0.117	0.386	1.51556e-104	0	2020-09-09
1.3451e-108	0.785428	0.49	0.221	1.75038e-104	0	STARD3NL
1.35044e-108	1.50812	0.234	0.065	1.75733e-104	0	ARHGAP6
5.31222e-108	-2.82366	0.044	0.307	6.9128e-104	0	CCND3
1.46753e-107	1.56448	0.206	0.051	1.9097e-103	0	SRGAP1
1.59667e-107	-3.28789	0.018	0.275	2.07775e-103	0	SYNE2
1.9019e-107	0.800071	0.365	0.132	2.47494e-103	0	SHMT2
2.10416e-107	0.74237	0.656	0.351	2.73815e-103	0	MPC2
3.27785e-107	0.734604	0.525	0.242	4.26547e-103	0	MAP2K3
3.38624e-107	1.29333	0.297	0.1	4.40651e-103	0	PLXDC2
1.08415e-106	0.760505	0.459	0.197	1.41081e-102	0	ETF1
1.28645e-106	1.14213	0.301	0.101	1.67406e-102	0	GNAQ
1.4223e-106	0.746696	0.534	0.253	1.85083e-102	0	PRNP
2.86098e-106	1.08583	0.361	0.139	3.72299e-102	0	DMXL2
5.4056e-106	1.12687	0.282	0.09	7.03431e-102	0	RASGEF1B
6.74865e-106	0.575585	0.827	0.509	8.78202e-102	0	ZNF706
9.35634e-106	0.579863	0.789	0.455	1.21754e-101	0	DYNLL1
1.09692e-105	0.743777	0.487	0.213	1.42742e-101	0	PNP
1.42796e-105	1.1871	0.282	0.09	1.8582e-101	0	VEGFA
1.86822e-105	1.15007	0.298	0.1	2.43112e-101	0	MAGT1
3.44877e-105	1.00011	0.358	0.136	4.48788e-101	0	ACSL3
4.13944e-105	1.43834	0.213	0.054	5.38665e-101	0	PXDC1
6.39258e-105	0.796695	0.489	0.219	8.31867e-101	0	NPC1
7.1724e-105	0.529284	0.831	0.51	9.33344e-101	0	NOP10
1.00188e-104	1.10338	0.324	0.116	1.30374e-100	0	TIMP2
1.1025e-104	1.2834	0.27	0.085	1.43469e-100	0	RASGRP3
1.38972e-104	0.834604	0.471	0.211	1.80845e-100	0	PLEKHO1
1.79614e-104	1.00308	0.383	0.154	2.33732e-100	0	MAFG
3.16426e-104	0.754712	0.504	0.234	4.11765e-100	0	RAB1A
4.72304e-104	0.583529	0.718	0.398	6.14609e-100	0	M6PR
5.42485e-104	-0.611467	0.85	0.883	7.05936e-100	0	BTF3
1.03439e-103	0.779359	0.678	0.402	1.34606e-99	0	PDIA3
1.17795e-103	1.48586	0.229	0.064	1.53286e-99	0	AC073611.1
1.25833e-103	1.0888	0.301	0.102	1.63747e-99	0	CHST7
2.01107e-103	1.10892	0.303	0.104	2.61701e-99	0	GSAP
2.91558e-103	0.783353	0.439	0.187	3.79405e-99	0	CSGALNACT2
2.93422e-103	0.605928	0.702	0.389	3.8183e-99	0	CLTA
3.9197e-103	0.849751	0.432	0.187	5.1007e-99	0	SLC35B1
4.50735e-103	-1.25332	0.414	0.591	5.86541e-99	0	EIF3F
4.52241e-103	0.843743	0.585	0.305	5.88501e-99	0	AKR1B1
4.71222e-103	0.565205	0.771	0.456	6.13201e-99	0	P4HB
5.2785e-103	-0.583399	0.909	0.937	6.86891e-99	0	RPL9
6.51083e-103	1.46505	0.234	0.067	8.47254e-99	0	TMEM51
7.89985e-103	-0.816421	0.713	0.792	1.02801e-98	0	HNRNPA1
1.4782e-102	0.716066	0.568	0.286	1.92358e-98	0	DUSP4
3.53695e-102	1.03967	0.277	0.087	4.60264e-98	0	CCR1
5.65503e-102	0.661522	0.611	0.321	7.3589e-98	0	SPCS3
6.12748e-102	1.20559	0.312	0.112	7.97368e-98	0	PDE4A
7.76002e-102	1.63058	0.197	0.049	1.00981e-97	0	WLS
9.93195e-102	-3.54571	0.01	0.254	1.29244e-97	0	TRAC
1.09676e-101	0.577658	0.735	0.424	1.42721e-97	0	ARL6IP1
1.32425e-101	0.923416	0.385	0.154	1.72325e-97	0	SCARB2
1.35848e-101	-1.02082	0.619	0.703	1.76779e-97	0	RPL36A
1.47652e-101	-0.727449	0.739	0.816	1.9214e-97	0	HMGB1
1.62841e-101	0.697808	0.564	0.277	2.11904e-97	0	LAMP1
3.0715e-101	0.681789	0.534	0.256	3.99694e-97	0	SNX9
3.51442e-101	1.67742	0.191	0.047	4.57332e-97	0	DSC2
3.7103e-101	0.752208	0.381	0.15	4.82821e-97	0	IL10
3.71587e-101	0.601242	0.733	0.421	4.83546e-97	0	BCAP31
4.88107e-101	0.670052	0.567	0.282	6.35173e-97	0	TMEM208
1.43777e-100	0.805723	0.399	0.163	1.87097e-96	0	ARL4A
2.53839e-100	1.67963	0.126	0.019	3.30321e-96	0	APOC1
4.54598e-100	0.878414	0.431	0.189	5.91569e-96	0	MANBA
6.25959e-100	-1.34166	0.311	0.528	8.1456e-96	0	ERP29
1.20646e-99	1.12698	0.286	0.096	1.56997e-95	0	ATP6V0A1
1.39879e-99	0.707036	0.491	0.226	1.82024e-95	0	BID
1.56025e-99	0.782543	0.48	0.222	2.03036e-95	0	CD151
2.0328e-99	0.715486	0.496	0.232	2.64528e-95	0	HSPA9
2.19232e-99	-0.431976	0.94	0.945	2.85286e-95	0	PFDN5
2.41481e-99	0.709845	0.532	0.257	3.14239e-95	0	GPR183
2.91575e-99	0.985959	0.345	0.133	3.79427e-95	0	TMEM251
3.92826e-99	1.61805	0.174	0.039	5.11184e-95	0	CFD
1.02442e-98	0.704981	0.567	0.286	1.33307e-94	0	GNPTG
1.18162e-98	-4.34992	0.003	0.238	1.53765e-94	0	CD8A
1.2213e-98	0.759877	0.391	0.157	1.58927e-94	0	FNIP1
1.74733e-98	0.901624	0.347	0.132	2.2738e-94	0	ARHGAP18
1.93781e-98	0.616622	0.599	0.31	2.52167e-94	0	XBP1
3.23225e-98	1.12381	0.239	0.07	4.20612e-94	0	GEM
3.26069e-98	0.727924	0.363	0.139	4.24313e-94	0	CD14
3.38485e-98	0.900249	0.379	0.154	4.40471e-94	0	BLVRB
3.405e-98	0.785121	0.439	0.193	4.43093e-94	0	VAMP3
3.6669e-98	1.92007	0.127	0.02	4.77174e-94	0	AXL
5.87523e-98	1.37582	0.236	0.069	7.64544e-94	0	RPS6KA2
1.58814e-97	1.41322	0.215	0.059	2.06665e-93	0	ZC3H12C
2.57858e-97	0.872424	0.383	0.158	3.3555e-93	0	SLC39A7
2.92912e-97	0.85327	0.403	0.171	3.81166e-93	0	NFKB2
3.5137e-97	1.10002	0.272	0.089	4.57237e-93	0	LONP1
3.55855e-97	1.0274	0.306	0.111	4.63074e-93	0	AMPD3
3.59271e-97	-3.10377	0.026	0.264	4.67519e-93	0	GIMAP1
4.21135e-97	1.14929	0.287	0.099	5.48023e-93	0	PI4K2A
4.86927e-97	0.61911	0.626	0.332	6.33638e-93	0	NFE2L2
5.15663e-97	0.59563	0.591	0.295	6.71032e-93	0	ATP6V0D1
6.62345e-97	0.736416	0.443	0.195	8.61909e-93	0	AZIN1
1.00764e-96	0.987721	0.337	0.129	1.31124e-92	0	SUSD6
1.22102e-96	1.53704	0.217	0.062	1.58892e-92	0	ZNF516
1.22637e-96	0.991577	0.331	0.125	1.59587e-92	0	GFPT1
1.6911e-96	-2.33412	0.077	0.324	2.20063e-92	0	AKNA
1.69414e-96	1.06201	0.299	0.105	2.20459e-92	0	GMPPB
2.12577e-96	0.443926	0.925	0.714	2.76626e-92	0	EMP3
3.33192e-96	1.19107	0.242	0.073	4.33583e-92	0	SCML1
4.02156e-96	0.740634	0.461	0.21	5.23325e-92	0	PSMD14
5.09009e-96	0.694271	0.482	0.221	6.62373e-92	0	PEPD
7.85956e-96	2.033	0.114	0.016	1.02276e-91	0	OTOA
8.51165e-96	-0.756609	0.75	0.787	1.10762e-91	0	CYBA
1.15403e-95	0.547143	0.769	0.481	1.50175e-91	0	POMP
1.50149e-95	0.635213	0.533	0.255	1.95389e-91	0	TUBA1C
1.60595e-95	0.659559	0.512	0.243	2.08982e-91	0	TACC1
4.28991e-95	1.6659	0.149	0.029	5.58246e-91	0	RHOU
4.74743e-95	-2.1268	0.112	0.352	6.17783e-91	0	PDCD4
5.17669e-95	-1.39075	0.367	0.542	6.73643e-91	0	NOP53
5.49162e-95	1.24738	0.243	0.075	7.14624e-91	0	PEAK1
6.08433e-95	0.898156	0.372	0.151	7.91753e-91	0	MCOLN1
9.41628e-95	0.894888	0.421	0.186	1.22534e-90	0	SLAMF7
9.54848e-95	-3.73175	0.006	0.234	1.24254e-90	0	TC2N
1.4287e-94	1.04624	0.279	0.095	1.85916e-90	0	AC016831.1
1.43395e-94	1.48186	0.185	0.046	1.866e-90	0	ADAM28
2.38683e-94	-2.59199	0.044	0.282	3.10599e-90	0	SLC38A1
2.41288e-94	-0.77037	0.656	0.746	3.13988e-90	0	UQCRB
2.4211e-94	0.626416	0.551	0.269	3.15058e-90	0	PSMD2
2.86278e-94	1.03228	0.293	0.103	3.72534e-90	0	C9orf72
5.40833e-94	1.10878	0.294	0.105	7.03786e-90	0	TCEAL9
6.81201e-94	0.697478	0.482	0.226	8.86447e-90	0	IFNAR1
7.00444e-94	0.987869	0.294	0.103	9.11488e-90	0	SLC35F6
7.14239e-94	0.519033	0.723	0.404	9.29439e-90	0	RAB7A
8.71329e-94	0.642957	0.507	0.239	1.13386e-89	0	EIF4G1
1.68356e-93	0.421157	0.893	0.65	2.19081e-89	0	SEC61B
1.95058e-93	0.683613	0.556	0.281	2.53829e-89	0	SMS
3.37389e-93	0.633231	0.597	0.313	4.39044e-89	0	ARF4
4.53395e-93	-2.02203	0.105	0.348	5.90003e-89	0	TXNIP
4.72576e-93	0.447333	0.884	0.617	6.14963e-89	0	GSTP1
6.57965e-93	0.668401	0.453	0.204	8.56209e-89	0	BLOC1S6
8.37884e-93	0.535218	0.719	0.391	1.09034e-88	0	GRB2
8.60817e-93	-1.27235	0.252	0.486	1.12018e-88	0	CYTIP
1.47193e-92	0.830084	0.559	0.304	1.91542e-88	0	PDIA6
2.34423e-92	0.802819	0.452	0.21	3.05055e-88	0	RAPGEF1
2.8524e-92	1.11079	0.224	0.065	3.71183e-88	0	TMEM65
3.97919e-92	-2.19879	0.076	0.315	5.17811e-88	0	FYB1
6.36333e-92	0.794257	0.378	0.156	8.2806e-88	0	MCUR1
7.60152e-92	1.47542	0.222	0.067	9.89186e-88	0	TMEM255B
1.45371e-91	0.877365	0.385	0.166	1.89171e-87	0	MORF4L2
1.51875e-91	0.980205	0.265	0.088	1.97635e-87	0	COPRS
5.42867e-91	0.980104	0.333	0.131	7.06432e-87	0	FGR
5.68433e-91	-4.22471	0.005	0.225	7.39701e-87	0	CD8B
5.77884e-91	1.15352	0.211	0.059	7.52e-87	0	RBBP8
7.75848e-91	0.578769	0.635	0.339	1.00961e-86	0	RNH1
1.00395e-90	0.651574	0.52	0.251	1.30644e-86	0	ATP6AP1
1.4291e-90	-0.823479	0.665	0.741	1.85969e-86	0	ITM2B
1.55986e-90	0.835095	0.405	0.18	2.02984e-86	0	RRBP1
1.97098e-90	-1.67091	0.179	0.411	2.56484e-86	0	PSMB8
2.65466e-90	0.73921	0.425	0.187	3.45451e-86	0	MFSD1
2.75914e-90	0.602976	0.482	0.222	3.59047e-86	0	HNRNPAB
3.48393e-90	0.99207	0.304	0.113	4.53364e-86	0	STX3
4.05578e-90	0.757258	0.277	0.095	5.27779e-86	0	LGMN
5.75581e-90	-0.534928	0.946	0.938	7.49004e-86	0	MT-ND4L
6.20179e-90	0.699383	0.525	0.259	8.07038e-86	0	TCIRG1
1.12758e-89	0.723874	0.415	0.182	1.46732e-85	0	SLC52A2
1.44124e-89	0.827606	0.385	0.166	1.87549e-85	0	ARAP1
1.49258e-89	0.64043	0.487	0.231	1.9423e-85	0	SPPL2A
2.92512e-89	0.827114	0.412	0.185	3.80646e-85	0	MCRIP2
2.92697e-89	0.542624	0.699	0.391	3.80886e-85	0	GADD45GIP1
3.77134e-89	0.667698	0.38	0.159	4.90764e-85	0	ZFAND2A
4.18574e-89	1.41786	0.222	0.068	5.4469e-85	0	SHTN1
7.04846e-89	1.38081	0.206	0.059	9.17216e-85	0	HOMER3
7.52317e-89	-1.19683	0.396	0.566	9.7899e-85	0	STK4
1.0512e-88	0.589002	0.604	0.314	1.36792e-84	0	RAB10
1.38029e-88	1.02002	0.288	0.104	1.79617e-84	0	CLCN7
1.42277e-88	1.17867	0.243	0.079	1.85145e-84	0	TMED7
3.25205e-88	0.71939	0.399	0.171	4.23189e-84	0	COL4A3BP
3.82198e-88	1.3046	0.249	0.084	4.97355e-84	0	FAM129B
4.50198e-88	0.910955	0.317	0.122	5.85842e-84	0	STX11
6.4873e-88	0.701965	0.464	0.216	8.44192e-84	0	IVNS1ABP
6.54696e-88	1.72581	0.118	0.019	8.51955e-84	0	TMEM158
1.07578e-87	0.27404	0.369	0.148	1.39992e-83	0	CXCL5
1.29452e-87	-2.5943	0.044	0.269	1.68456e-83	0	IKZF1
1.3994e-87	1.00321	0.29	0.106	1.82105e-83	0	INHBA
1.64917e-87	0.516517	0.803	0.525	2.14607e-83	0	ENO1
2.20378e-87	-0.468881	0.969	0.975	2.86778e-83	0	TMSB10
2.29733e-87	0.819544	0.393	0.172	2.98952e-83	0	YWHAG
4.41129e-87	1.70625	0.137	0.027	5.74041e-83	0	ADGRE2
4.49081e-87	-3.16943	0.018	0.236	5.84389e-83	0	SH2D2A
5.35404e-87	-0.544225	0.83	0.847	6.96721e-83	0	COX7C
7.84646e-87	0.549274	0.627	0.336	1.02106e-82	0	ADRM1
1.22873e-86	0.548858	0.638	0.345	1.59895e-82	0	SDF4
1.40919e-86	1.13552	0.291	0.111	1.83377e-82	0	AIFM2
1.67253e-86	0.58816	0.618	0.336	2.17647e-82	0	RPN1
1.75999e-86	-2.37593	0.062	0.288	2.29027e-82	0	CLEC2D
2.67161e-86	1.29022	0.23	0.073	3.47657e-82	0	MFSD2A
3.529e-86	0.923703	0.315	0.123	4.59228e-82	0	YBX3
4.28993e-86	1.10789	0.251	0.084	5.58248e-82	0	TRIM25
5.12936e-86	-3.31242	0.02	0.236	6.67484e-82	0	CD69
5.57755e-86	0.819251	0.295	0.108	7.25806e-82	0	FEM1B
5.95655e-86	1.07338	0.244	0.08	7.75126e-82	0	ARHGAP21
6.29521e-86	-0.720031	0.899	0.887	8.19196e-82	0	PABPC1
1.22142e-85	0.936636	0.305	0.114	1.58943e-81	0	PAM
1.25649e-85	1.05379	0.287	0.107	1.63507e-81	0	SLC38A6
1.55475e-85	0.794932	0.412	0.188	2.0232e-81	0	ENOSF1
1.89054e-85	0.731153	0.431	0.197	2.46016e-81	0	NBPF19
1.965e-85	0.589859	0.513	0.248	2.55706e-81	0	CYSTM1
2.23193e-85	0.789031	0.374	0.158	2.90441e-81	0	SLC39A8
5.84966e-85	0.813144	0.367	0.158	7.61216e-81	0	UBE2R2
6.22786e-85	0.899901	0.374	0.163	8.10431e-81	0	WIPI1
6.42388e-85	0.990285	0.303	0.117	8.35939e-81	0	PHC2
6.52576e-85	0.813043	0.372	0.158	8.49198e-81	0	IRAK1
7.48402e-85	0.7219	0.548	0.296	9.73895e-81	0	LMAN1
8.60771e-85	1.37591	0.202	0.058	1.12012e-80	0	CRIM1
1.0356e-84	1.10015	0.23	0.073	1.34763e-80	0	GBE1
1.3788e-84	1.00142	0.224	0.068	1.79424e-80	0	CRLF2
1.49385e-84	0.853773	0.387	0.17	1.94395e-80	0	JARID2
1.50075e-84	0.757495	0.399	0.178	1.95293e-80	0	CUX1
1.66913e-84	0.435533	0.845	0.549	2.17204e-80	0	TUBB
1.9657e-84	-2.76022	0.038	0.256	2.55796e-80	0	BTN3A2
2.66765e-84	-3.12721	0.019	0.232	3.47142e-80	0	ACAP1
2.87821e-84	0.816118	0.393	0.174	3.74541e-80	0	LMNA
3.24281e-84	0.757711	0.382	0.167	4.21987e-80	0	LAMP2
5.09968e-84	0.388089	0.575	0.297	6.63621e-80	0	FABP5
5.30072e-84	1.06072	0.2	0.057	6.89783e-80	0	GFOD1
5.59064e-84	1.36598	0.203	0.06	7.27511e-80	0	FERMT2
7.00013e-84	0.843843	0.3	0.114	9.10927e-80	0	EAF1
7.34305e-84	0.724611	0.385	0.167	9.55551e-80	0	XIAP
1.14853e-83	0.577792	0.499	0.244	1.49459e-79	0	SNF8
1.2675e-83	0.805947	0.381	0.168	1.6494e-79	0	SEL1L
1.49095e-83	0.540512	0.781	0.499	1.94018e-79	0	NDUFB9
1.69041e-83	1.13683	0.255	0.089	2.19974e-79	0	RENBP
1.69079e-83	1.82978	0.112	0.018	2.20022e-79	0	ITGAM
4.72015e-83	0.68095	0.446	0.209	6.14233e-79	0	GNPDA1
8.79478e-83	0.8452	0.365	0.159	1.14447e-78	0	BCKDK
9.19797e-83	0.542572	0.696	0.415	1.19693e-78	0	GHITM
1.0456e-82	0.729775	0.423	0.195	1.36063e-78	0	PIK3R5
1.06306e-82	1.16658	0.25	0.088	1.38336e-78	0	TRIO
1.34095e-82	-3.56086	0.006	0.21	1.74498e-78	0	CAMK4
1.60761e-82	-1.39268	0.292	0.482	2.09198e-78	0	AES
1.82276e-82	0.786467	0.382	0.167	2.37195e-78	0	CCPG1
1.95776e-82	0.580884	0.511	0.255	2.54764e-78	0	RAB8B
2.04284e-82	1.35164	0.186	0.051	2.65834e-78	0	SDS
2.23195e-82	0.57919	0.629	0.352	2.90444e-78	0	TMED9
3.42853e-82	1.14443	0.202	0.059	4.46155e-78	0	CPVL
4.04668e-82	1.69929	0.139	0.03	5.26594e-78	0	ZNF703
4.31005e-82	0.636788	0.394	0.176	5.60867e-78	0	MARCKS
7.11063e-82	-0.765571	0.638	0.727	9.25306e-78	0	EIF3K
8.31446e-82	0.848953	0.271	0.097	1.08196e-77	0	MAFF
9.2544e-82	0.674664	0.419	0.193	1.20428e-77	0	NEU1
1.23491e-81	-3.7913	0.006	0.208	1.60699e-77	0	GZMM
1.32052e-81	-3.07372	0.02	0.227	1.71839e-77	0	FAM102A
1.66524e-81	0.846089	0.344	0.144	2.16698e-77	0	PRKAG2
1.70028e-81	0.536064	0.478	0.229	2.21257e-77	0	AFF4
1.89055e-81	1.27834	0.202	0.06	2.46017e-77	0	FICD
1.89583e-81	0.598943	0.5	0.251	2.46705e-77	0	TMEM167A
1.94466e-81	-1.12483	0.415	0.574	2.53059e-77	0	C12orf57
2.82574e-81	1.25769	0.145	0.032	3.67714e-77	0	GRAMD1B
5.02742e-81	0.813006	0.305	0.118	6.54218e-77	0	TNFRSF18
5.21438e-81	0.525584	0.71	0.418	6.78548e-77	0	MRPL52
6.89152e-81	1.13357	0.262	0.095	8.96793e-77	0	PLEKHO2
8.31023e-81	0.610491	0.461	0.221	1.08141e-76	0	COPA
8.39498e-81	0.485325	0.755	0.464	1.09244e-76	0	EIF5A
1.07885e-80	0.480515	0.622	0.335	1.40391e-76	0	RAB2A
1.44408e-80	1.23863	0.198	0.059	1.87918e-76	0	SESN2
3.72897e-80	-0.828086	0.952	0.952	4.8525e-76	0	RPS26
4.35946e-80	0.540933	0.603	0.332	5.67297e-76	0	SURF4
4.38536e-80	0.542949	0.572	0.297	5.70667e-76	0	IQGAP2
4.86876e-80	1.25382	0.22	0.071	6.33571e-76	0	MYO1E
5.50991e-80	-3.8399	0.007	0.205	7.17004e-76	0	CD6
5.52271e-80	1.27221	0.215	0.069	7.1867e-76	0	CTTNBP2NL
1.08707e-79	0.653987	0.512	0.268	1.41461e-75	0	EIF4A1
1.25325e-79	-3.47992	0.012	0.211	1.63085e-75	0	TBC1D10C
1.39696e-79	1.58514	0.148	0.035	1.81786e-75	0	OSCAR
1.66058e-79	0.726208	0.345	0.148	2.16091e-75	0	RELB
1.71635e-79	0.858604	0.282	0.105	2.23349e-75	0	GPNMB
2.0885e-79	-3.57596	0.01	0.208	2.71777e-75	0	HOPX
2.47969e-79	0.463612	0.735	0.425	3.22682e-75	0	IQGAP1
3.66045e-79	1.07984	0.256	0.092	4.76335e-75	0	SERPINB8
4.00101e-79	0.565323	0.494	0.245	5.20652e-75	0	PSMC1
4.28913e-79	0.661693	0.453	0.22	5.58145e-75	0	PSMB5
4.50389e-79	0.678386	0.388	0.173	5.86092e-75	0	PSMD3
4.76386e-79	0.858922	0.292	0.113	6.19922e-75	0	ARL8A
7.22275e-79	-2.66338	0.042	0.25	9.39896e-75	0	ITGA4
7.53128e-79	-1.78316	0.143	0.357	9.80045e-75	0	GSTK1
8.52061e-79	0.640968	0.44	0.209	1.10879e-74	0	MLEC
1.1885e-78	-3.84395	0.004	0.199	1.54659e-74	0	LINC00861
1.26052e-78	-0.700321	0.785	0.807	1.64032e-74	0	RPL4
1.66995e-78	-3.16809	0.014	0.213	2.1731e-74	0	TRAF3IP3
1.87925e-78	0.682443	0.419	0.196	2.44546e-74	0	GGA1
3.00715e-78	0.524002	0.3	0.114	3.91321e-74	0	C1QC
3.62138e-78	0.619636	0.428	0.202	4.71251e-74	0	GLRX3
4.06013e-78	1.61926	0.132	0.028	5.28344e-74	0	SREBF1
4.32995e-78	1.37976	0.206	0.065	5.63456e-74	0	ARG2
6.55e-78	1.04005	0.254	0.092	8.52351e-74	0	SLC1A3
7.25975e-78	0.800239	0.371	0.165	9.44711e-74	0	MAP4K4
9.31865e-78	1.06382	0.304	0.125	1.21264e-73	0	ALCAM
9.86228e-78	0.800294	0.313	0.127	1.28338e-73	0	TMEM127
1.28937e-77	0.468677	0.724	0.426	1.67785e-73	0	C1orf43
1.45376e-77	0.652534	0.426	0.201	1.89178e-73	0	LRRFIP2
1.47288e-77	0.487875	0.669	0.376	1.91665e-73	0	TMED10
1.53821e-77	0.793818	0.348	0.151	2.00167e-73	0	TMEM33
1.6379e-77	0.825844	0.204	0.061	2.1314e-73	0	TMEM176B
2.01897e-77	0.685675	0.403	0.184	2.62729e-73	0	UBE2D1
2.39359e-77	1.22087	0.162	0.042	3.11478e-73	0	TIAM1
2.43772e-77	1.03296	0.252	0.091	3.1722e-73	0	B4GALT5
3.15465e-77	-1.81332	0.116	0.332	4.10515e-73	0	HLA-F
3.37884e-77	0.655657	0.462	0.232	4.39688e-73	0	PIM3
3.47217e-77	-0.421315	0.942	0.947	4.51834e-73	0	SH3BGRL3
3.75196e-77	-1.72114	0.157	0.371	4.88243e-73	0	ALOX5AP
4.1047e-77	0.55934	0.514	0.26	5.34145e-73	0	PSMB7
5.2474e-77	1.35185	0.189	0.056	6.82844e-73	0	TMEM26
9.05493e-77	0.706536	0.389	0.177	1.17832e-72	0	AGTRAP
1.36086e-76	1.47254	0.157	0.04	1.77089e-72	0	AP005019.1
2.15358e-76	1.09707	0.234	0.082	2.80245e-72	0	TUBB6
2.80377e-76	0.738075	0.379	0.173	3.64854e-72	0	RDX
3.59112e-76	-2.1697	0.071	0.28	4.67312e-72	0	FKBP5
4.07274e-76	1.48662	0.133	0.029	5.29986e-72	0	TM6SF1
5.65163e-76	0.810632	0.308	0.126	7.35446e-72	0	CLN8
6.376e-76	0.738946	0.347	0.15	8.29709e-72	0	QKI
7.54116e-76	0.580502	0.513	0.264	9.81332e-72	0	OS9
9.04581e-76	-2.50494	0.053	0.257	1.17713e-71	0	SYTL3
1.07337e-75	0.905327	0.272	0.104	1.39678e-71	0	KCTD12
1.26522e-75	0.744802	0.32	0.132	1.64644e-71	0	GLRX2
1.56189e-75	0.81882	0.358	0.161	2.03249e-71	0	CCDC88A
1.6003e-75	1.13825	0.247	0.089	2.08247e-71	0	LYRM4
1.66447e-75	0.591673	0.387	0.173	2.16598e-71	0	DNAJC2
1.7067e-75	-0.478195	0.839	0.858	2.22092e-71	0	ATP5MG
1.86225e-75	-3.39819	0.011	0.202	2.42335e-71	0	JAML
2.74215e-75	1.24818	0.22	0.075	3.56837e-71	0	2020-09-10
4.00803e-75	-3.00107	0.026	0.222	5.21565e-71	0	APOBEC3G
4.46875e-75	0.83989	0.328	0.141	5.81519e-71	0	ASAP1
5.09782e-75	1.01473	0.288	0.117	6.63379e-71	0	GNA12
5.19806e-75	0.708924	0.379	0.172	6.76424e-71	0	IGF2R
5.45248e-75	0.671276	0.484	0.248	7.09531e-71	0	PTPN1
5.63744e-75	0.709672	0.392	0.177	7.336e-71	0	EIF4EBP1
5.82085e-75	0.636526	0.461	0.23	7.57467e-71	0	TMBIM1
6.04725e-75	0.675056	0.408	0.192	7.86928e-71	0	G6PD
9.41186e-75	0.636316	0.393	0.181	1.22477e-70	0	IFRD1
9.7614e-75	0.602577	0.444	0.215	1.27025e-70	0	ARFGAP3
2.32439e-74	0.558291	0.545	0.294	3.02473e-70	0	PSMA3
3.04575e-74	0.499841	0.694	0.416	3.96343e-70	0	TMED2
3.17278e-74	0.597242	0.462	0.227	4.12874e-70	0	UBE2J1
3.17999e-74	-1.60318	0.153	0.363	4.13812e-70	0	KIAA1551
4.1951e-74	0.449432	0.478	0.231	5.45908e-70	0	CTSH
6.14989e-74	0.671063	0.344	0.147	8.00285e-70	0	UBE2Z
6.40276e-74	1.20042	0.214	0.071	8.33191e-70	0	MCTP1
6.66432e-74	-4.05925	0.004	0.188	8.67228e-70	0	CD96
7.42665e-74	1.16942	0.206	0.066	9.6643e-70	0	NFIL3
8.1108e-74	0.520042	0.474	0.237	1.05546e-69	0	BTG3
8.83957e-74	0.61209	0.497	0.257	1.15029e-69	0	INSIG1
9.65605e-74	0.877859	0.406	0.2	1.25654e-69	0	DNAJB9
1.01714e-73	0.719652	0.43	0.211	1.32361e-69	0	TDP2
1.01727e-73	0.949723	0.275	0.107	1.32378e-69	0	MTHFD2L
1.47243e-73	0.483562	0.627	0.352	1.91608e-69	0	PSMD7
1.53106e-73	0.494448	0.482	0.24	1.99237e-69	0	SFT2D1
1.85985e-73	1.36135	0.167	0.046	2.42022e-69	0	MAP4K3
1.95031e-73	0.625944	0.39	0.18	2.53794e-69	0	LYN
2.55616e-73	0.569358	0.235	0.08	3.32633e-69	0	NR4A2
4.17313e-73	0.546329	0.495	0.251	5.4305e-69	0	TMEM165
5.23097e-73	0.39018	0.873	0.625	6.80706e-69	0	TMBIM6
5.66258e-73	1.28342	0.211	0.072	7.36871e-69	0	PIR
8.49916e-73	0.734695	0.361	0.164	1.106e-68	0	NPTN
1.14645e-72	0.678849	0.348	0.154	1.49188e-68	0	GOLT1B
1.46195e-72	-3.90415	0.006	0.188	1.90244e-68	0	LTB
1.78064e-72	0.459077	0.765	0.489	2.31715e-68	0	EIF5
2.27109e-72	0.623811	0.391	0.182	2.95538e-68	0	GARS
2.31962e-72	1.05222	0.256	0.098	3.01852e-68	0	PAPSS2
2.72797e-72	0.554464	0.531	0.284	3.54991e-68	0	UBE2A
3.79828e-72	0.819228	0.311	0.129	4.9427e-68	0	NCF4
4.28506e-72	0.54373	0.504	0.261	5.57615e-68	0	PABPC4
4.55433e-72	1.26296	0.189	0.059	5.92655e-68	0	CTNND1
4.82392e-72	1.05175	0.222	0.077	6.27737e-68	0	KIFC3
6.15077e-72	0.860415	0.279	0.11	8.004e-68	0	SERTAD2
6.42666e-72	0.961141	0.282	0.113	8.36301e-68	0	PIK3AP1
7.65085e-72	0.922834	0.198	0.062	9.95605e-68	0	EPS8
3.89058e-71	0.46442	0.715	0.43	5.06281e-67	0	RAB5C
7.0069e-71	0.972711	0.271	0.108	9.11809e-67	0	ZMIZ1
8.35501e-71	-3.31881	0.012	0.193	1.08724e-66	0	S1PR4
8.4248e-71	0.730494	0.342	0.151	1.09632e-66	0	TCEAL3
9.16969e-71	0.443894	0.846	0.571	1.19325e-66	0	DBI
9.31455e-71	0.923628	0.299	0.126	1.2121e-66	0	KIAA0930
1.19668e-70	0.976355	0.24	0.088	1.55724e-66	0	RIPOR1
1.31445e-70	0.900904	0.298	0.124	1.71049e-66	0	CCL4L2
1.45629e-70	0.772076	0.308	0.13	1.89507e-66	0	RIPK2
1.65395e-70	-2.67006	0.031	0.219	2.15228e-66	0	GCHFR
2.00521e-70	0.585569	0.355	0.158	2.60937e-66	0	NFKBIB
2.6963e-70	0.551891	0.453	0.227	3.50869e-66	0	MTCH2
3.19083e-70	-3.19699	0.017	0.2	4.15222e-66	0	C12orf75
3.22498e-70	1.24549	0.195	0.063	4.19666e-66	0	RUBCNL
3.26715e-70	-2.17455	0.087	0.283	4.25154e-66	0	PARP8
3.91173e-70	0.677097	0.404	0.197	5.09033e-66	0	TIMM17A
3.97565e-70	-2.63432	0.031	0.219	5.17351e-66	0	PBXIP1
4.37124e-70	0.757433	0.355	0.163	5.6883e-66	0	RIT1
6.1765e-70	1.36808	0.146	0.038	8.03748e-66	0	PRKAG2-AS1
7.13196e-70	-1.32662	0.213	0.415	9.28082e-66	0	ZFP36L1
7.42274e-70	0.966208	0.268	0.107	9.65921e-66	0	ADAP2
7.86942e-70	0.679682	0.388	0.182	1.02405e-65	0	NUMB
8.29918e-70	0.668864	0.375	0.176	1.07997e-65	0	MAPK6
9.85335e-70	1.61911	0.14	0.035	1.28222e-65	0	DDR1
1.33111e-69	0.848384	0.269	0.107	1.73217e-65	0	F11R
1.59774e-69	1.1743	0.197	0.063	2.07914e-65	0	PTGDS
1.69281e-69	0.992422	0.269	0.109	2.20285e-65	0	TRIP10
2.14477e-69	0.459333	0.699	0.421	2.79099e-65	0	PSMD8
2.38903e-69	0.607933	0.432	0.212	3.10884e-65	0	SLC39A1
3.12805e-69	1.33519	0.151	0.04	4.07053e-65	0	PLTP
3.46739e-69	0.618699	0.355	0.161	4.51211e-65	0	PNPLA8
3.91873e-69	0.451506	0.577	0.318	5.09944e-65	0	DDX3X
4.04374e-69	0.300576	0.98	0.887	5.26212e-65	0	MYL6
5.69728e-69	0.416057	0.448	0.221	7.41387e-65	0	CEBPD
9.66473e-69	0.879604	0.212	0.073	1.25767e-64	0	B3GNT5
1.0091e-68	1.0757	0.229	0.083	1.31315e-64	0	RHOQ
1.34181e-68	0.536872	0.44	0.217	1.74609e-64	0	RB1CC1
1.40865e-68	-3.77126	0.005	0.178	1.83307e-64	0	SLA2
1.43436e-68	1.20671	0.191	0.062	1.86654e-64	0	EVI5
1.53565e-68	0.669047	0.336	0.148	1.99834e-64	0	BANP
1.7952e-68	0.73666	0.297	0.122	2.3361e-64	0	MRPL15
2.20136e-68	0.872983	0.33	0.15	2.86463e-64	0	HCK
2.21301e-68	0.679405	0.435	0.225	2.87979e-64	0	NBPF26
2.5505e-68	0.506443	0.479	0.241	3.31896e-64	0	CTSA
2.69001e-68	0.674124	0.346	0.156	3.50051e-64	0	TCEAL4
3.90299e-68	-3.8241	0.004	0.176	5.07896e-64	0	IKZF3
4.57024e-68	0.499972	0.469	0.238	5.94725e-64	0	TM9SF2
5.05176e-68	-0.432315	0.892	0.897	6.57385e-64	0	UBA52
5.10624e-68	1.43017	0.149	0.04	6.64475e-64	0	CDK14
5.35922e-68	0.497481	0.737	0.477	6.97395e-64	0	MTDH
5.79435e-68	0.525729	0.479	0.25	7.54018e-64	0	TXNDC17
5.80746e-68	-2.0508	0.091	0.283	7.55724e-64	0	EPB41
5.92862e-68	0.619679	0.353	0.16	7.71492e-64	0	EI24
6.2041e-68	-4.39529	0.003	0.174	8.0734e-64	0	GZMK
9.34942e-68	0.697695	0.323	0.142	1.21664e-63	0	RRAGC
1.1629e-67	1.33605	0.164	0.048	1.51328e-63	0	SRC
1.50395e-67	0.52027	0.47	0.238	1.95709e-63	0	LASP1
1.52344e-67	0.642292	0.373	0.175	1.98246e-63	0	SAR1B
1.6323e-67	1.09422	0.215	0.076	2.12411e-63	0	INF2
1.64005e-67	-1.19894	0.295	0.468	2.13419e-63	0	GMFG
1.97379e-67	0.915284	0.279	0.117	2.5685e-63	0	HSPA13
1.98769e-67	0.71602	0.342	0.156	2.58659e-63	0	TFG
2.0027e-67	1.35482	0.162	0.047	2.60611e-63	0	ARMCX1
2.14319e-67	0.43979	0.623	0.351	2.78893e-63	0	TUBB4B
2.26759e-67	1.06901	0.247	0.097	2.95082e-63	0	ODF3B
2.31961e-67	0.526488	0.504	0.268	3.01851e-63	0	MESD
2.38257e-67	0.623947	0.401	0.195	3.10044e-63	0	VAT1
2.66614e-67	0.64961	0.335	0.149	3.46945e-63	0	ATP6V1D
3.11203e-67	0.452072	0.552	0.297	4.04969e-63	0	TXNL4A
3.88817e-67	0.564407	0.536	0.297	5.05968e-63	0	RPN2
3.9228e-67	0.49304	0.59	0.333	5.10474e-63	0	ACADVL
4.38874e-67	1.04182	0.206	0.071	5.71106e-63	0	ARID3A
5.81638e-67	0.696486	0.294	0.121	7.56885e-63	0	NFE2L1
5.83185e-67	0.555265	0.477	0.249	7.58898e-63	0	UBR4
5.99799e-67	0.47661	0.556	0.305	7.80518e-63	0	SLIRP
9.13814e-67	1.25075	0.215	0.077	1.18915e-62	0	HIF1A-AS2
9.35671e-67	0.856571	0.277	0.114	1.21759e-62	0	CPEB4
9.73758e-67	0.704428	0.318	0.14	1.26715e-62	0	ARL1
9.90373e-67	-2.52842	0.039	0.221	1.28877e-62	0	TUBA4A
1.11164e-66	0.485356	0.633	0.385	1.44658e-62	0	TRAM1
1.34807e-66	0.64	0.36	0.168	1.75425e-62	0	TBK1
1.45095e-66	-3.04617	0.02	0.195	1.88812e-62	0	RORA
1.6663e-66	0.943769	0.279	0.118	2.16836e-62	0	IL13RA1
1.91447e-66	0.494523	0.63	0.367	2.4913e-62	0	ADIPOR1
2.17487e-66	0.519098	0.462	0.238	2.83015e-62	0	TANK
2.48543e-66	0.763741	0.286	0.119	3.2343e-62	0	P4HA1
2.75661e-66	0.589022	0.359	0.167	3.58718e-62	0	SERTAD1
3.55742e-66	0.727901	0.284	0.115	4.62927e-62	0	PELI1
4.83331e-66	0.340886	0.965	0.897	6.28958e-62	0	H3F3A
5.78559e-66	0.557	0.526	0.295	7.52879e-62	0	UFM1
6.63797e-66	0.798261	0.247	0.095	8.63799e-62	0	IL3RA
8.13266e-66	0.875481	0.285	0.121	1.0583e-61	0	HSD17B12
1.10115e-65	0.378414	0.882	0.638	1.43293e-61	0	SEC62
2.21941e-65	1.39975	0.118	0.027	2.88811e-61	0	GRAMD4
2.43991e-65	0.599761	0.383	0.182	3.17506e-61	0	SND1
2.76334e-65	0.421842	0.758	0.487	3.59594e-61	0	EIF4G2
3.77024e-65	1.27644	0.168	0.051	4.90621e-61	0	GDF15
3.81177e-65	0.406698	0.583	0.321	4.96025e-61	0	NAA50
4.37789e-65	1.04368	0.188	0.062	5.69695e-61	0	FOSL1
5.73078e-65	0.538325	0.46	0.238	7.45747e-61	0	PSMB4
6.02685e-65	0.702728	0.31	0.135	7.84274e-61	0	ABR
6.39527e-65	-1.87131	0.079	0.268	8.32217e-61	0	PDE3B
6.62649e-65	-3.99162	0.013	0.183	8.62305e-61	0	GNLY
1.32943e-64	0.877239	0.26	0.106	1.72999e-60	0	LUCAT1
1.35528e-64	-3.52741	0.008	0.174	1.76362e-60	0	LINC01871
1.55867e-64	0.646234	0.353	0.164	2.0283e-60	0	NFIC
1.62729e-64	0.572832	0.415	0.207	2.11759e-60	0	FLII
2.33893e-64	0.75683	0.266	0.108	3.04365e-60	0	ZNF331
2.5892e-64	-2.4309	0.034	0.211	3.36933e-60	0	IL16
2.75778e-64	0.832395	0.307	0.136	3.5887e-60	0	SNX10
3.50594e-64	1.0519	0.241	0.095	4.56227e-60	0	GSDME
3.74984e-64	0.608322	0.396	0.194	4.87967e-60	0	MKKS
3.83521e-64	0.749698	0.276	0.115	4.99076e-60	0	RUFY1
3.98148e-64	0.535025	0.429	0.215	5.1811e-60	0	PSMD12
4.60918e-64	0.577837	0.423	0.214	5.99793e-60	0	PSMC4
4.79423e-64	1.0149	0.195	0.066	6.23873e-60	0	OPN3
5.08657e-64	0.394113	0.811	0.519	6.61915e-60	0	ARPC5
5.46925e-64	0.58856	0.389	0.189	7.11713e-60	0	UBQLN1
5.58913e-64	0.896644	0.197	0.067	7.27314e-60	0	OTUD1
5.96428e-64	-3.49702	0.011	0.177	7.76132e-60	0	KLRB1
6.48527e-64	0.881566	0.251	0.101	8.43929e-60	0	MFSD12
8.20121e-64	0.755295	0.275	0.113	1.06722e-59	0	2020-09-11
8.46271e-64	1.11067	0.241	0.096	1.10125e-59	0	TNS3
8.55541e-64	0.66785	0.347	0.162	1.11332e-59	0	CLIP1
1.04086e-63	0.398773	0.648	0.378	1.35447e-59	0	PSMC5
1.04337e-63	0.98057	0.24	0.095	1.35773e-59	0	GAB2
1.19653e-63	0.593418	0.351	0.164	1.55704e-59	0	KPNA4
1.33251e-63	1.00082	0.215	0.078	1.73399e-59	0	OSM
2.2329e-63	0.551504	0.331	0.148	2.90567e-59	0	LMO4
2.36394e-63	0.596114	0.366	0.176	3.07619e-59	0	VMA21
2.58028e-63	-0.599586	0.75	0.778	3.35771e-59	0	SNRPD2
2.69446e-63	0.800469	0.26	0.106	3.5063e-59	0	CCDC50
2.82365e-63	0.77374	0.27	0.111	3.67441e-59	0	PPFIA1
3.16903e-63	0.882331	0.232	0.089	4.12386e-59	0	FADS3
3.75882e-63	1.16791	0.17	0.053	4.89135e-59	0	UNC93B1
4.07535e-63	1.01146	0.234	0.091	5.30325e-59	0	SEC24D
4.46903e-63	-1.28736	0.292	0.452	5.81555e-59	0	CDC42SE2
5.16902e-63	0.658725	0.367	0.176	6.72645e-59	0	PAPSS1
5.54706e-63	-0.556084	0.75	0.799	7.21839e-59	0	NPM1
5.627e-63	-1.27395	0.326	0.484	7.32241e-59	0	IFITM2
6.20188e-63	1.17596	0.167	0.052	8.07051e-59	0	SLC41A2
1.06575e-62	0.470478	0.561	0.318	1.38686e-58	0	RAC1
1.15564e-62	0.538825	0.452	0.235	1.50384e-58	0	CNIH4
1.23305e-62	0.656027	0.342	0.16	1.60457e-58	0	PLPP5
1.29784e-62	-2.61242	0.032	0.204	1.68888e-58	0	PIK3IP1
1.58624e-62	1.25478	0.11	0.024	2.06417e-58	0	RPP25
1.65058e-62	-2.1922	0.04	0.217	2.1479e-58	0	TSTD1
1.96703e-62	-1.17668	0.295	0.458	2.5597e-58	0	ATP5IF1
2.34712e-62	1.02796	0.186	0.062	3.05431e-58	0	RHOBTB3
2.49444e-62	0.491884	0.545	0.301	3.24601e-58	0	PSMB2
3.46739e-62	-3.50432	0.006	0.166	4.51212e-58	0	SH2D1A
3.74249e-62	0.858659	0.293	0.13	4.8701e-58	0	SLC4A2
3.935e-62	0.696951	0.292	0.126	5.12062e-58	0	YKT6
4.45788e-62	1.0383	0.17	0.053	5.80103e-58	0	MAN1A1
4.80661e-62	1.38356	0.152	0.045	6.25484e-58	0	CD300C
4.90586e-62	1.34317	0.129	0.033	6.384e-58	0	PLXNB2
5.40384e-62	0.534476	0.426	0.218	7.03202e-58	0	CHMP2B
5.549e-62	0.791433	0.261	0.107	7.22091e-58	0	NPLOC4
6.97898e-62	0.541689	0.441	0.229	9.08175e-58	0	ERP44
8.48277e-62	-2.80043	0.016	0.18	1.10386e-57	0	ICAM3
8.91381e-62	0.492116	0.522	0.289	1.15995e-57	0	UFD1
8.91542e-62	0.730278	0.316	0.143	1.16016e-57	0	RUNX1
9.246e-62	0.887582	0.232	0.09	1.20318e-57	0	NRIP1
9.33719e-62	0.897043	0.209	0.075	1.21505e-57	0	SEH1L
1.06306e-61	0.779653	0.254	0.103	1.38336e-57	0	UHRF1BP1L
1.3124e-61	1.06172	0.188	0.064	1.70782e-57	0	NBPF9
2.0736e-61	0.423888	0.588	0.335	2.69838e-57	0	KIF5B
2.18556e-61	0.717356	0.297	0.131	2.84407e-57	0	HMGXB3
2.68369e-61	0.437234	0.706	0.44	3.49229e-57	0	RPS19BP1
3.32711e-61	1.44697	0.128	0.033	4.32957e-57	0	MAMLD1
3.33143e-61	0.475561	0.656	0.401	4.33519e-57	0	BZW1
4.30034e-61	0.521401	0.615	0.378	5.59603e-57	0	SSR3
5.47831e-61	-2.24408	0.053	0.227	7.12892e-57	0	EMB
6.80117e-61	0.518519	0.453	0.237	8.85037e-57	0	SPG21
7.40318e-61	-2.33204	0.045	0.217	9.63375e-57	0	PSMB8-AS1
1.3426e-60	0.350249	0.862	0.587	1.74713e-56	0	RPS27L
1.4215e-60	0.375163	0.77	0.484	1.8498e-56	0	SNX3
2.00123e-60	0.407728	0.648	0.376	2.6042e-56	0	PSMB3
2.02645e-60	0.579301	0.365	0.176	2.63702e-56	0	MDM2
2.18514e-60	1.62289	0.101	0.021	2.84353e-56	0	SLC49A3
2.57807e-60	-1.75106	0.184	0.356	3.35484e-56	0	LYAR
2.78193e-60	1.62973	0.102	0.022	3.62012e-56	0	HSD3B7
2.86911e-60	-3.60972	0.005	0.16	3.73357e-56	0	SKAP1
3.19108e-60	0.809359	0.215	0.079	4.15255e-56	0	PISD
4.12549e-60	0.611026	0.372	0.184	5.3685e-56	0	ARHGEF2
4.70437e-60	-2.70392	0.017	0.178	6.1218e-56	0	S1PR1
4.97351e-60	0.557232	0.348	0.164	6.47202e-56	0	TARS
6.06675e-60	1.17066	0.17	0.055	7.89466e-56	0	HSD17B14
7.01959e-60	0.528587	0.464	0.251	9.13459e-56	0	ZFAND5
8.54093e-60	0.710532	0.298	0.133	1.11143e-55	0	NUS1
1.08045e-59	1.04379	0.179	0.06	1.40598e-55	0	TESK1
1.38408e-59	0.857594	0.241	0.097	1.80111e-55	0	PARVB
2.79267e-59	1.34941	0.123	0.031	3.6341e-55	0	MYOF
3.21502e-59	-4.08779	0.003	0.153	4.18371e-55	0	ITK
3.88467e-59	0.517536	0.455	0.242	5.05512e-55	0	CDV3
4.20509e-59	1.05132	0.25	0.107	5.47208e-55	0	IRF5
4.94576e-59	0.818869	0.24	0.097	6.43592e-55	0	MROH1
4.9669e-59	0.489879	0.652	0.407	6.46342e-55	0	SAMSN1
6.84082e-59	0.490321	0.342	0.158	8.90196e-55	0	PLA2G16
8.72706e-59	0.563975	0.374	0.187	1.13565e-54	0	SERPINB6
9.40677e-59	0.388536	0.694	0.438	1.2241e-54	0	VAPA
9.86937e-59	0.630813	0.283	0.122	1.2843e-54	0	UBE2M
1.1028e-58	0.566059	0.358	0.173	1.43508e-54	0	HGS
1.11796e-58	0.438309	0.552	0.311	1.4548e-54	0	CAPZA2
1.28209e-58	0.409303	0.521	0.287	1.66838e-54	0	VTI1B
1.37296e-58	-0.504592	0.783	0.801	1.78663e-54	0	CALM1
1.47479e-58	0.64276	0.331	0.156	1.91914e-54	0	DICER1
1.49179e-58	0.615898	0.311	0.142	1.94126e-54	0	CRK
1.56912e-58	1.02493	0.188	0.066	2.04189e-54	0	SLC48A1
2.00358e-58	0.841111	0.186	0.064	2.60726e-54	0	ROCK2
2.07959e-58	1.11867	0.195	0.071	2.70617e-54	0	HK2
2.3094e-58	0.946499	0.255	0.109	3.00523e-54	0	EMILIN2
2.35952e-58	0.517543	0.311	0.139	3.07045e-54	0	IPO7
2.84475e-58	0.422974	0.693	0.424	3.70188e-54	0	PSMB6
3.00615e-58	-2.2565	0.053	0.221	3.9119e-54	0	RASSF5
3.05872e-58	0.557058	0.468	0.254	3.98031e-54	0	CD59
3.43844e-58	0.665237	0.306	0.139	4.47445e-54	0	PPP1R15B
3.53122e-58	0.970503	0.222	0.088	4.59518e-54	0	SYK
3.62601e-58	0.661167	0.259	0.107	4.71853e-54	0	LRRC58
3.67636e-58	0.422135	0.627	0.376	4.78404e-54	0	LAMTOR5
4.80033e-58	1.33647	0.17	0.057	6.24667e-54	0	SH3PXD2B
5.25777e-58	0.520298	0.417	0.213	6.84193e-54	0	LEPROT
5.66926e-58	0.652797	0.335	0.16	7.37741e-54	0	TNPO1
5.86065e-58	0.532735	0.419	0.219	7.62647e-54	0	ARF3
8.58197e-58	0.748045	0.213	0.08	1.11677e-53	0	PURB
1.04408e-57	-0.286441	0.991	0.995	1.35866e-53	0	TPT1
1.10353e-57	0.764666	0.234	0.092	1.43603e-53	0	OTULINL
1.10627e-57	0.599197	0.318	0.147	1.43959e-53	0	MARS
1.41177e-57	0.952439	0.208	0.079	1.83714e-53	0	MOB1B
1.86249e-57	1.37309	0.161	0.053	2.42366e-53	0	ARHGEF10L
2.34361e-57	0.462653	0.497	0.279	3.04974e-53	0	GOLGA4
2.56671e-57	0.743613	0.249	0.102	3.34007e-53	0	GNL3
2.62538e-57	1.43172	0.123	0.033	3.41641e-53	0	SOWAHC
2.82223e-57	0.478939	0.484	0.265	3.67257e-53	0	AKR1A1
4.19253e-57	0.580396	0.316	0.146	5.45574e-53	0	ERO1A
5.28168e-57	0.965593	0.25	0.109	6.87304e-53	0	MAP3K20
5.656e-57	0.643466	0.327	0.156	7.36015e-53	0	SDCCAG8
6.13012e-57	0.260487	0.443	0.231	7.97713e-53	0	FOS
6.81054e-57	0.457383	0.517	0.288	8.86255e-53	0	IER3IP1
8.51287e-57	0.382625	0.773	0.494	1.10778e-52	0	SEM1
8.96544e-57	-3.9815	0.004	0.149	1.16667e-52	0	GZMA
9.26898e-57	0.514069	0.509	0.29	1.20617e-52	0	DDX21
9.40706e-57	1.40297	0.11	0.027	1.22414e-52	0	GAS2L3
1.14658e-56	-1.20279	0.267	0.426	1.49205e-52	0	IDS
1.15586e-56	0.866805	0.251	0.106	1.50412e-52	0	SNAPC1
1.16366e-56	-2.95359	0.013	0.164	1.51427e-52	0	ABLIM1
1.34388e-56	1.48692	0.106	0.025	1.7488e-52	0	MOB3B
1.54214e-56	1.22047	0.142	0.042	2.00678e-52	0	CAMSAP2
1.727e-56	0.75604	0.276	0.123	2.24735e-52	0	AHCYL1
2.07504e-56	0.560881	0.357	0.174	2.70025e-52	0	OSTM1
2.18677e-56	0.455774	0.443	0.234	2.84564e-52	0	PHPT1
2.48373e-56	0.558361	0.333	0.158	3.23208e-52	0	TAOK1
2.66146e-56	0.401831	0.441	0.231	3.46336e-52	0	NELFE
2.69239e-56	0.546182	0.349	0.169	3.50361e-52	0	MARK3
3.45261e-56	0.597155	0.36	0.18	4.49288e-52	0	PCBD1
3.71692e-56	1.27399	0.139	0.041	4.83683e-52	0	PAX8
4.70097e-56	0.465722	0.516	0.294	6.11738e-52	0	NRBP1
4.81446e-56	0.423186	0.486	0.265	6.26506e-52	0	PPP2CA
6.22189e-56	0.597752	0.362	0.181	8.09655e-52	0	BACH1
6.27377e-56	-3.22583	0.008	0.154	8.16406e-52	0	PRF1
7.6605e-56	0.920327	0.217	0.086	9.96861e-52	0	DBNDD2
8.44011e-56	0.988644	0.187	0.067	1.09831e-51	0	NOTCH2NL
9.88914e-56	-0.853262	0.448	0.559	1.28687e-51	0	GPSM3
1.00497e-55	-1.72266	0.127	0.298	1.30777e-51	0	HMGB2
1.07486e-55	0.459497	0.435	0.229	1.39871e-51	0	RTN3
1.13453e-55	1.04879	0.198	0.075	1.47636e-51	0	VPS37C
1.25651e-55	0.993431	0.189	0.068	1.6351e-51	0	PGM3
1.26936e-55	-0.402674	0.896	0.876	1.65181e-51	0	COX4I1
1.27761e-55	0.794747	0.256	0.11	1.66255e-51	0	ATF6
1.54629e-55	-0.67101	0.883	0.894	2.01219e-51	0	MT-ATP8
1.85774e-55	0.778107	0.197	0.072	2.41748e-51	0	C1QB
1.93716e-55	1.22925	0.119	0.031	2.52083e-51	0	FAM102B
2.12938e-55	1.03204	0.195	0.073	2.77096e-51	0	AC007388.1
2.42366e-55	-0.463136	0.721	0.79	3.15391e-51	0	S100A10
2.8748e-55	0.816677	0.212	0.082	3.74097e-51	0	SSFA2
3.6087e-55	0.495026	0.433	0.229	4.696e-51	0	GNB1
3.63873e-55	0.611158	0.337	0.165	4.73508e-51	0	FOXO3
3.81428e-55	0.509569	0.393	0.202	4.96352e-51	0	PSENEN
3.86267e-55	1.42351	0.127	0.035	5.02649e-51	0	SUSD1
4.25818e-55	-1.68072	0.132	0.301	5.54117e-51	0	HMGN3
4.528e-55	0.483189	0.42	0.222	5.89228e-51	0	ZNF267
5.76192e-55	0.796978	0.26	0.114	7.49799e-51	0	LRP1
8.00746e-55	0.89619	0.15	0.046	1.04201e-50	0	TMEM273
8.51204e-55	0.741716	0.191	0.068	1.10767e-50	0	KLF10
9.61805e-55	-1.91923	0.085	0.252	1.2516e-50	0	RUNX3
9.96441e-55	0.527208	0.371	0.186	1.29667e-50	0	FKBP4
1.02448e-54	1.3856	0.105	0.025	1.33315e-50	0	IGSF6
1.09865e-54	0.500255	0.405	0.21	1.42967e-50	0	PSMC6
1.19381e-54	0.510217	0.362	0.182	1.5535e-50	0	BCL2A1
1.30427e-54	0.47327	0.604	0.375	1.69724e-50	0	OSTC
1.36796e-54	1.08327	0.195	0.073	1.78012e-50	0	PTGS1
1.43133e-54	0.449202	0.546	0.316	1.86259e-50	0	RALA
1.67352e-54	-2.34119	0.049	0.209	2.17775e-50	0	KLF2
1.88497e-54	-3.85	0.003	0.143	2.45291e-50	0	TIGIT
2.33829e-54	-1.58548	0.216	0.374	3.04281e-50	0	RPS4Y1
2.71346e-54	0.497336	0.451	0.243	3.53103e-50	0	SQOR
3.12692e-54	1.13081	0.149	0.047	4.06907e-50	0	RRAGD
3.24436e-54	0.495025	0.371	0.187	4.22188e-50	0	CREB3
3.449e-54	1.35287	0.107	0.026	4.48818e-50	0	TLR1
3.69468e-54	-1.73254	0.091	0.257	4.80789e-50	0	CCDC85B
3.72754e-54	0.856369	0.186	0.067	4.85065e-50	0	IMPAD1
4.49019e-54	0.753831	0.205	0.077	5.84308e-50	0	ATP1B1
5.94432e-54	0.50346	0.293	0.133	7.73534e-50	0	UBE2S
6.16657e-54	0.446487	0.453	0.246	8.02456e-50	0	DNTTIP2
7.12875e-54	1.24761	0.132	0.039	9.27664e-50	0	TOR4A
7.22983e-54	0.47927	0.49	0.276	9.40818e-50	0	UQCRC1
7.41002e-54	1.30755	0.126	0.035	9.64265e-50	0	GPR84
8.0138e-54	0.670936	0.263	0.115	1.04284e-49	0	LARP4
8.09316e-54	0.362912	0.306	0.141	1.05316e-49	0	NQO1
8.15642e-54	0.752472	0.234	0.097	1.06139e-49	0	ST6GALNAC4
8.34294e-54	0.386791	0.624	0.38	1.08567e-49	0	SELENOT
9.23932e-54	0.413624	0.563	0.33	1.20231e-49	0	SH3GLB1
9.99343e-54	1.19365	0.121	0.032	1.30044e-49	0	CHML
1.29007e-53	0.604517	0.351	0.176	1.67877e-49	0	SLC7A11
1.52281e-53	-3.35484	0.005	0.145	1.98163e-49	0	RIPOR2
1.71239e-53	0.835643	0.256	0.113	2.22834e-49	0	FURIN
1.81499e-53	1.14579	0.143	0.044	2.36184e-49	0	BAALC
1.90864e-53	0.391531	0.145	0.044	2.48371e-49	0	NR4A1
2.75674e-53	0.904475	0.191	0.071	3.58734e-49	0	PPP2CB
3.02791e-53	0.899963	0.184	0.066	3.94022e-49	0	C3AR1
3.23712e-53	0.378898	0.65	0.4	4.21247e-49	0	NDUFS8
3.29651e-53	0.48411	0.396	0.204	4.28975e-49	0	NSFL1C
3.38609e-53	-1.13043	0.244	0.407	4.40632e-49	0	PLP2
3.49148e-53	0.412732	0.464	0.257	4.54346e-49	0	EIF4E
3.49316e-53	0.387546	0.582	0.343	4.54565e-49	0	NDUFAF3
3.52726e-53	0.783877	0.152	0.048	4.59002e-49	0	SLC7A1
3.65239e-53	-0.996383	0.272	0.44	4.75286e-49	0	RCSD1
3.76672e-53	1.18674	0.164	0.057	4.90164e-49	0	TRIP6
3.98558e-53	0.4803	0.459	0.253	5.18644e-49	0	SEC13
4.72143e-53	-2.83887	0.017	0.162	6.144e-49	0	SELPLG
6.54162e-53	0.696354	0.308	0.148	8.51262e-49	0	PLIN3
8.12546e-53	0.357675	0.617	0.364	1.05737e-48	0	RNF181
9.57664e-53	0.699165	0.222	0.089	1.24621e-48	0	RABGEF1
1.26696e-52	0.50127	0.371	0.188	1.64869e-48	0	SLC25A11
1.46249e-52	0.955961	0.141	0.043	1.90314e-48	0	PCK2
1.49763e-52	1.46187	0.112	0.029	1.94886e-48	0	MIR3142HG
1.60094e-52	0.738252	0.285	0.135	2.0833e-48	0	MPDU1
1.70832e-52	-1.37336	0.199	0.36	2.22304e-48	0	EML4
1.80835e-52	0.298482	0.925	0.8	2.35321e-48	0	CHCHD2
1.86212e-52	-2.8972	0.019	0.164	2.42317e-48	0	ITM2A
2.33287e-52	1.14112	0.174	0.063	3.03577e-48	0	ITSN1
2.7813e-52	0.532873	0.385	0.198	3.6193e-48	0	CASP1
2.87331e-52	0.476751	0.392	0.204	3.73903e-48	0	RAD23B
3.22911e-52	0.681262	0.269	0.122	4.20204e-48	0	NRAS
3.57724e-52	0.678731	0.283	0.131	4.65506e-48	0	PSEN1
4.24902e-52	0.330429	0.896	0.684	5.52925e-48	0	YWHAZ
5.36652e-52	0.305454	0.533	0.305	6.98346e-48	0	REL
6.18892e-52	-0.948891	0.164	0.338	8.05364e-48	0	LY6E
9.50863e-52	0.3883	0.644	0.388	1.23736e-47	0	PPP4C
1.31428e-51	1.16266	0.115	0.031	1.71028e-47	0	DST
1.37406e-51	0.716909	0.241	0.103	1.78806e-47	0	AMDHD2
1.81069e-51	0.874062	0.211	0.085	2.35625e-47	0	SNX29
2.00903e-51	-3.01402	0.01	0.148	2.61435e-47	0	CYFIP2
2.01106e-51	-3.95058	0.003	0.135	2.617e-47	0	CD27
2.36415e-51	0.901812	0.149	0.048	3.07647e-47	0	SGPP1
2.55577e-51	1.01562	0.116	0.031	3.32582e-47	0	SLC39A14
2.82636e-51	-2.15276	0.055	0.209	3.67795e-47	0	TAGAP
3.15534e-51	0.511899	0.326	0.159	4.10605e-47	0	RAB5A
3.3055e-51	1.05032	0.185	0.07	4.30145e-47	0	IRGQ
5.03627e-51	0.993678	0.16	0.055	6.5537e-47	0	C20orf194
5.04382e-51	0.581108	0.285	0.132	6.56352e-47	0	MEF2A
5.65975e-51	1.36714	0.108	0.028	7.36503e-47	0	COLEC12
5.86209e-51	0.918135	0.154	0.051	7.62834e-47	0	TMEM176A
7.87448e-51	0.444958	0.354	0.178	1.02471e-46	0	DPH3
8.5397e-51	-0.266667	0.978	0.99	1.11127e-46	0	PTMA
1.32082e-50	0.60886	0.28	0.129	1.71878e-46	0	OXSR1
1.48956e-50	1.04364	0.146	0.047	1.93837e-46	0	ITPRIPL2
1.57171e-50	-1.00634	0.378	0.504	2.04527e-46	0	STK17A
1.58509e-50	-1.09421	0.287	0.432	2.06267e-46	0	C9orf16
1.59321e-50	-0.488439	0.85	0.832	2.07324e-46	0	PCBP2
1.59499e-50	0.618432	0.29	0.136	2.07556e-46	0	CRELD2
2.01583e-50	-0.68991	0.566	0.64	2.6232e-46	0	PSME1
2.22426e-50	0.650628	0.239	0.102	2.89443e-46	0	G0S2
2.24965e-50	0.559232	0.463	0.265	2.92747e-46	0	ST3GAL1
2.56851e-50	0.806043	0.127	0.037	3.3424e-46	0	DNAJC25
2.88405e-50	0.466211	0.482	0.274	3.75301e-46	0	DNAJC15
2.91953e-50	0.402204	0.602	0.371	3.79919e-46	0	TGIF1
3.35132e-50	1.11918	0.132	0.04	4.36107e-46	0	UAP1L1
3.69586e-50	0.583525	0.338	0.172	4.80942e-46	0	SEC31A
3.72869e-50	1.08689	0.145	0.047	4.85214e-46	0	PPARG
4.03996e-50	-3.80596	0.004	0.134	5.2572e-46	0	IL2RB
5.12334e-50	0.852892	0.248	0.112	6.667e-46	0	NRROS
5.4769e-50	-2.12302	0.053	0.204	7.12708e-46	0	RNF166
5.57459e-50	0.426252	0.427	0.233	7.25422e-46	0	HECTD1
5.88801e-50	0.902249	0.179	0.066	7.66207e-46	0	CTNS
6.21677e-50	0.343419	0.569	0.338	8.08988e-46	0	BNIP3L
7.22572e-50	0.533138	0.304	0.145	9.40283e-46	0	FEZ2
7.44737e-50	0.39348	0.586	0.364	9.69126e-46	0	TIMP1
1.10307e-49	0.989265	0.139	0.044	1.43542e-45	0	NAGLU
1.19335e-49	0.839645	0.715	0.544	1.55291e-45	0	MT2A
1.22355e-49	0.364326	0.558	0.331	1.5922e-45	0	PFDN2
1.39812e-49	0.979219	0.225	0.098	1.81937e-45	0	SLC15A3
1.44018e-49	-3.11734	0.01	0.142	1.8741e-45	0	GIMAP2
1.64041e-49	-3.30665	0.007	0.138	2.13466e-45	0	CXCR3
1.72534e-49	-2.28565	0.037	0.182	2.24519e-45	0	LINC00623
1.74178e-49	0.557464	0.317	0.156	2.26658e-45	0	TM2D2
1.87587e-49	0.393751	0.459	0.254	2.44107e-45	0	BLOC1S2
2.19533e-49	-0.553461	0.606	0.699	2.85678e-45	0	HSPA8
2.47563e-49	0.36644	0.449	0.246	3.22154e-45	0	TIMM13
2.54638e-49	0.322827	0.845	0.629	3.3136e-45	0	UBE2D3
4.3903e-49	0.409181	0.699	0.524	5.7131e-45	0	ATP6V0C
4.46648e-49	1.1309	0.111	0.03	5.81224e-45	0	UBTD2
4.62252e-49	1.16185	0.173	0.065	6.01528e-45	0	ITGA2
4.95751e-49	-2.77345	0.013	0.148	6.45121e-45	0	2020-09-01
5.99236e-49	0.704556	0.225	0.096	7.79786e-45	0	NT5C2
7.92248e-49	0.980965	0.128	0.038	1.03095e-44	0	GTPBP2
8.94068e-49	0.517877	0.328	0.164	1.16345e-44	0	TM9SF3
9.63475e-49	-2.15475	0.062	0.21	1.25377e-44	0	THEM4
1.12488e-48	0.788278	0.17	0.062	1.4638e-44	0	E2F6
1.13246e-48	0.530082	0.28	0.13	1.47367e-44	0	TWF1
1.26496e-48	0.499341	0.34	0.173	1.6461e-44	0	HDGF
1.55771e-48	0.434796	0.513	0.305	2.02705e-44	0	SEC11C
1.88184e-48	-3.0973	0.006	0.135	2.44884e-44	0	SAMD3
2.16444e-48	0.784821	0.218	0.092	2.81659e-44	0	SLC23A2
2.18141e-48	0.931405	0.215	0.091	2.83867e-44	0	FMNL3
2.37863e-48	0.661449	0.243	0.108	3.09531e-44	0	FAM91A1
2.78975e-48	0.635254	0.236	0.103	3.6303e-44	0	YTHDF3
2.90668e-48	0.768161	0.207	0.084	3.78246e-44	0	SRM
3.26526e-48	0.879047	0.256	0.119	4.24909e-44	0	MET
3.79738e-48	0.335878	0.605	0.36	4.94153e-44	0	MOB1A
3.89966e-48	0.408382	0.453	0.253	5.07463e-44	0	PSMA4
4.41395e-48	1.07335	0.145	0.048	5.74387e-44	0	JAG1
4.47277e-48	0.539647	0.317	0.158	5.82042e-44	0	PBRM1
5.03861e-48	0.383252	0.407	0.217	6.55674e-44	0	RRP7A
5.23356e-48	0.719841	0.171	0.062	6.81044e-44	0	MSRA
5.27481e-48	0.565316	0.236	0.101	6.86411e-44	0	EIF3B
5.33961e-48	0.483854	0.232	0.098	6.94843e-44	0	XPOT
7.03161e-48	0.377499	0.308	0.151	9.15023e-44	0	CXCL1
7.99769e-48	0.802771	0.224	0.097	1.04074e-43	0	PPARD
8.62006e-48	0.416673	0.422	0.229	1.12173e-43	0	SEPHS2
9.00747e-48	0.462412	0.383	0.204	1.17214e-43	0	DNM2
9.02151e-48	0.327146	0.642	0.395	1.17397e-43	0	AUP1
1.28637e-47	-0.375839	0.834	0.833	1.67396e-43	0	SUMO2
1.35982e-47	0.967307	0.187	0.074	1.76953e-43	0	FAM198B
1.56944e-47	0.415591	0.328	0.162	2.04231e-43	0	C5orf24
1.66685e-47	0.460519	0.368	0.193	2.16907e-43	0	RB1
1.91006e-47	-2.9925	0.014	0.145	2.48556e-43	0	GZMB
1.95469e-47	0.410273	0.412	0.223	2.54364e-43	0	B4GALT1
1.95899e-47	-2.08314	0.063	0.213	2.54924e-43	0	HIST1H1E
1.99254e-47	0.39377	0.43	0.236	2.59289e-43	0	AKIRIN2
2.16194e-47	0.433084	0.373	0.197	2.81334e-43	0	ASNA1
2.43866e-47	0.907444	0.187	0.074	3.17343e-43	0	SLC30A1
2.72723e-47	1.30803	0.128	0.04	3.54894e-43	0	MB21D2
2.77005e-47	0.37828	0.478	0.274	3.60467e-43	0	SERINC1
3.20054e-47	0.702951	0.206	0.083	4.16487e-43	0	SLC7A5
3.55775e-47	0.400274	0.464	0.261	4.6297e-43	0	PSMC3
5.38658e-47	0.585821	0.245	0.109	7.00956e-43	0	ECPAS
5.84614e-47	0.452316	0.367	0.197	7.60758e-43	0	SAR1A
7.7441e-47	0.826929	0.24	0.109	1.00774e-42	0	ACTN1
8.3761e-47	0.572617	0.202	0.081	1.08998e-42	0	GOSR2
8.37922e-47	0.570471	0.298	0.147	1.09039e-42	0	RAB21
1.01033e-46	0.620897	0.263	0.121	1.31474e-42	0	ADAM17
1.06195e-46	1.07347	0.159	0.057	1.38191e-42	0	RAPH1
1.08194e-46	0.78843	0.236	0.106	1.40793e-42	0	ITGAV
1.14343e-46	1.31398	0.139	0.047	1.48795e-42	0	EEPD1
1.1506e-46	0.366431	0.532	0.314	1.49727e-42	0	CAMTA1
1.21478e-46	0.346044	0.678	0.429	1.5808e-42	0	LAMTOR1
1.38626e-46	-1.63339	0.075	0.225	1.80394e-42	0	RHOF
1.40767e-46	-1.41242	0.167	0.319	1.8318e-42	0	ARHGEF1
1.58848e-46	0.385489	0.484	0.275	2.06709e-42	0	TPP1
1.59763e-46	0.41829	0.42	0.232	2.079e-42	0	UBE2K
1.72393e-46	0.563579	0.272	0.126	2.24334e-42	0	REV3L
1.83063e-46	-3.19081	0.012	0.139	2.38219e-42	0	AL357060.1
2.06351e-46	-0.499425	0.721	0.73	2.68524e-42	0	MYL12B
2.07825e-46	0.795896	0.199	0.082	2.70443e-42	0	SYVN1
2.14242e-46	0.579863	0.296	0.146	2.78794e-42	0	BCL2L1
2.47599e-46	0.41712	0.76	0.614	3.22201e-42	0	ALDOA
3.12541e-46	0.63014	0.253	0.117	4.0671e-42	0	TEX30
3.16942e-46	0.948648	0.161	0.059	4.12436e-42	0	TMEM150A
3.51036e-46	0.526291	0.405	0.229	4.56804e-42	0	DERL2
3.51741e-46	0.625941	0.229	0.099	4.57721e-42	0	DMXL1
3.99616e-46	0.917187	0.157	0.057	5.20021e-42	0	SLC38A7
4.06752e-46	0.571266	0.286	0.138	5.29306e-42	0	SIPA1L1
4.39507e-46	1.06327	0.184	0.074	5.7193e-42	0	FGD4
4.48373e-46	0.364883	0.67	0.444	5.83468e-42	0	EIF2S2
4.79678e-46	0.420334	0.353	0.184	6.24204e-42	0	RNF5
5.07016e-46	0.873317	0.151	0.053	6.59779e-42	0	ACO1
5.39187e-46	0.548423	0.306	0.151	7.01644e-42	0	ME2
5.39878e-46	0.549408	0.273	0.129	7.02544e-42	0	C6orf106
5.67391e-46	1.16301	0.126	0.039	7.38346e-42	0	DIRC2
6.36854e-46	-2.23465	0.033	0.169	8.28739e-42	0	DEF6
7.22009e-46	-1.0965	0.24	0.387	9.3955e-42	0	ARL6IP5
7.343e-46	-1.65061	0.11	0.259	9.55545e-42	0	GNG2
8.54517e-46	0.396932	0.408	0.224	1.11198e-41	0	SRP72
9.07113e-46	-2.67452	0.021	0.151	1.18043e-41	0	P2RY8
9.09551e-46	0.644278	0.292	0.145	1.1836e-41	0	SSH1
9.39494e-46	0.69249	0.231	0.103	1.22256e-41	0	ATP2C1
9.40874e-46	0.817487	0.207	0.088	1.22436e-41	0	RP2
9.79346e-46	-3.86112	0.001	0.118	1.27442e-41	0	NLRC3
1.01508e-45	0.300359	0.405	0.22	1.32092e-41	0	JUND
1.0517e-45	0.575112	0.23	0.101	1.36858e-41	0	SAMD4B
1.08897e-45	0.392184	0.505	0.296	1.41707e-41	0	SSR1
1.28779e-45	-2.19319	0.044	0.183	1.6758e-41	0	ABHD14B
1.60976e-45	-1.30256	0.193	0.339	2.09478e-41	0	SPSB3
2.20801e-45	0.448995	0.362	0.191	2.87329e-41	0	PSMA2
2.23963e-45	0.451677	0.39	0.215	2.91443e-41	0	PTTG1IP
2.62737e-45	0.336529	0.583	0.356	3.419e-41	0	GNAS
3.30896e-45	0.515138	0.356	0.189	4.30595e-41	0	HK1
3.46338e-45	0.589604	0.24	0.108	4.5069e-41	0	ARRDC3
3.51966e-45	0.835522	0.181	0.072	4.58014e-41	0	D2HGDH
3.81108e-45	0.353278	0.922	0.777	4.95936e-41	0	VIM
4.29234e-45	0.522292	0.362	0.195	5.58563e-41	0	TRAF1
4.80085e-45	0.408596	0.355	0.186	6.24734e-41	0	TRIP12
6.38963e-45	-3.28327	0.008	0.128	8.31483e-41	0	PASK
9.29861e-45	0.550054	0.311	0.158	1.21003e-40	0	UBE2E1
1.03436e-44	0.414087	0.265	0.122	1.34602e-40	0	KDM6B
1.04856e-44	-3.26242	0.007	0.127	1.36449e-40	0	F2R
1.05193e-44	0.426458	0.288	0.139	1.36888e-40	0	ATG101
1.13532e-44	0.632851	0.213	0.091	1.4774e-40	0	UBE2W
1.15805e-44	0.932521	0.148	0.052	1.50697e-40	0	ACVR1
1.87872e-44	0.472743	0.289	0.142	2.44477e-40	0	TMEM167B
1.9548e-44	0.467518	0.372	0.203	2.54378e-40	0	CSNK2A1
2.08315e-44	0.841196	0.159	0.059	2.7108e-40	0	TAF13
2.18218e-44	0.73057	0.247	0.117	2.83967e-40	0	FUCA2
2.2077e-44	1.03059	0.171	0.068	2.87288e-40	0	GNB4
2.43087e-44	0.354317	0.464	0.264	3.1633e-40	0	EIF6
2.56905e-44	0.973972	0.194	0.082	3.34311e-40	0	LILRB3
2.80034e-44	0.437898	0.336	0.174	3.64408e-40	0	NDUFV3
3.06133e-44	0.428079	0.406	0.224	3.9837e-40	0	AP1S2
3.75772e-44	0.496184	0.314	0.16	4.88992e-40	0	MIDN
4.37361e-44	-3.45265	0.004	0.12	5.69138e-40	0	ZAP70
4.44131e-44	-3.30394	0.008	0.126	5.77948e-40	0	CTSW
4.83063e-44	0.878219	0.134	0.045	6.2861e-40	0	GADD45G
5.08729e-44	0.612685	0.236	0.107	6.62009e-40	0	EHD4
6.19998e-44	0.413167	0.39	0.211	8.06803e-40	0	HEXA
6.78728e-44	0.547572	0.289	0.143	8.83229e-40	0	AP3D1
7.35359e-44	-1.15092	0.313	0.432	9.56923e-40	0	PPP2R5C
7.52846e-44	-1.5877	0.101	0.248	9.79679e-40	0	IL2RG
8.10079e-44	0.600605	0.233	0.105	1.05416e-39	0	ZSWIM8
9.30043e-44	0.721661	0.274	0.138	1.21026e-39	0	MSANTD3
1.0419e-43	1.0586	0.139	0.048	1.35582e-39	0	EPHX1
1.06056e-43	0.316509	0.732	0.473	1.3801e-39	0	ANAPC11
1.1082e-43	0.968344	0.108	0.031	1.4421e-39	0	ANKRD9
1.16005e-43	0.356676	0.574	0.354	1.50957e-39	0	VDAC1
1.18896e-43	0.381551	0.388	0.207	1.5472e-39	0	STOM
1.31323e-43	-0.465746	0.805	0.798	1.7089e-39	0	CCNI
1.38413e-43	0.903305	0.177	0.071	1.80117e-39	0	PTGR1
1.46173e-43	0.49578	0.346	0.185	1.90215e-39	0	HOOK3
1.64296e-43	0.753268	0.202	0.087	2.13798e-39	0	WSB2
1.69199e-43	-1.045	0.303	0.433	2.20179e-39	0	IL10RA
1.70589e-43	0.388232	0.383	0.208	2.21987e-39	0	ABCF1
2.23379e-43	0.760979	0.193	0.08	2.90682e-39	0	MEPCE
2.42574e-43	-1.58496	0.128	0.271	3.15662e-39	0	2020-09-06
2.85236e-43	0.71981	0.116	0.035	3.71178e-39	0	CCR5
2.99494e-43	0.501884	0.32	0.165	3.89732e-39	0	GLMP
3.12885e-43	0.342806	0.614	0.377	4.07157e-39	0	RAB5IF
3.1758e-43	0.827263	0.191	0.08	4.13267e-39	0	FAM214B
3.50851e-43	-1.49673	0.137	0.28	4.56562e-39	0	MCUB
3.63692e-43	0.805269	0.17	0.066	4.73273e-39	0	IRS2
3.6456e-43	0.440359	0.331	0.173	4.74402e-39	0	USO1
3.9012e-43	0.551212	0.326	0.173	5.07663e-39	0	ANO6
3.97432e-43	0.289499	0.28	0.136	5.17179e-39	0	MIR155HG
4.0163e-43	0.536168	0.254	0.12	5.22641e-39	0	SNX27
4.48325e-43	0.29443	0.872	0.643	5.83405e-39	0	CLIC1
4.52019e-43	0.743465	0.194	0.081	5.88212e-39	0	NFKBID
5.26777e-43	1.45416	0.101	0.029	6.85495e-39	0	ABCD1
5.45449e-43	0.804465	0.177	0.071	7.09793e-39	0	KIF1B
5.4893e-43	0.792604	0.148	0.053	7.14323e-39	0	TESK2
6.23583e-43	0.837625	0.193	0.082	8.11469e-39	0	BMP2K
6.93909e-43	-1.2462	0.216	0.354	9.02984e-39	0	TECR
9.03078e-43	-1.71775	0.085	0.226	1.17518e-38	0	PPA1
9.03808e-43	0.308352	0.497	0.29	1.17613e-38	0	TMEM147
9.62133e-43	0.385913	0.394	0.217	1.25202e-38	0	LYPLA1
1.01494e-42	-1.13054	0.32	0.44	1.32074e-38	0	CLEC2B
1.1624e-42	-3.36697	0.009	0.125	1.51264e-38	0	KLRD1
1.20787e-42	0.290773	0.499	0.289	1.57181e-38	0	DNAJC1
1.25825e-42	0.324433	0.633	0.402	1.63736e-38	0	SELENOF
1.47258e-42	0.421013	0.344	0.181	1.91627e-38	0	NARS
1.76004e-42	0.790034	0.128	0.042	2.29033e-38	0	B3GALT6
2.26273e-42	0.489004	0.351	0.19	2.94449e-38	0	MAPKAPK2
2.91984e-42	-1.6843	0.083	0.225	3.79958e-38	0	OPTN
3.56892e-42	0.362085	0.511	0.305	4.64423e-38	0	NAPA
3.73905e-42	0.409157	0.364	0.197	4.86562e-38	0	TMEM30A
3.83203e-42	-3.30277	0.006	0.118	4.98662e-38	0	PYHIN1
4.11744e-42	0.366756	0.311	0.155	5.35803e-38	0	EPRS
4.73745e-42	-0.435198	0.803	0.798	6.16485e-38	0	ATP5MC2
4.95328e-42	0.685742	0.201	0.087	6.44571e-38	0	SCAMP4
5.02189e-42	0.762635	0.247	0.119	6.53499e-38	0	LACC1
5.93695e-42	1.13728	0.161	0.064	7.72576e-38	0	TBC1D12
6.68223e-42	0.522228	0.261	0.125	8.69559e-38	0	ATL3
7.23986e-42	0.828005	0.164	0.065	9.42123e-38	0	CTBP2
7.40291e-42	-1.70276	0.078	0.217	9.63341e-38	0	RASAL3
7.62857e-42	0.422794	0.658	0.448	9.92705e-38	0	SPCS2
8.26021e-42	0.318157	0.489	0.287	1.0749e-37	0	SFPQ
9.57268e-42	-3.14697	0.006	0.119	1.24569e-37	0	KLRG1
9.62771e-42	0.34024	0.674	0.44	1.25285e-37	0	ACTR3
9.77242e-42	0.445805	0.287	0.143	1.27168e-37	0	PNKP
1.1272e-41	-2.62441	0.017	0.135	1.46682e-37	0	GIMAP6
1.21726e-41	-2.3113	0.039	0.166	1.58402e-37	0	TTC39C
1.23633e-41	0.461293	0.227	0.101	1.60883e-37	0	DNAJC10
1.43178e-41	-1.76153	0.114	0.251	1.86317e-37	0	CNOT6L
1.46069e-41	0.615903	0.238	0.111	1.9008e-37	0	CYB5R1
1.46348e-41	0.624896	0.226	0.103	1.90443e-37	0	SNUPN
1.48977e-41	0.530352	0.256	0.123	1.93863e-37	0	LILRB4
1.55673e-41	0.750457	0.173	0.069	2.02577e-37	0	ABCC1
1.56485e-41	1.04784	0.175	0.073	2.03633e-37	0	CSF1R
1.696e-41	0.563524	0.197	0.084	2.207e-37	0	WASL
1.96801e-41	0.649287	0.158	0.059	2.56097e-37	0	ISOC2
2.04311e-41	0.687167	0.251	0.122	2.6587e-37	0	PIK3CB
2.177e-41	0.487295	0.249	0.117	2.83293e-37	0	C21orf2
2.22075e-41	0.260553	0.678	0.453	2.88987e-37	0	RPS20
2.45909e-41	1.14479	0.141	0.052	3.20001e-37	0	SPRED1
2.50265e-41	-0.651594	0.552	0.627	3.2567e-37	0	CXCR4
3.16705e-41	0.963918	0.178	0.074	4.12128e-37	0	GALNT6
3.3058e-41	0.568187	0.221	0.099	4.30183e-37	0	CKS2
3.32743e-41	0.992505	0.13	0.044	4.32999e-37	0	ADM
3.70743e-41	0.455421	0.288	0.145	4.82448e-37	0	DCTN4
3.81769e-41	-0.2643	0.977	0.977	4.96796e-37	0	MT-CYB
3.84882e-41	0.358995	0.524	0.321	5.00847e-37	0	TXNL1
4.09051e-41	0.684128	0.248	0.12	5.32298e-37	0	FAM49A
4.25658e-41	0.35651	0.348	0.185	5.53909e-37	0	CCDC82
5.25409e-41	-1.71444	0.095	0.232	6.83715e-37	0	ARHGAP9
5.58944e-41	0.319486	0.364	0.195	7.27354e-37	0	ANKRD10
5.76986e-41	0.649762	0.299	0.157	7.50832e-37	0	DDX60L
6.52825e-41	0.329162	0.741	0.508	8.49521e-37	0	DAD1
6.626e-41	-3.17475	0.006	0.115	8.62241e-37	0	SUSD3
7.47389e-41	0.342544	0.299	0.149	9.72578e-37	0	TMEM170A
7.503e-41	0.346786	0.539	0.331	9.76365e-37	0	SLC38A2
9.07072e-41	0.627593	0.264	0.133	1.18037e-36	0	SWAP70
9.23719e-41	0.428887	0.32	0.167	1.20204e-36	0	USP14
1.27795e-40	0.373733	0.324	0.168	1.66299e-36	0	FGD5-AS1
1.29366e-40	0.682321	0.209	0.092	1.68343e-36	0	GSR
1.51081e-40	0.415447	0.35	0.19	1.96601e-36	0	EPN1
1.55271e-40	0.322441	0.472	0.271	2.02054e-36	0	LCP2
1.68919e-40	0.413152	0.36	0.198	2.19815e-36	0	SCAMP3
1.70746e-40	0.315958	0.612	0.387	2.22192e-36	0	ENY2
1.92455e-40	0.521385	0.271	0.135	2.50442e-36	0	ALG2
1.94758e-40	0.384057	0.358	0.196	2.53439e-36	0	SRP54
2.00483e-40	0.304555	0.511	0.31	2.60888e-36	0	BUD31
2.01036e-40	0.341544	0.443	0.255	2.61609e-36	0	ATG3
2.15288e-40	-1.33005	0.164	0.303	2.80155e-36	0	CNN2
2.40992e-40	0.442643	0.323	0.172	3.13603e-36	0	LAMTOR3
2.58827e-40	0.647871	0.159	0.061	3.36811e-36	0	SLC35F5
2.61253e-40	0.510326	0.229	0.104	3.39968e-36	0	SRPRB
2.66504e-40	0.657399	0.236	0.112	3.46802e-36	0	TFE3
2.95834e-40	0.945382	0.146	0.054	3.84969e-36	0	SESTD1
3.14736e-40	0.26257	0.521	0.306	4.09567e-36	0	BAG1
3.22584e-40	0.523993	0.239	0.112	4.19779e-36	0	GOLGA3
3.5076e-40	0.944941	0.127	0.044	4.56445e-36	0	PLA2G15
3.59601e-40	-3.25287	0.008	0.118	4.67948e-36	0	AOAH
3.99154e-40	1.07914	0.101	0.03	5.19418e-36	0	AC008915.2
4.18905e-40	0.415142	0.31	0.162	5.45121e-36	0	TRIM44
4.23189e-40	-3.14798	0.006	0.114	5.50696e-36	0	TRAT1
4.72745e-40	0.620231	0.218	0.1	6.15184e-36	0	BTBD7
5.50825e-40	0.844208	0.175	0.073	7.16789e-36	0	NFKBIE
5.60865e-40	-3.08945	0.008	0.117	7.29853e-36	0	RASGRP1
6.27997e-40	0.82157	0.224	0.107	8.17212e-36	0	CHST15
6.85311e-40	0.546553	0.215	0.096	8.91795e-36	0	RRP1
6.94608e-40	0.330016	0.364	0.195	9.03894e-36	0	ATXN2L
7.01533e-40	-3.15989	0.005	0.112	9.12904e-36	0	PPP1R16B
7.21752e-40	1.04707	0.112	0.035	9.39215e-36	0	TRMT5
7.39621e-40	0.872805	0.146	0.055	9.62469e-36	0	FLCN
8.888e-40	0.498721	0.24	0.112	1.1566e-35	0	KHSRP
8.9711e-40	0.283448	0.417	0.234	1.16741e-35	0	CELF1
9.11641e-40	-1.87582	0.044	0.17	1.18632e-35	0	NCF1
9.2774e-40	1.07999	0.124	0.042	1.20727e-35	0	ITGB5
1.0179e-39	0.346638	0.796	0.638	1.32459e-35	0	RNASEK
1.02314e-39	1.18029	0.132	0.047	1.33141e-35	0	HLX
1.03636e-39	-0.955902	0.362	0.463	1.34861e-35	0	GTF3A
1.29534e-39	-3.38388	0.007	0.115	1.68563e-35	0	CLIC3
1.47749e-39	0.332566	0.569	0.359	1.92265e-35	0	TKT
1.55912e-39	0.745837	0.164	0.066	2.02889e-35	0	ABHD4
1.82476e-39	0.428255	0.272	0.135	2.37456e-35	0	LARP1
1.95432e-39	0.330728	0.531	0.328	2.54315e-35	0	HNRNPM
2.09878e-39	0.375494	0.417	0.24	2.73114e-35	0	SARS
2.29778e-39	0.591176	0.214	0.097	2.9901e-35	0	PITPNA
2.78493e-39	0.255859	0.644	0.412	3.62403e-35	0	SNRPB
3.13231e-39	-2.02098	0.067	0.196	4.07607e-35	0	CHST12
3.4575e-39	1.03356	0.148	0.057	4.49924e-35	0	TBC1D9
4.29399e-39	0.455284	0.258	0.126	5.58776e-35	0	PCNX4
4.51923e-39	0.932299	0.13	0.046	5.88087e-35	0	FCHO2
4.6438e-39	-2.48871	0.026	0.143	6.04298e-35	0	SLC44A2
5.08826e-39	0.374078	0.303	0.158	6.62135e-35	0	WDR45B
5.52533e-39	0.558494	0.209	0.094	7.19012e-35	0	SNX13
5.75111e-39	0.718252	0.173	0.072	7.48392e-35	0	TET2
6.31438e-39	0.449266	0.295	0.152	8.21691e-35	0	TMEM115
8.11185e-39	0.542738	0.253	0.124	1.05559e-34	0	STT3A
9.50061e-39	0.508016	0.272	0.137	1.23631e-34	0	EDEM1
9.62213e-39	0.296625	0.417	0.238	1.25213e-34	0	FUNDC2
1.22367e-38	1.16824	0.12	0.041	1.59236e-34	0	WDFY3
1.23668e-38	-2.59466	0.026	0.141	1.60929e-34	0	TCF7
1.29444e-38	0.365176	0.411	0.236	1.68446e-34	0	VPS35
1.33344e-38	0.678703	0.137	0.05	1.73521e-34	0	CHPF
1.40448e-38	0.384083	0.26	0.127	1.82765e-34	0	PPP3R1
1.43776e-38	0.888546	0.143	0.054	1.87095e-34	0	TMEM63B
1.71087e-38	0.477509	0.262	0.13	2.22636e-34	0	AHR
1.74009e-38	0.430782	0.337	0.184	2.26437e-34	0	HERC4
1.79184e-38	1.03064	0.129	0.046	2.33172e-34	0	CKAP4
1.8074e-38	-1.39936	0.145	0.277	2.35197e-34	0	SNRPN
2.33937e-38	0.309884	0.337	0.18	3.04422e-34	0	POLR2A
2.36421e-38	0.637733	0.197	0.087	3.07655e-34	0	VEGFB
2.39646e-38	1.0193	0.156	0.063	3.11851e-34	0	SLC22A18AS
2.41627e-38	1.04192	0.147	0.057	3.1443e-34	0	CPNE8
2.8309e-38	0.452572	0.328	0.178	3.68386e-34	0	ARMCX3
2.95562e-38	0.58813	0.21	0.096	3.84615e-34	0	PGRMC1
3.06013e-38	-2.00372	0.048	0.17	3.98214e-34	0	ADD3
3.65972e-38	0.275314	0.611	0.384	4.7624e-34	0	NDUFAB1
4.0329e-38	-1.70899	0.094	0.226	5.24801e-34	0	CTSC
4.37551e-38	-3.05054	0.01	0.116	5.69385e-34	0	CCDC88C
4.41005e-38	0.614091	0.238	0.116	5.7388e-34	0	RASSF2
4.5839e-38	0.614768	0.146	0.055	5.96503e-34	0	EIF2AK3
4.59091e-38	0.761059	0.158	0.063	5.97415e-34	0	MIOS
4.59683e-38	0.797502	0.141	0.053	5.98185e-34	0	CLPB
4.97348e-38	0.885889	0.13	0.046	6.472e-34	0	ARPC1A
5.43878e-38	0.851505	0.152	0.06	7.07749e-34	0	SNN
5.50282e-38	0.497909	0.341	0.188	7.16082e-34	0	NUCB2
5.54038e-38	1.39986	0.114	0.038	7.20969e-34	0	TRPM2
6.06207e-38	-3.52251	0.004	0.106	7.88857e-34	0	GZMH
6.26883e-38	0.489291	0.234	0.111	8.15763e-34	0	CISD1
6.49373e-38	-3.62243	0.002	0.101	8.45029e-34	0	CD5
6.88123e-38	0.451191	0.254	0.125	8.95455e-34	0	MGAT2
7.12674e-38	-1.16187	0.293	0.401	9.27403e-34	0	SMCHD1
7.37795e-38	-2.34799	0.031	0.148	9.60092e-34	0	ITM2C
8.02988e-38	-1.86008	0.056	0.18	1.04493e-33	0	ANXA6
8.75083e-38	0.350749	0.442	0.259	1.13875e-33	0	PRDX3
8.98762e-38	0.493433	0.313	0.169	1.16956e-33	0	ITGA5
9.45517e-38	0.578527	0.268	0.138	1.2304e-33	0	IBTK
9.58081e-38	0.632431	0.202	0.091	1.24675e-33	0	UGGT1
1.11211e-37	0.358131	0.224	0.103	1.44719e-33	0	C8orf33
1.12028e-37	0.88446	0.178	0.077	1.45783e-33	0	LRP12
1.12155e-37	0.288274	0.54	0.332	1.45947e-33	0	METTL9
1.28529e-37	-0.711008	0.496	0.567	1.67254e-33	0	EIF3G
1.38634e-37	0.661215	0.12	0.04	1.80404e-33	0	FBXL6
1.53684e-37	-2.97077	0.006	0.107	1.99989e-33	0	RGS14
1.64681e-37	0.314761	0.318	0.169	2.14299e-33	0	CHCHD3
2.06573e-37	0.430905	0.27	0.138	2.68813e-33	0	COMMD9
2.16022e-37	0.664968	0.109	0.035	2.81109e-33	0	FAM241A
2.23272e-37	0.612401	0.185	0.08	2.90544e-33	0	DNAJC13
2.2413e-37	0.416976	0.192	0.083	2.91661e-33	0	CD163
2.3036e-37	0.291184	0.542	0.337	2.99768e-33	0	CD164
2.74913e-37	0.287413	0.412	0.236	3.57744e-33	0	ADAM10
2.90892e-37	0.426452	0.305	0.163	3.78538e-33	0	EDEM3
2.97692e-37	-1.7086	0.086	0.213	3.87386e-33	0	PSIP1
3.01222e-37	0.494259	0.271	0.138	3.9198e-33	0	NSMAF
3.03195e-37	0.465776	0.209	0.094	3.94548e-33	0	CKS1B
3.49427e-37	0.406117	0.306	0.161	4.54709e-33	0	CLPTM1
3.77566e-37	0.280321	0.709	0.483	4.91327e-33	0	SRRM2
4.13419e-37	0.637232	0.152	0.06	5.37982e-33	0	SDE2
4.28312e-37	0.58155	0.25	0.127	5.57362e-33	0	COPG1
4.32774e-37	0.465908	0.285	0.149	5.63168e-33	0	PTPN11
5.26922e-37	0.257036	0.543	0.335	6.85683e-33	0	PDAP1
5.60785e-37	0.474698	0.249	0.122	7.29749e-33	0	TMX2
6.00323e-37	0.564689	0.193	0.085	7.812e-33	0	ACBD3
7.05178e-37	0.555855	0.232	0.113	9.17648e-33	0	RALB
7.57969e-37	-2.57143	0.014	0.119	9.86345e-33	0	BTN3A1
7.77716e-37	0.519565	0.145	0.055	1.01204e-32	0	AEN
7.87897e-37	0.609448	0.217	0.103	1.02529e-32	0	RNF24
7.9923e-37	0.53429	0.28	0.147	1.04004e-32	0	MBOAT7
8.65634e-37	0.696113	0.157	0.064	1.12645e-32	0	PRKACA
8.65888e-37	0.392616	0.314	0.169	1.12678e-32	0	DDB1
8.72319e-37	0.364769	0.329	0.18	1.13515e-32	0	WASHC4
8.80081e-37	0.730111	0.161	0.066	1.14525e-32	0	FCHSD2
9.60758e-37	0.842995	0.135	0.05	1.25023e-32	0	STARD4
9.61384e-37	0.688576	0.164	0.068	1.25105e-32	0	NMB
1.07833e-36	0.400292	0.367	0.209	1.40323e-32	0	ATP6V1E1
1.11728e-36	0.276804	0.558	0.347	1.45391e-32	0	NOL7
1.30176e-36	0.31732	0.52	0.325	1.69398e-32	0	ATP1A1
1.30784e-36	0.274757	0.664	0.428	1.7019e-32	0	PSMA1
1.39054e-36	0.49492	0.303	0.163	1.80951e-32	0	GPAT4
1.41366e-36	0.535165	0.22	0.105	1.83959e-32	0	TMED1
1.51348e-36	0.339094	0.333	0.18	1.96949e-32	0	BEX4
1.53016e-36	0.427945	0.387	0.225	1.99119e-32	0	ADI1
1.56972e-36	0.415003	0.297	0.156	2.04267e-32	0	CTDNEP1
1.75067e-36	0.773825	0.136	0.051	2.27815e-32	0	INPP1
1.77974e-36	0.351965	0.29	0.151	2.31598e-32	0	PAIP1
1.86475e-36	0.360208	0.336	0.185	2.4266e-32	0	AK6
1.88564e-36	0.731958	0.106	0.034	2.45379e-32	0	MGST2
1.94506e-36	0.267411	0.526	0.324	2.53111e-32	0	MTPN
2.0168e-36	0.551158	0.227	0.11	2.62446e-32	0	EXOSC4
2.05109e-36	-0.373885	0.896	0.892	2.66909e-32	0	RPS16
2.2853e-36	-2.9667	0.008	0.108	2.97387e-32	0	RASGRP2
2.29801e-36	0.869945	0.127	0.046	2.9904e-32	0	MIR181A1HG
2.87688e-36	0.371918	0.313	0.169	3.74369e-32	0	NIPA2
3.15938e-36	0.466032	0.209	0.096	4.11131e-32	0	TXLNA
3.31283e-36	0.268457	0.899	0.723	4.31098e-32	0	ATP6V1G1
4.38705e-36	-0.827987	0.466	0.534	5.70887e-32	0	2020-09-07
4.43944e-36	0.950933	0.15	0.061	5.77705e-32	0	SDSL
4.52448e-36	0.755218	0.194	0.089	5.88771e-32	0	SLC25A13
4.54684e-36	1.08426	0.114	0.039	5.9168e-32	0	OSBPL1A
4.60335e-36	0.493504	0.182	0.08	5.99034e-32	0	AC015912.3
4.6345e-36	-2.28138	0.028	0.138	6.03087e-32	0	ARHGAP25
5.07075e-36	0.424309	0.274	0.141	6.59857e-32	0	PRDX4
5.10049e-36	0.286074	0.797	0.582	6.63726e-32	0	POLR2L
5.14791e-36	0.880191	0.101	0.032	6.69898e-32	0	ZCCHC14
5.53639e-36	1.25666	0.103	0.034	7.2045e-32	0	RUSC2
5.94669e-36	0.273556	0.713	0.472	7.73843e-32	0	COX17
5.95998e-36	0.431393	0.297	0.16	7.75572e-32	0	KCTD20
6.58443e-36	-0.809113	0.42	0.514	8.56831e-32	0	MYH9
6.58548e-36	-3.00049	0.004	0.101	8.56968e-32	0	BCL11B
6.76885e-36	0.421312	0.249	0.123	8.80831e-32	0	PPP3CA
6.77174e-36	0.334973	0.836	0.684	8.81207e-32	0	PPIB
6.94982e-36	0.39176	0.219	0.102	9.0438e-32	0	CARS
7.16856e-36	-2.74247	0.01	0.11	9.32845e-32	0	ATP8A1
7.3196e-36	0.36463	0.384	0.223	9.525e-32	0	BTF3L4
7.36425e-36	-2.97735	0.006	0.103	9.58309e-32	0	ANXA2R
7.67667e-36	0.378618	0.292	0.154	9.98965e-32	0	MKLN1
8.39908e-36	0.505513	0.243	0.121	1.09297e-31	0	TOR1AIP2
8.41506e-36	0.362972	0.289	0.151	1.09505e-31	0	SLC50A1
9.45096e-36	0.65467	0.168	0.07	1.22985e-31	0	AC016831.5
9.98507e-36	0.364336	0.344	0.192	1.29936e-31	0	PDXDC1
1.02009e-35	1.1206	0.121	0.044	1.32744e-31	0	SIPA1L2
1.04174e-35	0.597959	0.24	0.12	1.35561e-31	0	LPP
1.14903e-35	0.3581	0.611	0.42	1.49523e-31	0	CDK2AP2
1.15122e-35	0.782744	0.14	0.054	1.49809e-31	0	IPMK
1.26434e-35	-2.63192	0.021	0.127	1.64529e-31	0	ATP2B4
1.31106e-35	0.645441	0.179	0.079	1.70609e-31	0	PTRH2
1.31595e-35	0.585477	0.227	0.112	1.71245e-31	0	MYO5A
1.34061e-35	0.304823	0.358	0.201	1.74453e-31	0	TNFRSF1A
1.36198e-35	1.0503	0.104	0.034	1.77235e-31	0	LGALS9
1.39814e-35	0.383298	0.287	0.15	1.8194e-31	0	TRIM28
1.50427e-35	0.323781	0.385	0.224	1.95751e-31	0	HSPA4
1.57806e-35	0.622231	0.234	0.114	2.05353e-31	0	RGS2
1.66531e-35	0.320648	0.485	0.296	2.16707e-31	0	PSMD4
1.67624e-35	-1.99554	0.04	0.153	2.18129e-31	0	AP002387.2
1.84311e-35	0.353001	0.31	0.165	2.39844e-31	0	SEC63
1.8569e-35	-2.48827	0.019	0.124	2.41639e-31	0	INPP5D
1.87669e-35	-1.95024	0.051	0.167	2.44214e-31	0	PTPN22
1.93573e-35	0.357904	0.237	0.115	2.51896e-31	0	CDK16
1.99577e-35	0.532163	0.245	0.124	2.5971e-31	0	GMFB
2.01976e-35	0.282938	0.522	0.324	2.62832e-31	0	STAT3
2.05703e-35	0.460882	0.262	0.134	2.67681e-31	0	ANKRD17
2.10444e-35	0.350033	0.288	0.15	2.7385e-31	0	IMMT
2.19851e-35	0.35065	0.294	0.156	2.86093e-31	0	MRPL47
2.22755e-35	0.775553	0.159	0.066	2.89871e-31	0	KCNK6
2.37267e-35	0.301879	0.425	0.252	3.08755e-31	0	RNASEH2C
2.44302e-35	1.07929	0.129	0.049	3.1791e-31	0	CLDN12
2.56268e-35	0.406812	0.331	0.186	3.33481e-31	0	BAG6
2.69412e-35	0.319231	0.334	0.185	3.50586e-31	0	VPS26A
2.79005e-35	0.501165	0.224	0.107	3.6307e-31	0	GANAB
3.30989e-35	0.543304	0.198	0.091	4.30716e-31	0	UBE3C
3.49482e-35	0.699111	0.142	0.055	4.54781e-31	0	ZFYVE26
3.51531e-35	0.835608	0.159	0.068	4.57447e-31	0	PQLC2
3.53777e-35	0.301582	0.329	0.18	4.6037e-31	0	BNIP3
3.70654e-35	0.509804	0.247	0.125	4.82332e-31	0	DNAJB12
3.70899e-35	1.14659	0.109	0.037	4.82651e-31	0	FAM20A
3.89076e-35	1.1088	0.107	0.036	5.06305e-31	0	BCL2L2
3.89232e-35	0.284973	0.43	0.255	5.06507e-31	0	PSMD13
3.94273e-35	0.363142	0.378	0.22	5.13067e-31	0	PJA2
4.10459e-35	0.263816	0.618	0.403	5.3413e-31	0	MLF2
4.17465e-35	0.371317	0.312	0.169	5.43247e-31	0	LSM12
4.6892e-35	0.720066	0.147	0.059	6.10206e-31	0	SLC2A8
4.8803e-35	0.657122	0.17	0.073	6.35074e-31	0	PHLDA2
5.12465e-35	0.902447	0.12	0.043	6.66871e-31	0	SFXN5
5.27322e-35	0.981518	0.159	0.068	6.86204e-31	0	DAPK1
5.44016e-35	0.686434	0.171	0.075	7.07927e-31	0	PDE8A
6.14936e-35	0.498356	0.271	0.142	8.00216e-31	0	GPATCH2L
6.53317e-35	-3.1805	0.008	0.104	8.50161e-31	0	MPZL3
6.69897e-35	0.282011	0.583	0.38	8.71737e-31	0	CYCS
7.18361e-35	0.31611	0.466	0.286	9.34803e-31	0	COX16
7.26593e-35	0.49265	0.241	0.12	9.45515e-31	0	TRIM33
8.04195e-35	0.376203	0.343	0.195	1.0465e-30	0	ARCN1
8.18169e-35	0.257746	0.75	0.51	1.06468e-30	0	ARHGDIA
9.41177e-35	0.322036	0.34	0.188	1.22475e-30	0	GRPEL1
1.00657e-34	-1.27148	0.116	0.246	1.30985e-30	0	ITGB2
1.03216e-34	0.42578	0.237	0.118	1.34315e-30	0	PELO
1.17127e-34	0.310389	0.268	0.136	1.52418e-30	0	PRKRA
1.35843e-34	0.358496	0.241	0.118	1.76772e-30	0	TBC1D20
1.36207e-34	-1.98175	0.039	0.151	1.77246e-30	0	CCDC69
1.47222e-34	0.413616	0.231	0.114	1.9158e-30	0	UTP11
1.47235e-34	0.93301	0.153	0.064	1.91597e-30	0	PLXNC1
1.62459e-34	0.265813	0.529	0.332	2.11408e-30	0	CSNK1A1
1.68453e-34	0.574185	0.2	0.094	2.19208e-30	0	TMEM214
1.7444e-34	0.277679	0.308	0.166	2.26999e-30	0	PTP4A1
1.8249e-34	-0.772723	0.435	0.518	2.37475e-30	0	WIPF1
1.88276e-34	0.651375	0.22	0.109	2.45003e-30	0	FKBP15
1.95924e-34	0.734017	0.128	0.048	2.54956e-30	0	KCNMA1
2.26957e-34	0.507463	0.296	0.162	2.95339e-30	0	GNG10
2.51111e-34	0.970857	0.108	0.037	3.2677e-30	0	MMP1
2.55545e-34	0.365341	0.281	0.147	3.3254e-30	0	NUFIP2
2.57736e-34	0.513355	0.176	0.077	3.35391e-30	0	MTRF1L
2.59799e-34	-1.37711	0.116	0.241	3.38077e-30	0	APBB1IP
2.60803e-34	0.826004	0.148	0.06	3.39383e-30	0	RELT
2.63714e-34	0.945273	0.191	0.091	3.43171e-30	0	SDC4
2.68208e-34	0.342842	0.325	0.178	3.49018e-30	0	CAPNS1
2.7923e-34	0.660305	0.15	0.061	3.63362e-30	0	USP32
2.82623e-34	0.738282	0.109	0.037	3.67778e-30	0	KCNQ1OT1
2.93181e-34	0.474457	0.205	0.095	3.81516e-30	0	SETDB2
3.2066e-34	0.670965	0.17	0.074	4.17275e-30	0	TGFBR1
3.57406e-34	0.34522	0.372	0.216	4.65093e-30	0	ADPGK
4.34883e-34	0.931652	0.126	0.048	5.65913e-30	0	CRYBG3
4.39328e-34	0.720438	0.2	0.095	5.71698e-30	0	FAM126A
4.6843e-34	0.565513	0.171	0.075	6.09568e-30	0	FUBP3
4.96179e-34	0.784939	0.13	0.049	6.45678e-30	0	RUFY3
4.98667e-34	0.400303	0.504	0.329	6.48915e-30	0	DSTN
5.62824e-34	0.612903	0.277	0.151	7.32402e-30	0	P2RX4
5.98202e-34	0.634762	0.148	0.06	7.78441e-30	0	XPR1
6.10136e-34	0.250885	0.421	0.248	7.93969e-30	0	CYC1
6.85981e-34	0.639895	0.188	0.086	8.92667e-30	0	SGPL1
8.14838e-34	0.311392	0.398	0.233	1.06035e-29	0	C6orf62
9.77543e-34	-2.19416	0.035	0.142	1.27208e-29	0	C1orf21
1.16681e-33	-0.616691	0.566	0.605	1.51837e-29	0	ANAPC16
1.26698e-33	0.415958	0.214	0.103	1.64872e-29	0	FAR1
1.37995e-33	0.419749	0.274	0.146	1.79573e-29	0	ALG5
1.41112e-33	0.575958	0.177	0.079	1.83629e-29	0	AAED1
1.41815e-33	-0.97922	0.175	0.306	1.84544e-29	0	UCP2
1.43707e-33	-2.88065	0.015	0.112	1.87006e-29	0	TGFBR3
1.55774e-33	0.286618	0.416	0.246	2.02709e-29	0	COPZ1
1.58446e-33	0.293767	0.257	0.13	2.06186e-29	0	DESI2
1.65279e-33	0.600289	0.184	0.084	2.15077e-29	0	TUBG1
1.65547e-33	0.307115	0.365	0.209	2.15427e-29	0	AAMP
1.7179e-33	0.491084	0.175	0.077	2.23551e-29	0	SLFN11
1.80647e-33	0.758028	0.11	0.038	2.35076e-29	0	SNX16
1.94571e-33	0.804688	0.143	0.059	2.53195e-29	0	PDK4
2.11114e-33	0.543444	0.175	0.078	2.74722e-29	0	LCORL
2.12734e-33	0.331653	0.23	0.113	2.7683e-29	0	DYM
2.1558e-33	0.580489	0.189	0.087	2.80534e-29	0	GTF2A1
2.18495e-33	0.473647	0.173	0.075	2.84327e-29	0	TMEM192
2.23614e-33	-2.50042	0.015	0.113	2.90989e-29	0	NFATC2
2.88361e-33	0.25719	0.462	0.278	3.75244e-29	0	TNFRSF14
3.11156e-33	0.520494	0.188	0.086	4.04907e-29	0	SAMD8
3.53501e-33	1.08192	0.119	0.045	4.60011e-29	0	CDC42BPB
3.69134e-33	-1.17922	0.186	0.308	4.80354e-29	0	STK17B
3.88345e-33	0.825374	0.124	0.047	5.05354e-29	0	PALLD
4.02825e-33	0.387559	0.259	0.135	5.24196e-29	0	VKORC1
4.29871e-33	0.625728	0.145	0.059	5.59391e-29	0	SLC25A33
4.37927e-33	0.405716	0.196	0.09	5.69874e-29	0	BOD1
4.4085e-33	0.421351	0.295	0.164	5.73678e-29	0	TOLLIP
4.49981e-33	0.414046	0.218	0.107	5.85561e-29	0	FAM168B
4.62732e-33	0.423414	0.218	0.106	6.02153e-29	0	CBR1
4.8203e-33	0.433904	0.224	0.11	6.27265e-29	0	ZFP91
5.3431e-33	0.632757	0.2	0.096	6.95297e-29	0	ACP2
5.5041e-33	0.367143	0.252	0.129	7.16248e-29	0	ZPR1
5.83189e-33	-2.48439	0.018	0.116	7.58904e-29	0	MHENCR
6.12629e-33	0.427184	0.247	0.126	7.97215e-29	0	VTI1A
6.33892e-33	0.608395	0.148	0.062	8.24884e-29	0	ITPRIP
6.58068e-33	0.250817	0.502	0.309	8.56344e-29	0	SCAMP2
6.72387e-33	0.79951	0.13	0.051	8.74977e-29	0	CHSY1
6.79182e-33	0.502434	0.222	0.109	8.8382e-29	0	ANKH
6.97897e-33	0.519421	0.281	0.155	9.08174e-29	0	GBA
7.23665e-33	0.883664	0.106	0.037	9.41705e-29	0	CCNYL1
7.2434e-33	0.403112	0.24	0.122	9.42583e-29	0	PTS
7.26951e-33	0.319139	0.223	0.109	9.45982e-29	0	ZNF622
7.54488e-33	0.384987	0.257	0.133	9.81815e-29	0	PLEKHM1
8.67721e-33	-1.40188	0.143	0.264	1.12917e-28	0	SLFN5
1.07594e-32	0.55575	0.175	0.078	1.40012e-28	0	RPF2
1.25555e-32	-1.33101	0.118	0.24	1.63385e-28	0	SIGIRR
1.32576e-32	0.378906	0.3	0.167	1.72522e-28	0	ACO2
1.49811e-32	1.12369	0.135	0.055	1.9495e-28	0	CD300E
1.55023e-32	1.00707	0.108	0.038	2.01732e-28	0	TRIM16L
1.71145e-32	0.889314	0.187	0.09	2.22711e-28	0	SEMA4A
1.89274e-32	0.290168	0.285	0.152	2.46302e-28	0	PITPNB
2.20916e-32	0.392831	0.299	0.167	2.87478e-28	0	PSMC2
2.2856e-32	-0.44911	0.274	0.143	2.97426e-28	0	LYZ
2.30052e-32	0.297978	0.229	0.111	2.99367e-28	0	IFRD2
2.33817e-32	0.723776	0.155	0.068	3.04266e-28	0	TRIB1
2.97805e-32	0.424786	0.268	0.144	3.87534e-28	0	MED8
3.00179e-32	0.282318	0.366	0.211	3.90623e-28	0	EIF3J
3.29097e-32	0.730634	0.198	0.096	4.28254e-28	0	NCF2
3.94747e-32	0.325696	0.393	0.235	5.13684e-28	0	COX20
4.93338e-32	0.578477	0.146	0.061	6.41981e-28	0	MFN2
4.97316e-32	0.367011	0.34	0.197	6.47158e-28	0	ORMDL2
5.02553e-32	0.253665	0.348	0.199	6.53972e-28	0	MAT2A
5.10074e-32	0.943053	0.135	0.055	6.63759e-28	0	EPAS1
5.75601e-32	0.425834	0.249	0.13	7.4903e-28	0	SGK3
5.76129e-32	0.511083	0.191	0.091	7.49716e-28	0	WBP1L
5.85308e-32	0.257151	0.417	0.25	7.61661e-28	0	YME1L1
6.57417e-32	0.584669	0.17	0.076	8.55497e-28	0	DVL3
8.32106e-32	0.518281	0.17	0.076	1.08282e-27	0	MBD6
8.52705e-32	0.982044	0.132	0.054	1.10963e-27	0	PCTP
8.57389e-32	0.373053	0.261	0.137	1.11572e-27	0	KAT8
8.86765e-32	0.413928	0.168	0.073	1.15395e-27	0	DYNLL2
9.21656e-32	0.718608	0.147	0.062	1.19935e-27	0	ODR4
9.23494e-32	0.333632	0.325	0.184	1.20174e-27	0	GINM1
1.08548e-31	0.552075	0.206	0.101	1.41253e-27	0	TRPS1
1.20671e-31	0.420204	0.295	0.165	1.57029e-27	0	ERCC1
1.22965e-31	0.305202	0.331	0.189	1.60014e-27	0	STT3B
1.27101e-31	0.492426	0.246	0.129	1.65396e-27	0	AFF1
1.27536e-31	-0.543135	0.634	0.661	1.65963e-27	0	RPL7
1.2789e-31	0.25286	0.424	0.254	1.66423e-27	0	PITHD1
1.31251e-31	0.496092	0.23	0.118	1.70797e-27	0	PDLIM5
1.33227e-31	0.653928	0.172	0.079	1.73368e-27	0	ACER3
1.34183e-31	0.251339	0.5	0.311	1.74612e-27	0	ANXA7
1.43313e-31	0.279686	0.404	0.242	1.86493e-27	0	STXBP2
1.47342e-31	-0.566037	0.629	0.651	1.91737e-27	0	CD99
1.48373e-31	0.701116	0.136	0.055	1.93078e-27	0	FRMD4B
1.59736e-31	0.431145	0.168	0.074	2.07864e-27	0	PHTF1
1.88639e-31	0.322104	0.421	0.257	2.45476e-27	0	G3BP1
1.91148e-31	0.474424	0.148	0.062	2.4874e-27	0	CRLS1
1.9397e-31	0.272167	0.529	0.337	2.52414e-27	0	MIEN1
1.97019e-31	0.601113	0.23	0.119	2.56381e-27	0	SMIM25
2.00711e-31	0.415466	0.265	0.143	2.61185e-27	0	HNRNPH2
2.06812e-31	0.368515	0.278	0.151	2.69125e-27	0	WDR26
2.09068e-31	0.351179	0.327	0.188	2.7206e-27	0	MAP2K1
2.45002e-31	0.331816	0.347	0.202	3.18821e-27	0	HADHB
2.57882e-31	0.258294	0.344	0.196	3.35582e-27	0	BORCS7
2.64707e-31	0.415607	0.291	0.161	3.44464e-27	0	HMGA1
2.84285e-31	0.515533	0.158	0.069	3.6994e-27	0	B4GALT7
2.99933e-31	0.377144	0.311	0.176	3.90303e-27	0	STX12
3.4014e-31	0.705063	0.15	0.065	4.42625e-27	0	SLC26A2
3.44475e-31	0.317036	0.238	0.12	4.48265e-27	0	AGO3
3.94153e-31	0.942588	0.105	0.037	5.12911e-27	0	NETO2
4.45197e-31	0.528017	0.189	0.091	5.79335e-27	0	CHM
4.50977e-31	0.39334	0.227	0.114	5.86857e-27	0	TMEM41B
4.53041e-31	0.78264	0.188	0.091	5.89542e-27	0	NCEH1
4.92345e-31	0.356327	0.259	0.136	6.40689e-27	0	PAFAH1B2
4.9294e-31	-0.832223	0.357	0.451	6.41463e-27	0	HCST
5.19888e-31	0.458216	0.258	0.138	6.7653e-27	0	SGTB
5.53447e-31	0.33221	0.428	0.262	7.202e-27	0	CCT5
5.83465e-31	0.466378	0.24	0.126	7.59262e-27	0	YIPF6
6.41057e-31	0.354445	0.301	0.168	8.34208e-27	0	C12orf10
7.99149e-31	0.332804	0.279	0.152	1.03993e-26	0	ERBIN
8.68201e-31	0.294507	0.403	0.242	1.12979e-26	0	ARPC4
8.99858e-31	0.330649	0.36	0.213	1.17098e-26	0	SRA1
1.0132e-30	-1.92245	0.034	0.134	1.31848e-26	0	RASSF7
1.04198e-30	0.408848	0.154	0.066	1.35593e-26	0	SRFBP1
1.09386e-30	0.640273	0.17	0.078	1.42344e-26	0	STRN3
1.26468e-30	0.255867	0.477	0.296	1.64573e-26	0	WBP2
1.33913e-30	0.251678	0.294	0.162	1.74261e-26	0	IL6ST
1.35187e-30	0.74965	0.123	0.048	1.75919e-26	0	NDST2
1.42903e-30	0.459882	0.278	0.156	1.8596e-26	0	EREG
1.44711e-30	-1.24685	0.2	0.308	1.88313e-26	0	CDKN1B
1.44853e-30	0.281315	0.32	0.181	1.88498e-26	0	YIF1A
1.45395e-30	0.276379	0.545	0.354	1.89202e-26	0	POLR2E
1.78523e-30	0.269866	0.346	0.201	2.32313e-26	0	TIPRL
2.38943e-30	0.410539	0.315	0.184	3.10937e-26	0	HIPK2
2.39404e-30	1.05542	0.101	0.036	3.11536e-26	0	NAV2
2.39451e-30	0.889149	0.193	0.094	3.11598e-26	0	TM4SF1
2.54094e-30	0.769705	0.168	0.079	3.30653e-26	0	TBXAS1
3.21387e-30	0.633225	0.186	0.09	4.1822e-26	0	NR4A3
3.4979e-30	0.710217	0.101	0.035	4.55182e-26	0	MTFR1
3.81414e-30	0.851702	0.137	0.059	4.96334e-26	0	LYL1
4.02531e-30	0.706774	0.118	0.046	5.23814e-26	0	ATAD3A
4.21506e-30	0.370045	0.288	0.162	5.48506e-26	0	THEMIS2
4.69212e-30	0.397296	0.49	0.322	6.10585e-26	0	MRPS24
4.7055e-30	0.488039	0.17	0.078	6.12326e-26	0	AP1AR
4.81897e-30	0.598025	0.161	0.073	6.27093e-26	0	AGPS
4.99673e-30	0.462327	0.232	0.123	6.50225e-26	0	SEC23B
5.11666e-30	-0.903204	0.326	0.42	6.6583e-26	0	MBNL1
5.70175e-30	0.542303	0.248	0.135	7.41969e-26	0	OAZ2
5.9108e-30	0.59916	0.138	0.058	7.69172e-26	0	DHDDS
5.95409e-30	0.4864	0.189	0.09	7.74806e-26	0	SERINC5
6.37121e-30	0.640983	0.116	0.044	8.29086e-26	0	ANKRD40
6.50512e-30	0.868778	0.164	0.076	8.46512e-26	0	FADS1
6.86042e-30	-0.727536	0.569	0.618	8.92746e-26	0	RPS10
7.23337e-30	0.534909	0.191	0.093	9.41278e-26	0	MGAT4B
8.20711e-30	0.315576	0.286	0.161	1.06799e-25	0	BCAP29
8.28373e-30	1.01401	0.101	0.037	1.07796e-25	0	SOCS6
8.37387e-30	0.491051	0.161	0.072	1.08969e-25	0	RABGAP1
8.85552e-30	-1.43047	0.122	0.232	1.15237e-25	0	MZT2A
9.57455e-30	0.47852	0.222	0.115	1.24594e-25	0	MICU1
1.18838e-29	0.723875	0.14	0.06	1.54643e-25	0	NAB1
1.18912e-29	-1.99429	0.023	0.116	1.54741e-25	0	WDR54
1.51613e-29	0.326151	0.584	0.407	1.97294e-25	0	DDIT4
1.71578e-29	0.408049	0.256	0.14	2.23275e-25	0	PSME3
1.81172e-29	0.388173	0.242	0.128	2.35759e-25	0	VPS37A
2.02746e-29	0.255205	0.533	0.349	2.63834e-25	0	TMEM230
2.09773e-29	0.613135	0.137	0.058	2.72977e-25	0	ARFGEF2
2.4399e-29	0.421595	0.175	0.08	3.17505e-25	0	MYADM
2.82724e-29	0.66213	0.164	0.076	3.67909e-25	0	ATN1
2.87547e-29	0.334045	0.356	0.214	3.74185e-25	0	PHLDA1
2.93653e-29	0.856392	0.109	0.041	3.82131e-25	0	TMEM220
3.3614e-29	-1.93071	0.038	0.136	4.37419e-25	0	SASH3
3.37673e-29	0.43483	0.227	0.119	4.39414e-25	0	SPTLC1
3.74628e-29	0.439806	0.207	0.105	4.87503e-25	0	BCL3
4.18776e-29	0.344533	0.349	0.208	5.44953e-25	0	GLIPR2
4.25703e-29	0.347109	0.249	0.133	5.53967e-25	0	SRSF6
4.38433e-29	0.270986	0.195	0.094	5.70532e-25	0	IDH3A
4.44435e-29	0.408613	0.199	0.098	5.78343e-25	0	PIK3C2A
4.46839e-29	0.397116	0.236	0.127	5.81471e-25	0	CCL20
4.51639e-29	0.753478	0.123	0.049	5.87718e-25	0	ZSWIM6
4.54273e-29	-1.53302	0.058	0.162	5.91145e-25	0	FLOT2
5.39057e-29	0.541364	0.183	0.089	7.01474e-25	0	SLC39A13
5.43764e-29	0.567935	0.177	0.085	7.076e-25	0	RREB1
5.76819e-29	0.588718	0.134	0.055	7.50615e-25	0	LARP1B
6.15475e-29	0.526592	0.144	0.062	8.00918e-25	0	MANBAL
6.15799e-29	0.297894	0.396	0.244	8.01339e-25	0	SZRD1
6.3803e-29	-0.970713	0.236	0.343	8.30268e-25	0	CKLF
6.59418e-29	0.936464	0.122	0.05	8.58101e-25	0	GPD2
6.65396e-29	0.444111	0.198	0.1	8.6588e-25	0	MAPK13
6.92868e-29	0.373204	0.299	0.171	9.01629e-25	0	DYNC1I2
7.45343e-29	0.365818	0.208	0.103	9.69915e-25	0	KDM7A
7.96904e-29	0.748433	0.109	0.042	1.03701e-24	0	TAB3
7.98578e-29	-0.674621	0.489	0.536	1.03919e-24	0	APRT
8.24051e-29	0.756225	0.179	0.088	1.07234e-24	0	PLBD2
8.60174e-29	-0.393261	0.728	0.722	1.11934e-24	0	MYL12A
9.29363e-29	0.415751	0.188	0.09	1.20938e-24	0	TBC1D15
9.77092e-29	0.629913	0.152	0.069	1.27149e-24	0	IDE
9.8728e-29	0.302821	0.223	0.113	1.28475e-24	0	ABCE1
1.13237e-28	0.407415	0.134	0.055	1.47356e-24	0	EMC9
1.16194e-28	0.281558	0.254	0.136	1.51203e-24	0	MRPL23
1.17791e-28	0.547495	0.146	0.064	1.53281e-24	0	MBD3
1.3692e-28	0.371097	0.202	0.1	1.78174e-24	0	PIKFYVE
1.40298e-28	0.617427	0.166	0.078	1.8257e-24	0	GPR107
1.47161e-28	0.383812	0.199	0.099	1.91501e-24	0	PPIP5K2
1.52665e-28	0.265113	0.332	0.194	1.98662e-24	0	GNAI3
1.53892e-28	0.250456	0.369	0.219	2.00259e-24	0	SNX2
1.7366e-28	-1.18361	0.13	0.244	2.25984e-24	0	TAP1
2.06632e-28	0.44526	0.514	0.353	2.6889e-24	0	RGCC
2.20042e-28	0.334436	0.254	0.138	2.86341e-24	0	ALG13
2.61097e-28	0.378576	0.303	0.177	3.39766e-24	0	ABHD12
2.90032e-28	0.258415	0.375	0.229	3.77419e-24	0	GDI1
2.90656e-28	0.289587	0.285	0.16	3.7823e-24	0	UBAP1
2.91253e-28	0.324216	0.27	0.15	3.79007e-24	0	MED13
3.26475e-28	0.740319	0.154	0.071	4.24841e-24	0	RXRA
3.4956e-28	0.445841	0.195	0.097	4.54883e-24	0	NXF1
3.52176e-28	0.415442	0.224	0.117	4.58287e-24	0	PTMS
4.63511e-28	-1.6957	0.073	0.176	6.03166e-24	0	RAB27A
4.9533e-28	0.392394	0.267	0.149	6.44573e-24	0	NAGK
5.13411e-28	-1.81945	0.053	0.152	6.68102e-24	0	ARHGAP15
5.39748e-28	0.360998	0.23	0.121	7.02374e-24	0	SGTA
5.63539e-28	0.26662	0.38	0.233	7.33333e-24	0	SDHB
5.6986e-28	0.780987	0.128	0.054	7.41559e-24	0	CLCN6
6.71565e-28	0.328575	0.239	0.127	8.73908e-24	0	AFG3L2
7.67666e-28	0.514939	0.13	0.054	9.98963e-24	0	MAFK
7.80254e-28	0.297474	0.334	0.199	1.01534e-23	0	OSER1
8.8839e-28	0.380696	0.19	0.094	1.15606e-23	0	TRAK2
9.48894e-28	0.337894	0.313	0.183	1.2348e-23	0	SYNCRIP
9.65625e-28	0.527822	0.161	0.074	1.25657e-23	0	CLPTM1L
9.74385e-28	0.301076	0.178	0.084	1.26797e-23	0	GTPBP6
9.96035e-28	0.550955	0.184	0.092	1.29614e-23	0	GCA
1.01299e-27	0.791534	0.118	0.048	1.3182e-23	0	HEATR5A
1.07952e-27	0.451714	0.128	0.053	1.40477e-23	0	YTHDF1
1.09132e-27	0.255499	0.455	0.288	1.42014e-23	0	VPS29
1.13407e-27	0.293773	0.276	0.154	1.47576e-23	0	STAG1
1.18e-27	0.817323	0.105	0.04	1.53553e-23	0	METTL1
1.18692e-27	0.287248	0.317	0.185	1.54454e-23	0	SUPT6H
1.37841e-27	0.293092	0.271	0.152	1.79372e-23	0	ZDHHC6
1.45628e-27	0.831372	0.109	0.042	1.89505e-23	0	PPP1R3B
1.49363e-27	0.289828	0.274	0.153	1.94366e-23	0	CCDC130
1.63807e-27	0.324329	0.245	0.132	2.13162e-23	0	CASC4
[truncated: 37,737 more rows]

## Sheet: Dura_CD45_neg_clusters
p_val	avg_log2FC	pct.1	pct.2	p_val_adj	cluster	gene
0	6.72822	0.468	0.006	0	Immune overlap	CST7
0	6.56781	0.423	0.005	0	Immune overlap	CD7
0	6.41466	0.335	0.004	0	Immune overlap	NKG7
0	6.32053	0.468	0.004	0	Immune overlap	CD3E
0	6.17013	0.556	0.008	0	Immune overlap	PTPRC
0	6.16353	0.452	0.003	0	Immune overlap	PTPRCAP
0	6.13728	0.246	0.001	0	Immune overlap	CD8A
0	6.11917	0.444	0.013	0	Immune overlap	IL7R
0	6.08587	0.387	0.004	0	Immune overlap	TRBC2
0	6.07055	0.351	0.002	0	Immune overlap	CD2
0	5.74556	0.214	0.002	0	Immune overlap	TRBC1
0	5.62381	0.339	0.005	0	Immune overlap	CD52
0	5.50193	0.319	0.003	0	Immune overlap	CD3D
0	5.40457	0.27	0.003	0	Immune overlap	IL10RA
0	5.36325	0.19	0.002	0	Immune overlap	CD8B
0	5.30695	0.218	0.001	0	Immune overlap	GZMM
0	5.30324	0.375	0.005	0	Immune overlap	RAC2
0	5.24975	0.476	0.011	0	Immune overlap	LCP1
0	5.23814	0.532	0.033	0	Immune overlap	CCL5
0	5.14429	0.242	0.004	0	Immune overlap	LCK
0	5.07215	0.363	0.006	0	Immune overlap	CYTIP
0	5.00159	0.206	0.001	0	Immune overlap	CD3G
0	4.86195	0.181	0.001	0	Immune overlap	BIN2
0	4.85403	0.339	0.008	0	Immune overlap	HCST
0	4.83215	0.185	0.002	0	Immune overlap	EMB
0	4.79093	0.141	0.001	0	Immune overlap	PRF1
0	4.75468	0.306	0.004	0	Immune overlap	CD53
0	4.74393	0.335	0.01	0	Immune overlap	SAMSN1
0	4.72168	0.157	0.001	0	Immune overlap	GZMA
0	4.67514	0.246	0.003	0	Immune overlap	RHOH
0	4.65315	0.185	0.002	0	Immune overlap	CAMK4
0	4.5326	0.149	0	0	Immune overlap	LINC00861
0	4.52755	0.395	0.011	0	Immune overlap	CD37
0	4.45982	0.206	0.002	0	Immune overlap	AC004687.1
0	4.41599	0.294	0.008	0	Immune overlap	RUNX3
0	4.41309	0.21	0.002	0	Immune overlap	IKZF1
0	4.28605	0.335	0.009	0	Immune overlap	CORO1A
1.41877e-292	5.03746	0.403	0.02	1.84624e-288	Immune overlap	TYROBP
3.03953e-286	4.30377	0.173	0.002	3.95534e-282	Immune overlap	CTSW
3.52766e-286	4.13108	0.323	0.012	4.59054e-282	Immune overlap	ALOX5AP
3.5029e-285	4.61462	0.19	0.003	4.55833e-281	Immune overlap	CD96
8.2765e-281	4.93833	0.222	0.005	1.07702e-276	Immune overlap	MS4A7
1.50425e-278	4.96831	0.177	0.002	1.95748e-274	Immune overlap	KLRB1
2.38121e-278	4.774	0.145	0.001	3.09867e-274	Immune overlap	SH2D1A
7.48523e-274	4.19439	0.157	0.002	9.74053e-270	Immune overlap	PRKCB
1.62106e-273	4.68655	0.282	0.009	2.10949e-269	Immune overlap	CD247
2.13552e-266	4.40783	0.202	0.004	2.77895e-262	Immune overlap	CD48
3.9029e-264	4.75384	0.165	0.002	5.07884e-260	Immune overlap	CD6
5.3883e-260	4.76522	0.21	0.004	7.01179e-256	Immune overlap	SH2D2A
4.79417e-259	4.70883	0.137	0.001	6.23865e-255	Immune overlap	SAMD3
4.631e-255	4.11789	0.153	0.002	6.02632e-251	Immune overlap	CD84
7.06134e-248	4.52772	0.254	0.008	9.18892e-244	Immune overlap	PLEK
1.19185e-247	4.26934	0.137	0.001	1.55096e-243	Immune overlap	SKAP1
2.41377e-246	4.2647	0.206	0.005	3.14104e-242	Immune overlap	ARHGAP9
8.71566e-246	4.08102	0.169	0.003	1.13417e-241	Immune overlap	EVI2A
3.42989e-237	5.03732	0.145	0.002	4.46332e-233	Immune overlap	GZMB
6.30949e-236	6.11766	0.48	0.039	8.21054e-232	Immune overlap	CCL4
4.98404e-231	3.7693	0.185	0.004	6.48573e-227	Immune overlap	ARHGAP30
6.18495e-228	4.1997	0.133	0.001	8.04847e-224	Immune overlap	TBC1D10C
1.23215e-227	3.99361	0.137	0.002	1.6034e-223	Immune overlap	GPR65
7.19102e-224	4.18081	0.185	0.004	9.35767e-220	Immune overlap	CD69
3.01128e-222	3.84222	0.117	0.001	3.91858e-218	Immune overlap	SASH3
3.83846e-222	4.19817	0.286	0.013	4.99499e-218	Immune overlap	FERMT3
4.5434e-222	4.33073	0.161	0.003	5.91233e-218	Immune overlap	LTB
1.78659e-220	3.61759	0.121	0.001	2.32489e-216	Immune overlap	AC007384.1
3.11182e-220	3.78066	0.145	0.002	4.04941e-216	Immune overlap	EVI2B
1.19424e-219	4.56349	0.125	0.001	1.55406e-215	Immune overlap	LINC01871
3.02248e-214	4.04631	0.173	0.004	3.93315e-210	Immune overlap	GPR183
4.75979e-212	4.49268	0.169	0.004	6.19391e-208	Immune overlap	SLAMF7
6.71867e-210	5.1462	0.129	0.002	8.74301e-206	Immune overlap	GZMK
3.74392e-205	4.39421	0.157	0.003	4.87196e-201	Immune overlap	TRAF3IP3
4.96275e-205	3.5942	0.157	0.003	6.45802e-201	Immune overlap	PIK3R5
3.19993e-204	4.14336	0.165	0.004	4.16407e-200	Immune overlap	MATK
4.80443e-204	3.58808	0.141	0.002	6.252e-200	Immune overlap	PTPN7
5.22152e-201	4.08251	0.149	0.003	6.79476e-197	Immune overlap	PTPN22
1.29172e-197	4.01162	0.234	0.009	1.68092e-193	Immune overlap	ITGAX
2.85032e-196	3.51958	0.161	0.004	3.70912e-192	Immune overlap	IL2RG
5.98628e-196	3.98654	0.137	0.002	7.78995e-192	Immune overlap	SLA2
2.51433e-194	3.78101	0.21	0.007	3.2719e-190	Immune overlap	DOCK8
1.8315e-191	3.84984	0.234	0.01	2.38333e-187	Immune overlap	PDE3B
8.76622e-189	3.32315	0.73	0.122	1.14075e-184	Immune overlap	LAPTM5
3.48975e-188	3.97932	0.141	0.003	4.54121e-184	Immune overlap	HAVCR2
3.50813e-188	4.00178	0.105	0.001	4.56513e-184	Immune overlap	IL2RB
3.9493e-188	4.10891	0.105	0.001	5.13923e-184	Immune overlap	ZAP70
8.98721e-186	4.25423	0.222	0.009	1.16951e-181	Immune overlap	SYTL3
1.62558e-184	4.03541	0.165	0.004	2.11537e-180	Immune overlap	TAGAP
1.47545e-182	4.10743	0.109	0.001	1.92e-178	Immune overlap	CXCR3
1.47692e-182	3.24883	0.254	0.012	1.92192e-178	Immune overlap	IQGAP2
5.71131e-182	4.18191	0.218	0.009	7.43212e-178	Immune overlap	SPI1
7.31937e-180	4.20812	0.198	0.007	9.52469e-176	Immune overlap	PILRA
9.58062e-180	4.00982	0.121	0.002	1.24673e-175	Immune overlap	JAML
3.194e-174	4.23606	0.202	0.008	4.15636e-170	Immune overlap	TRAC
1.88939e-171	3.95809	0.137	0.003	2.45866e-167	Immune overlap	RGS1
4.9885e-167	3.69318	0.149	0.004	6.49154e-163	Immune overlap	APBB1IP
9.12698e-167	3.11508	0.379	0.033	1.18769e-162	Immune overlap	LSP1
6.19174e-166	3.31517	0.141	0.003	8.05731e-162	Immune overlap	NCKAP1L
1.76473e-165	2.92737	0.44	0.045	2.29644e-161	Immune overlap	MBP
2.43868e-164	4.35006	0.25	0.014	3.17345e-160	Immune overlap	C5AR1
8.35192e-163	3.6714	0.157	0.005	1.08683e-158	Immune overlap	DENND2D
3.976e-158	3.60122	0.254	0.015	5.17397e-154	Immune overlap	SPOCK2
3.09503e-156	3.38012	0.137	0.003	4.02757e-152	Immune overlap	SLA
7.72707e-154	2.94491	0.194	0.008	1.00552e-149	Immune overlap	MYO1F
5.43415e-152	4.12788	0.101	0.001	7.07147e-148	Immune overlap	TIGIT
5.43415e-152	3.55367	0.101	0.001	7.07147e-148	Immune overlap	LILRB4
3.44931e-151	4.01374	0.153	0.005	4.48859e-147	Immune overlap	CSF2RA
5.96007e-149	5.9802	0.21	0.011	7.75583e-145	Immune overlap	GNLY
1.4379e-148	3.52386	0.125	0.003	1.87114e-144	Immune overlap	IKZF3
1.12019e-147	3.62825	0.19	0.008	1.45771e-143	Immune overlap	ITGB2
4.16525e-147	3.29788	0.113	0.002	5.42024e-143	Immune overlap	GNA15
1.67414e-146	3.77351	0.194	0.009	2.17855e-142	Immune overlap	TC2N
7.56645e-141	3.10685	0.306	0.025	9.84622e-137	Immune overlap	LPXN
2.36345e-137	3.3223	0.19	0.009	3.07556e-133	Immune overlap	ITGA4
1.19104e-136	3.20029	0.266	0.019	1.5499e-132	Immune overlap	FMNL1
1.92414e-136	3.73627	0.109	0.002	2.50388e-132	Immune overlap	STAT4
2.82828e-135	4.37245	0.185	0.009	3.68044e-131	Immune overlap	PLA2G7
3.09363e-132	4.09886	0.101	0.002	4.02574e-128	Immune overlap	RASGRP1
1.9775e-131	3.22793	0.177	0.008	2.57332e-127	Immune overlap	STXBP2
5.14145e-131	3.32958	0.141	0.005	6.69057e-127	Immune overlap	PSTPIP1
1.44735e-130	5.35962	0.359	0.04	1.88344e-126	Immune overlap	FCER1G
7.48349e-129	3.18778	0.435	0.058	9.73826e-125	Immune overlap	ARL4C
8.03146e-129	4.30791	0.294	0.026	1.04513e-124	Immune overlap	C15orf48
7.36861e-128	4.64901	0.153	0.006	9.58877e-124	Immune overlap	IL10
1.25172e-123	2.96877	0.125	0.004	1.62887e-119	Immune overlap	WAS
1.50459e-122	3.38085	0.113	0.003	1.95793e-118	Immune overlap	NCF4
4.84937e-122	3.65479	0.206	0.013	6.31049e-118	Immune overlap	IFI30
1.38385e-118	2.99301	0.298	0.029	1.80081e-114	Immune overlap	FYB1
3.53932e-118	5.23846	0.185	0.011	4.60572e-114	Immune overlap	MMP9
8.14539e-113	3.22878	0.105	0.003	1.05996e-108	Immune overlap	SERPINA1
8.84897e-113	2.54244	0.351	0.041	1.15152e-108	Immune overlap	RCSD1
1.00449e-110	3.02505	0.415	0.06	1.30715e-106	Immune overlap	GPSM3
2.07464e-110	3.17046	0.25	0.022	2.69974e-106	Immune overlap	LAT
6.6322e-110	3.35269	0.101	0.003	8.63048e-106	Immune overlap	HCK
1.90801e-109	2.82172	0.363	0.046	2.48289e-105	Immune overlap	ARRB2
1.95146e-109	3.54381	0.21	0.015	2.53944e-105	Immune overlap	RASSF5
5.49518e-109	4.03886	0.21	0.015	7.15088e-105	Immune overlap	SLC16A10
1.12325e-107	3.44687	0.165	0.009	1.46168e-103	Immune overlap	TLR2
4.97291e-107	3.54768	0.246	0.022	6.47124e-103	Immune overlap	MMP19
3.01597e-101	2.95647	0.109	0.004	3.92468e-97	Immune overlap	ARHGAP15
5.35441e-99	3.60799	0.202	0.016	6.96769e-95	Immune overlap	SLC11A1
4.01051e-95	3.18243	0.302	0.037	5.21887e-91	Immune overlap	AKNA
2.84096e-87	3.15501	0.157	0.011	3.69695e-83	Immune overlap	BCL2A1
1.37106e-84	3.22938	0.165	0.012	1.78416e-80	Immune overlap	CYFIP2
1.66235e-84	2.98777	0.153	0.01	2.16321e-80	Immune overlap	RBM47
3.26766e-84	4.97856	0.165	0.012	4.25221e-80	Immune overlap	CCL4L2
1.02675e-82	3.14265	0.226	0.024	1.33611e-78	Immune overlap	CLEC2D
1.08492e-81	2.50434	0.25	0.029	1.4118e-77	Immune overlap	FCMR
1.44709e-81	3.34117	0.157	0.011	1.8831e-77	Immune overlap	SELPLG
1.49236e-81	2.60579	0.117	0.006	1.94201e-77	Immune overlap	SMIM25
1.04987e-80	2.05134	0.794	0.307	1.3662e-76	Immune overlap	CYBA
2.13455e-79	2.90692	0.113	0.006	2.77769e-75	Immune overlap	BATF
3.62855e-79	3.48447	0.129	0.008	4.72183e-75	Immune overlap	SEMA4D
8.23649e-79	2.77267	0.198	0.019	1.07181e-74	Immune overlap	ANPEP
1.21953e-77	2.92722	0.181	0.016	1.58698e-73	Immune overlap	RASAL3
1.94299e-77	2.74144	0.504	0.12	2.52842e-73	Immune overlap	LIMD2
1.66356e-76	3.06384	0.21	0.022	2.16479e-72	Immune overlap	PARP8
6.35804e-74	3.29991	0.101	0.005	8.27372e-70	Immune overlap	PKIB
7.21549e-74	3.10697	0.109	0.006	9.38952e-70	Immune overlap	SH3BP1
2.04021e-73	3.20756	0.117	0.007	2.65492e-69	Immune overlap	IGFLR1
6.98525e-73	3.01753	0.157	0.013	9.0899e-69	Immune overlap	NPL
1.66034e-70	3.39883	0.117	0.007	2.1606e-66	Immune overlap	LYZ
8.46233e-70	2.12003	0.419	0.088	1.1012e-65	Immune overlap	RARRES3
7.71747e-69	5.95054	0.315	0.056	1.00427e-64	Immune overlap	CCL3
1.572e-68	2.67058	0.169	0.016	2.04564e-64	Immune overlap	UCP2
8.61283e-68	3.31153	0.198	0.022	1.12079e-63	Immune overlap	S1PR4
1.05135e-67	2.46412	0.181	0.018	1.36813e-63	Immune overlap	SORL1
2.0117e-67	3.1985	0.109	0.006	2.61782e-63	Immune overlap	DEF6
4.73545e-65	2.47786	0.185	0.02	6.16224e-61	Immune overlap	GCHFR
8.98912e-63	2.86179	0.181	0.02	1.16975e-58	Immune overlap	ITGB8
3.35006e-62	2.32599	0.464	0.118	4.35943e-58	Immune overlap	TNFRSF1B
7.56924e-62	3.00729	0.101	0.006	9.84985e-58	Immune overlap	FCGR2A
3.41869e-61	3.09137	0.331	0.065	4.44875e-57	Immune overlap	CXCL16
7.62234e-61	3.27464	0.125	0.01	9.91895e-57	Immune overlap	CDCP1
1.83546e-59	1.73901	0.444	0.109	2.38849e-55	Immune overlap	DUSP2
5.40873e-59	2.14985	0.298	0.054	7.03838e-55	Immune overlap	RNASET2
1.33291e-58	1.96468	0.278	0.047	1.73451e-54	Immune overlap	TRAF1
2.49213e-58	2.2691	0.294	0.053	3.24301e-54	Immune overlap	EVL
7.9575e-58	2.0074	0.149	0.015	1.03551e-53	Immune overlap	NCF1
6.41727e-57	4.3516	0.101	0.007	8.35079e-53	Immune overlap	IL1RN
2.6519e-55	4.20141	0.177	0.022	3.45091e-51	Immune overlap	CCL3L1
2.8926e-54	2.96618	0.173	0.021	3.76415e-50	Immune overlap	KLRD1
3.31396e-54	2.5757	0.226	0.035	4.31246e-50	Immune overlap	ARHGAP45
6.15597e-54	3.89196	0.161	0.019	8.01077e-50	Immune overlap	VMO1
7.88788e-54	2.68245	0.137	0.013	1.02645e-49	Immune overlap	RPS6KA1
3.60672e-53	1.13469	0.976	0.711	4.69342e-49	Immune overlap	BTG1
4.63369e-53	2.56633	0.177	0.022	6.02982e-49	Immune overlap	KCNAB2
4.12867e-51	1.32556	0.621	0.217	5.37264e-47	Immune overlap	ARHGDIB
6.08981e-49	2.22085	0.177	0.024	7.92467e-45	Immune overlap	DMXL2
1.4018e-48	2.70548	0.177	0.024	1.82416e-44	Immune overlap	ACAP1
3.19387e-47	2.95032	0.181	0.026	4.15618e-43	Immune overlap	IL16
5.28856e-47	3.38424	0.117	0.011	6.88201e-43	Immune overlap	EREG
5.86469e-47	2.50152	0.226	0.039	7.63172e-43	Immune overlap	GNG2
6.76208e-47	2.16075	0.262	0.051	8.79949e-43	Immune overlap	LCP2
1.27986e-46	1.86874	0.532	0.188	1.66548e-42	Immune overlap	CDC42SE2
3.32919e-46	1.19469	0.681	0.256	4.33228e-42	Immune overlap	CXCR4
1.95057e-45	2.0614	0.238	0.044	2.53827e-41	Immune overlap	ANKRD44
8.70634e-45	1.94938	0.444	0.136	1.13296e-40	Immune overlap	WIPF1
4.59782e-44	1.84997	0.516	0.187	5.98314e-40	Immune overlap	STK4
2.01159e-43	1.89152	0.423	0.13	2.61768e-39	Immune overlap	RGS10
2.88034e-43	2.87509	0.181	0.028	3.74819e-39	Immune overlap	APOBEC3G
1.28702e-42	2.66036	0.113	0.011	1.67481e-38	Immune overlap	NLRC3
3.52909e-41	1.01171	0.444	0.136	4.5924e-37	Immune overlap	S100A4
4.50337e-40	1.68015	0.395	0.118	5.86023e-36	Immune overlap	HCLS1
6.91919e-40	2.55493	0.101	0.01	9.00395e-36	Immune overlap	MYBL1
1.73291e-39	1.33908	0.903	0.608	2.25503e-35	Immune overlap	SARAF
1.16914e-37	1.80885	0.355	0.102	1.5214e-33	Immune overlap	DUSP4
1.20751e-37	1.57829	0.593	0.253	1.57133e-33	Immune overlap	LEPROTL1
1.44139e-37	2.44663	0.202	0.039	1.87569e-33	Immune overlap	TTC39C
1.22407e-36	2.09168	0.125	0.016	1.59288e-32	Immune overlap	AL357060.1
2.52221e-36	5.86185	0.234	0.054	3.28215e-32	Immune overlap	IL1B
3.56836e-36	0.699417	0.746	0.308	4.6435e-32	Immune overlap	CD44
2.41386e-35	2.28454	0.101	0.011	3.14116e-31	Immune overlap	MPZL3
6.75176e-35	1.83221	0.411	0.143	8.78607e-31	Immune overlap	PPP2R5C
1.39443e-34	1.84174	0.141	0.021	1.81457e-30	Immune overlap	NBEAL2
1.73867e-34	2.24551	0.23	0.053	2.26253e-30	Immune overlap	EPB41
3.19872e-34	0.44874	0.573	0.221	4.16249e-30	Immune overlap	PIK3R1
3.29459e-34	1.67635	0.141	0.021	4.28725e-30	Immune overlap	GSAP
3.56908e-34	1.2687	0.331	0.094	4.64444e-30	Immune overlap	VAMP8
7.95978e-34	1.26575	0.56	0.229	1.03581e-29	Immune overlap	LITAF
2.59881e-33	1.95198	0.202	0.042	3.38183e-29	Immune overlap	RHBDF2
7.92612e-33	2.85023	0.161	0.029	1.03143e-28	Immune overlap	LINC00623
1.94268e-32	1.86134	0.109	0.014	2.52801e-28	Immune overlap	GPRIN3
5.82523e-32	2.52934	0.157	0.028	7.58037e-28	Immune overlap	TSTD1
5.83782e-32	1.8013	0.407	0.145	7.59676e-28	Immune overlap	PDE4DIP
3.6549e-31	1.41334	0.512	0.211	4.75612e-27	Immune overlap	RNF213
4.34887e-31	2.50207	0.31	0.097	5.65919e-27	Immune overlap	ACSL1
4.83718e-30	2.26502	0.238	0.061	6.29462e-26	Immune overlap	RNF166
1.4812e-29	2.02787	0.222	0.054	1.92748e-25	Immune overlap	BCAT1
2.23068e-28	1.71452	0.19	0.042	2.90279e-24	Immune overlap	NBPF19
2.40907e-28	1.29773	0.371	0.131	3.13493e-24	Immune overlap	FNBP1
3.36662e-28	2.07293	0.274	0.082	4.38099e-24	Immune overlap	GK
4.88061e-28	1.50873	0.351	0.118	6.35113e-24	Immune overlap	STK17B
7.7841e-28	1.40705	0.387	0.142	1.01295e-23	Immune overlap	TCIRG1
7.86607e-28	1.60629	0.105	0.015	1.02361e-23	Immune overlap	PTPN6
1.35697e-27	2.34055	0.234	0.063	1.76583e-23	Immune overlap	GPAT3
2.44496e-27	1.88699	0.129	0.022	3.18162e-23	Immune overlap	2021-09-01
4.78914e-27	1.70954	0.137	0.025	6.2321e-23	Immune overlap	ARAP2
1.22634e-26	1.19056	0.165	0.034	1.59584e-22	Immune overlap	AC025164.1
2.74413e-26	1.70402	0.242	0.067	3.57094e-22	Immune overlap	HLA-DQA1
4.82086e-26	2.10148	0.117	0.019	6.27339e-22	Immune overlap	GMIP
6.72751e-26	0.688415	0.996	0.928	8.75451e-22	Immune overlap	TMSB4X
7.22349e-26	0.755128	0.819	0.466	9.39993e-22	Immune overlap	SRGN
7.44551e-26	1.1522	0.294	0.092	9.68884e-22	Immune overlap	GLIPR1
1.31488e-25	2.46871	0.319	0.116	1.71106e-21	Immune overlap	CD68
1.42134e-25	1.23394	0.423	0.17	1.8496e-21	Immune overlap	ARHGEF1
2.19281e-25	2.57062	0.101	0.015	2.8535e-21	Immune overlap	MAPK13
2.28062e-25	0.802586	0.867	0.555	2.96777e-21	Immune overlap	ZFP36L2
3.99451e-25	1.39418	0.238	0.067	5.19806e-21	Immune overlap	RAB20
5.93332e-25	1.82294	0.141	0.028	7.72103e-21	Immune overlap	P2RY8
7.98081e-25	1.33924	0.359	0.134	1.03854e-20	Immune overlap	CD83
3.49416e-24	1.72697	0.141	0.028	4.54696e-20	Immune overlap	DDX60L
3.80223e-24	1.34148	0.367	0.14	4.94785e-20	Immune overlap	CNOT6L
3.86469e-24	1.16639	0.371	0.14	5.02912e-20	Immune overlap	CTSS
3.91044e-24	1.45677	0.121	0.022	5.08865e-20	Immune overlap	TNIK
5.74367e-24	1.10023	0.298	0.097	7.47423e-20	Immune overlap	BTN3A2
7.53862e-24	1.62609	0.282	0.094	9.81001e-20	Immune overlap	PID1
1.10843e-23	0.984655	0.528	0.237	1.4424e-19	Immune overlap	PSMB9
1.60133e-23	0.551957	0.484	0.205	2.08381e-19	Immune overlap	TNFAIP3
2.543e-23	1.29316	0.222	0.062	3.30921e-19	Immune overlap	HOPX
2.86743e-23	1.93999	0.23	0.068	3.73139e-19	Immune overlap	MPP1
3.64226e-23	2.49868	0.105	0.018	4.73967e-19	Immune overlap	IL4I1
4.59315e-23	1.54505	0.23	0.067	5.97707e-19	Immune overlap	TBC1D2
4.92114e-23	1.78222	0.198	0.053	6.40388e-19	Immune overlap	GLIPR2
5.8837e-23	0.71774	0.544	0.238	7.65647e-19	Immune overlap	GMFG
1.04994e-22	0.951993	0.552	0.258	1.36629e-18	Immune overlap	TGFB1
1.24515e-22	1.23543	0.137	0.028	1.62031e-18	Immune overlap	SYTL2
1.47553e-22	1.30202	0.21	0.058	1.92011e-18	Immune overlap	ATP2B1-AS1
2.23575e-22	2.13448	0.165	0.04	2.90938e-18	Immune overlap	RHOF
2.35428e-22	1.88866	0.202	0.056	3.06363e-18	Immune overlap	FAM102A
2.53704e-22	1.23803	0.488	0.236	3.30145e-18	Immune overlap	FYN
2.81224e-22	1.6579	0.21	0.059	3.65957e-18	Immune overlap	KYNU
4.43203e-22	1.38251	0.355	0.137	5.7674e-18	Immune overlap	CCND3
4.66898e-22	2.13698	0.109	0.02	6.07574e-18	Immune overlap	PTPRJ
5.77147e-22	1.52621	0.226	0.067	7.51041e-18	Immune overlap	ARMC9
1.99877e-21	1.84111	0.121	0.024	2.601e-17	Immune overlap	RIPOR2
3.46767e-21	1.18597	0.27	0.091	4.51248e-17	Immune overlap	PTGER4
4.65769e-21	1.63972	0.145	0.033	6.06105e-17	Immune overlap	P2RX4
4.8e-21	1.35087	0.278	0.098	6.24624e-17	Immune overlap	NBPF26
7.01704e-21	1.14572	0.403	0.181	9.13127e-17	Immune overlap	FAM49B
1.42457e-20	1.20528	0.351	0.141	1.85379e-16	Immune overlap	SYNRG
1.99723e-20	1.34096	0.254	0.084	2.59899e-16	Immune overlap	PBXIP1
2.08306e-20	1.30696	0.169	0.044	2.71068e-16	Immune overlap	PDE4A
3.67819e-20	1.57182	0.157	0.039	4.78643e-16	Immune overlap	SNCA
4.65395e-20	0.919114	0.681	0.42	6.05619e-16	Immune overlap	FLNA
7.48514e-20	0.547243	0.452	0.206	9.74041e-16	Immune overlap	CRIP1
9.32396e-20	0.890546	0.694	0.409	1.21333e-15	Immune overlap	RHOG
1.27714e-19	1.93924	0.121	0.026	1.66195e-15	Immune overlap	CASP8
1.59721e-19	0.827179	0.714	0.422	2.07845e-15	Immune overlap	MRPS6
1.91425e-19	0.934803	0.496	0.242	2.49102e-15	Immune overlap	PDE4B
2.62207e-19	1.11064	0.335	0.133	3.4121e-15	Immune overlap	RGS19
3.26481e-19	0.654386	0.766	0.468	4.24849e-15	Immune overlap	ANKRD12
3.67316e-19	1.90684	0.173	0.048	4.77988e-15	Immune overlap	PPP1R16B
4.29167e-19	1.28548	0.25	0.087	5.58475e-15	Immune overlap	FAM129A
4.42192e-19	1.50592	0.246	0.085	5.75425e-15	Immune overlap	CELF2
4.58025e-19	0.816551	0.552	0.286	5.96028e-15	Immune overlap	YPEL3
5.26915e-19	1.1654	0.484	0.253	6.85674e-15	Immune overlap	SMCHD1
6.29966e-19	0.844977	0.694	0.414	8.19775e-15	Immune overlap	ERP29
6.34933e-19	1.48143	0.278	0.105	8.26238e-15	Immune overlap	SMAP2
1.03449e-18	1.71617	0.125	0.028	1.34618e-14	Immune overlap	BTN3A1
1.1038e-18	1.11766	0.278	0.103	1.43638e-14	Immune overlap	ATM
1.23479e-18	0.552531	1	0.981	1.60683e-14	Immune overlap	RPS27
1.62981e-18	1.55701	0.121	0.027	2.12088e-14	Immune overlap	FGR
2.09625e-18	1.72124	0.125	0.028	2.72784e-14	Immune overlap	CLIC3
2.15726e-18	1.87703	0.121	0.027	2.80724e-14	Immune overlap	PAG1
2.1735e-18	1.70472	0.141	0.035	2.82838e-14	Immune overlap	GALM
2.92665e-18	0.531404	0.968	0.78	3.80846e-14	Immune overlap	SH3BGRL3
3.57938e-18	1.00417	0.532	0.284	4.65784e-14	Immune overlap	EML4
3.99161e-18	0.535236	0.79	0.487	5.19428e-14	Immune overlap	GYPC
9.0888e-18	0.724506	0.637	0.358	1.18273e-13	Immune overlap	AES
9.75136e-18	0.873676	0.419	0.195	1.26894e-13	Immune overlap	PDCD4
1.02483e-17	0.36087	1	0.949	1.33361e-13	Immune overlap	MT-CO1
1.29343e-17	0.396025	1	0.941	1.68314e-13	Immune overlap	MT-CO2
1.52622e-17	0.851074	0.444	0.219	1.98607e-13	Immune overlap	ZEB2
1.53503e-17	1.58703	0.206	0.068	1.99753e-13	Immune overlap	EPB41L3
1.59901e-17	1.04716	0.395	0.184	2.0808e-13	Immune overlap	PFKFB3
3.816e-17	1.35292	0.145	0.038	4.96576e-13	Immune overlap	SATB1
3.85209e-17	1.49526	0.137	0.035	5.01273e-13	Immune overlap	ATP8A1
5.11597e-17	0.816051	0.629	0.362	6.65741e-13	Immune overlap	STK17A
6.52562e-17	1.04632	0.206	0.066	8.4918e-13	Immune overlap	SAMHD1
8.8147e-17	0.966223	0.298	0.123	1.14706e-12	Immune overlap	SLC16A3
8.9746e-17	1.99912	0.133	0.034	1.16786e-12	Immune overlap	ARHGAP25
9.70728e-17	1.72094	0.161	0.047	1.26321e-12	Immune overlap	AP002387.2
1.28215e-16	0.719768	0.54	0.292	1.66846e-12	Immune overlap	PTPRE
1.36225e-16	1.61905	0.242	0.09	1.77269e-12	Immune overlap	TTYH3
1.59432e-16	1.29453	0.21	0.07	2.07469e-12	Immune overlap	MAN2B1
1.65515e-16	1.51886	0.48	0.269	2.15385e-12	Immune overlap	CREG1
2.83898e-16	0.861839	0.613	0.381	3.69437e-12	Immune overlap	CTSD
3.7793e-16	1.14358	0.222	0.079	4.918e-12	Immune overlap	ENOSF1
4.2122e-16	0.846212	0.23	0.081	5.48133e-12	Immune overlap	CD82
5.31193e-16	1.03514	0.331	0.143	6.91241e-12	Immune overlap	CYBC1
5.84706e-16	1.15964	0.298	0.126	7.60878e-12	Immune overlap	WASHC2C
6.06572e-16	0.33976	1	0.974	7.89333e-12	Immune overlap	RPL28
6.51917e-16	0.863847	0.415	0.204	8.48339e-12	Immune overlap	CYTH1
6.57495e-16	1.04952	0.331	0.144	8.55598e-12	Immune overlap	SH3KBP1
7.80147e-16	1.05029	0.302	0.127	1.01521e-11	Immune overlap	SLC9A3R1
8.27611e-16	0.983361	0.262	0.102	1.07697e-11	Immune overlap	2021-09-06
9.56205e-16	0.802647	0.512	0.277	1.24431e-11	Immune overlap	HTATIP2
9.58599e-16	0.807967	0.54	0.299	1.24742e-11	Immune overlap	CARD19
9.74352e-16	0.724753	0.597	0.347	1.26792e-11	Immune overlap	NR3C1
1.18592e-15	1.53222	0.23	0.085	1.54324e-11	Immune overlap	OGFRL1
1.31557e-15	1.04859	0.403	0.2	1.71195e-11	Immune overlap	KIAA1551
1.46536e-15	1.59347	0.117	0.029	1.90688e-11	Immune overlap	MHENCR
1.71655e-15	1.28916	0.306	0.137	2.23375e-11	Immune overlap	SOAT1
1.92653e-15	1.17955	0.27	0.11	2.50699e-11	Immune overlap	RAB27A
2.11391e-15	1.51661	0.198	0.069	2.75084e-11	Immune overlap	PHACTR1
2.17392e-15	1.06597	0.157	0.046	2.82892e-11	Immune overlap	PIK3IP1
2.25697e-15	0.755629	0.431	0.214	2.93699e-11	Immune overlap	GNA13
2.553e-15	0.878067	0.52	0.298	3.32222e-11	Immune overlap	PAXX
3.29846e-15	1.30552	0.194	0.066	4.29229e-11	Immune overlap	SLC39A8
3.37613e-15	1.7012	0.177	0.058	4.39336e-11	Immune overlap	CD14
3.50676e-15	0.97665	0.431	0.22	4.56334e-11	Immune overlap	CKLF
3.80549e-15	1.16412	0.194	0.066	4.95208e-11	Immune overlap	ARAP1
3.82212e-15	0.75884	0.419	0.205	4.97372e-11	Immune overlap	SYNE2
4.22568e-15	1.22283	0.101	0.023	5.49888e-11	Immune overlap	ATP2A3
4.27979e-15	1.15732	0.391	0.198	5.56928e-11	Immune overlap	MCUB
4.6741e-15	1.30285	0.19	0.064	6.08241e-11	Immune overlap	ANXA2R
4.84324e-15	1.27906	0.109	0.026	6.30251e-11	Immune overlap	ADAP2
4.86565e-15	1.97393	0.125	0.033	6.33167e-11	Immune overlap	ALDH1A2
5.22254e-15	0.898415	0.399	0.193	6.79609e-11	Immune overlap	STK10
1.21036e-14	0.852733	0.298	0.127	1.57504e-10	Immune overlap	PRDM1
1.26482e-14	0.674011	0.468	0.25	1.64591e-10	Immune overlap	IDS
1.50014e-14	0.822204	0.254	0.101	1.95213e-10	Immune overlap	SGTB
1.59695e-14	1.87084	0.105	0.025	2.07812e-10	Immune overlap	TCF7
1.73985e-14	0.523714	0.552	0.294	2.26407e-10	Immune overlap	GIMAP4
1.98941e-14	0.394694	0.81	0.532	2.58882e-10	Immune overlap	EMP3
2.23301e-14	0.444764	0.694	0.41	2.90581e-10	Immune overlap	ISG20
2.69967e-14	0.792212	0.399	0.2	3.51308e-10	Immune overlap	REL
3.09016e-14	1.26295	0.161	0.051	4.02122e-10	Immune overlap	SAMD9
4.14782e-14	0.60934	0.536	0.295	5.39756e-10	Immune overlap	C4orf48
4.96963e-14	0.685198	0.363	0.169	6.46698e-10	Immune overlap	PREX1
5.06198e-14	0.911977	0.347	0.169	6.58716e-10	Immune overlap	ZFYVE16
5.20702e-14	0.86409	0.266	0.113	6.77589e-10	Immune overlap	DIP2A
5.78762e-14	0.816541	0.569	0.345	7.53143e-10	Immune overlap	CMTM6
6.39988e-14	0.379456	0.589	0.319	8.32816e-10	Immune overlap	GIMAP7
7.09595e-14	0.833406	0.444	0.239	9.23396e-10	Immune overlap	TOM1
7.67042e-14	0.347781	1	0.977	9.98152e-10	Immune overlap	RPS19
8.15118e-14	0.93272	0.31	0.145	1.06071e-09	Immune overlap	GGA1
8.18092e-14	1.28611	0.27	0.116	1.06458e-09	Immune overlap	HERPUD2
9.65942e-14	0.922017	0.202	0.075	1.25698e-09	Immune overlap	TGFBI
1.02225e-13	0.836467	0.387	0.197	1.33026e-09	Immune overlap	MYO9B
1.18444e-13	0.921389	0.367	0.18	1.54132e-09	Immune overlap	PHF11
1.33104e-13	0.693881	0.431	0.224	1.73208e-09	Immune overlap	ZFAND2B
1.66643e-13	0.708806	0.48	0.27	2.16852e-09	Immune overlap	SPSB3
1.68097e-13	1.09499	0.226	0.088	2.18745e-09	Immune overlap	PSMB8-AS1
1.70466e-13	1.25499	0.206	0.078	2.21828e-09	Immune overlap	CASP1
1.84849e-13	0.648849	0.544	0.329	2.40544e-09	Immune overlap	AAK1
2.05088e-13	0.665519	0.431	0.229	2.66882e-09	Immune overlap	MFSD10
2.13495e-13	0.542089	0.714	0.471	2.77821e-09	Immune overlap	BAX
2.4454e-13	1.55566	0.173	0.06	3.18221e-09	Immune overlap	CCDC88C
2.72363e-13	1.59312	0.113	0.031	3.54426e-09	Immune overlap	TNFRSF4
2.73487e-13	1.18041	0.266	0.115	3.55888e-09	Immune overlap	AC100810.1
3.04352e-13	0.57908	0.476	0.255	3.96053e-09	Immune overlap	HLA-F
3.44341e-13	1.40586	0.137	0.041	4.48091e-09	Immune overlap	DGKA
3.49357e-13	1.24622	0.185	0.067	4.54618e-09	Immune overlap	TMEM206
4.00204e-13	0.81959	0.343	0.167	5.20785e-09	Immune overlap	LYST
4.36911e-13	0.551958	0.46	0.245	5.68552e-09	Immune overlap	DCTN1
6.61987e-13	1.74852	0.113	0.031	8.61443e-09	Immune overlap	PASK
7.24965e-13	0.938249	0.25	0.106	9.43396e-09	Immune overlap	GGA2
7.64443e-13	0.853028	0.331	0.154	9.9477e-09	Immune overlap	CARD16
8.02304e-13	1.14194	0.133	0.04	1.04404e-08	Immune overlap	PLEKHA2
8.21331e-13	1.43363	0.101	0.026	1.0688e-08	Immune overlap	MITF
9.15141e-13	0.679004	0.54	0.32	1.19087e-08	Immune overlap	DNAJC1
1.04077e-12	0.520382	0.548	0.332	1.35436e-08	Immune overlap	ACAP2
1.41659e-12	0.733242	0.536	0.321	1.84341e-08	Immune overlap	TAPBP
1.44102e-12	1.31981	0.246	0.105	1.8752e-08	Immune overlap	SLC31A2
1.46861e-12	0.516173	0.718	0.483	1.9111e-08	Immune overlap	CFLAR
1.58827e-12	1.3825	0.266	0.12	2.06682e-08	Immune overlap	CYB5R4
1.67358e-12	0.712704	0.524	0.309	2.17783e-08	Immune overlap	ADAR
1.96626e-12	1.47051	0.149	0.05	2.5587e-08	Immune overlap	INPP4A
2.22466e-12	0.916776	0.25	0.106	2.89494e-08	Immune overlap	PYCARD
2.38073e-12	0.422209	0.839	0.587	3.09804e-08	Immune overlap	ARPC1B
2.51437e-12	0.377606	0.984	0.885	3.27195e-08	Immune overlap	HLA-B
2.7085e-12	0.615844	0.488	0.284	3.52457e-08	Immune overlap	RAB8B
2.75625e-12	0.901509	0.355	0.179	3.58671e-08	Immune overlap	ACSL5
2.938e-12	0.902891	0.347	0.178	3.82322e-08	Immune overlap	TRADD
2.95857e-12	1.36588	0.149	0.05	3.84998e-08	Immune overlap	EMILIN2
4.10594e-12	0.927711	0.472	0.283	5.34306e-08	Immune overlap	NINJ1
4.25454e-12	0.919419	0.274	0.125	5.53644e-08	Immune overlap	CCDC186
4.51551e-12	0.544224	0.52	0.303	5.87604e-08	Immune overlap	GNPTG
4.58509e-12	0.331877	0.996	0.974	5.96658e-08	Immune overlap	RPS3
4.88121e-12	1.02343	0.214	0.088	6.35191e-08	Immune overlap	GRK2
5.96709e-12	0.725977	0.383	0.203	7.76497e-08	Immune overlap	SLC38A1
6.05332e-12	0.439394	0.746	0.496	7.87719e-08	Immune overlap	PRR13
7.65253e-12	1.08665	0.149	0.05	9.95824e-08	Immune overlap	SERPINB9
9.0425e-12	0.637859	0.105	0.029	1.1767e-07	Immune overlap	OTULINL
9.27205e-12	0.560217	0.633	0.426	1.20657e-07	Immune overlap	TLN1
9.79604e-12	0.48334	0.956	0.808	1.27476e-07	Immune overlap	PABPC1
1.00663e-11	0.902771	0.137	0.044	1.30993e-07	Immune overlap	SLC15A3
1.01238e-11	0.955176	0.246	0.108	1.31741e-07	Immune overlap	LPIN1
1.09064e-11	1.0458	0.222	0.093	1.41925e-07	Immune overlap	DCK
1.11437e-11	1.18389	0.266	0.123	1.45013e-07	Immune overlap	STK38
1.21783e-11	0.822714	0.286	0.137	1.58476e-07	Immune overlap	LRCH3
1.24159e-11	0.728671	0.452	0.258	1.61568e-07	Immune overlap	ASAH1
1.68795e-11	1.24471	0.246	0.109	2.19653e-07	Immune overlap	CYB561D2
1.69391e-11	0.516632	0.552	0.325	2.20428e-07	Immune overlap	ABRACL
1.87355e-11	0.683008	0.331	0.168	2.43805e-07	Immune overlap	AC016831.7
2.17808e-11	0.605117	0.19	0.072	2.83434e-07	Immune overlap	A1BG
2.25879e-11	0.492046	0.403	0.218	2.93937e-07	Immune overlap	RSBN1L
2.46479e-11	0.779939	0.21	0.086	3.20743e-07	Immune overlap	SKAP2
2.52075e-11	0.863077	0.238	0.105	3.28026e-07	Immune overlap	NIN
2.70839e-11	1.30851	0.226	0.1	3.52443e-07	Immune overlap	CRLF3
3.00441e-11	0.630193	0.335	0.17	3.90964e-07	Immune overlap	TAOK3
3.48308e-11	0.603083	0.605	0.397	4.53254e-07	Immune overlap	CDK2AP2
3.68538e-11	0.556449	0.552	0.335	4.79578e-07	Immune overlap	TRAPPC1
4.2602e-11	1.10919	0.105	0.03	5.54379e-07	Immune overlap	SLC22A18AS
4.6989e-11	0.635458	0.415	0.227	6.11468e-07	Immune overlap	GIMAP1
5.02389e-11	0.336116	0.98	0.864	6.53759e-07	Immune overlap	OAZ1
5.17645e-11	0.513147	0.496	0.29	6.73611e-07	Immune overlap	OSTF1
5.31184e-11	0.937559	0.363	0.203	6.9123e-07	Immune overlap	ATP6V1A
5.73277e-11	1.41709	0.125	0.041	7.46005e-07	Immune overlap	PTGER2
5.81905e-11	1.25094	0.149	0.053	7.57232e-07	Immune overlap	HS3ST1
5.86863e-11	0.917914	0.129	0.042	7.63685e-07	Immune overlap	DENND1A
5.99213e-11	0.557445	0.609	0.39	7.79756e-07	Immune overlap	GTF3A
6.03718e-11	0.478708	0.669	0.452	7.85618e-07	Immune overlap	ACTR2
6.11811e-11	0.914623	0.177	0.069	7.9615e-07	Immune overlap	CARD8-AS1
6.25379e-11	0.580616	0.387	0.212	8.13806e-07	Immune overlap	VPS13C
6.8081e-11	0.820325	1	0.986	8.85938e-07	Immune overlap	FTL
7.18603e-11	0.539457	0.528	0.333	9.35118e-07	Immune overlap	KRAS
7.30411e-11	0.560806	0.815	0.66	9.50484e-07	Immune overlap	ATP6V1F
7.62136e-11	1.05619	0.149	0.053	9.91768e-07	Immune overlap	NAAA
7.63855e-11	0.842963	0.452	0.271	9.94004e-07	Immune overlap	ATP2B1
8.11837e-11	0.621134	0.262	0.121	1.05644e-06	Immune overlap	CHST11
9.32693e-11	0.786277	0.399	0.223	1.21371e-06	Immune overlap	SPNS1
1.01456e-10	0.410707	0.681	0.471	1.32024e-06	Immune overlap	PNISR
1.02159e-10	1.02317	0.323	0.168	1.3294e-06	Immune overlap	LYN
1.03807e-10	0.56631	0.536	0.337	1.35084e-06	Immune overlap	HNRNPUL1
1.08083e-10	0.724383	0.274	0.131	1.40648e-06	Immune overlap	DDI2
1.17759e-10	0.450731	0.653	0.43	1.53239e-06	Immune overlap	MAF1
1.18889e-10	0.697081	0.282	0.134	1.5471e-06	Immune overlap	DCP2
1.20784e-10	0.884659	0.415	0.245	1.57176e-06	Immune overlap	CMC1
1.23692e-10	0.904361	0.331	0.175	1.6096e-06	Immune overlap	SUN2
1.25908e-10	0.627691	0.351	0.181	1.63844e-06	Immune overlap	ORAI1
1.27876e-10	0.712542	0.315	0.161	1.66405e-06	Immune overlap	FAM173A
1.36726e-10	0.582699	0.29	0.14	1.77921e-06	Immune overlap	SYNE1
1.38353e-10	0.640787	0.282	0.136	1.80039e-06	Immune overlap	MGAT4A
1.49966e-10	0.353215	0.685	0.462	1.95151e-06	Immune overlap	HIST1H4C
1.53047e-10	1.07676	0.129	0.043	1.9916e-06	Immune overlap	CNTRL
1.70242e-10	0.48062	0.379	0.203	2.21536e-06	Immune overlap	PSIP1
1.87038e-10	0.616388	0.456	0.268	2.43392e-06	Immune overlap	TRABD
1.9197e-10	0.50801	0.415	0.235	2.4981e-06	Immune overlap	SQOR
1.943e-10	0.696298	0.238	0.107	2.52842e-06	Immune overlap	ABCA1
1.96518e-10	0.774893	0.427	0.253	2.5573e-06	Immune overlap	FNIP2
2.07434e-10	0.869223	0.29	0.146	2.69933e-06	Immune overlap	TMPO
2.0808e-10	0.527853	0.468	0.277	2.70775e-06	Immune overlap	MECP2
2.08728e-10	0.998611	0.411	0.247	2.71618e-06	Immune overlap	CTSZ
2.17172e-10	0.856698	0.149	0.054	2.82606e-06	Immune overlap	DHRS1
2.17426e-10	0.776801	0.246	0.115	2.82937e-06	Immune overlap	SLC5A3
2.19717e-10	1.1906	0.169	0.067	2.85918e-06	Immune overlap	PRKX
2.20631e-10	0.662723	0.367	0.201	2.87107e-06	Immune overlap	KIF2A
2.25203e-10	0.780257	0.423	0.248	2.93057e-06	Immune overlap	PHF1
2.36845e-10	0.590928	0.52	0.322	3.08206e-06	Immune overlap	TMEM160
2.37814e-10	0.44504	0.472	0.273	3.09467e-06	Immune overlap	STAG2
2.41862e-10	0.45707	0.706	0.498	3.14734e-06	Immune overlap	H2AFV
2.4223e-10	0.920219	0.706	0.549	3.15213e-06	Immune overlap	CTSB
2.43895e-10	0.591004	0.415	0.234	3.1738e-06	Immune overlap	SLC6A6
2.44306e-10	0.30994	0.52	0.305	3.17915e-06	Immune overlap	OCIAD2
2.4501e-10	1.02954	0.161	0.061	3.18831e-06	Immune overlap	RIN3
2.47344e-10	0.638217	0.286	0.141	3.21868e-06	Immune overlap	MRPL49
2.54395e-10	0.419388	0.722	0.488	3.31044e-06	Immune overlap	PPP1CA
2.6298e-10	0.358263	0.665	0.435	3.42216e-06	Immune overlap	MCL1
2.68954e-10	0.263358	0.387	0.207	3.4999e-06	Immune overlap	EZR
2.78456e-10	0.636646	0.407	0.228	3.62355e-06	Immune overlap	RAPGEF1
3.09032e-10	1.17355	0.141	0.051	4.02143e-06	Immune overlap	NCOA2
3.17496e-10	0.827589	0.286	0.143	4.13157e-06	Immune overlap	BASP1
3.28791e-10	0.842781	0.238	0.109	4.27855e-06	Immune overlap	PIP4K2A
3.32422e-10	0.37833	0.746	0.51	4.32581e-06	Immune overlap	ANAPC16
3.35047e-10	0.91716	0.254	0.121	4.35997e-06	Immune overlap	ATF7IP
3.41037e-10	0.724065	0.254	0.122	4.43792e-06	Immune overlap	GALNT11
3.62135e-10	0.438564	0.573	0.364	4.71246e-06	Immune overlap	EPC1
3.79061e-10	0.574564	0.395	0.222	4.93273e-06	Immune overlap	BLOC1S1
4.02169e-10	0.46775	0.645	0.427	5.23343e-06	Immune overlap	ATP6V1B2
4.25922e-10	1.13651	0.552	0.406	5.54253e-06	Immune overlap	CXCL8
4.32343e-10	0.915042	0.25	0.121	5.62608e-06	Immune overlap	JARID2
4.35593e-10	0.900403	0.355	0.199	5.66837e-06	Immune overlap	METRNL
4.38648e-10	0.58903	0.484	0.293	5.70812e-06	Immune overlap	ST3GAL1
4.45953e-10	0.365577	0.758	0.508	5.80318e-06	Immune overlap	RALY
4.51323e-10	0.610263	0.347	0.18	5.87306e-06	Immune overlap	DOCK4
4.61827e-10	0.548411	0.371	0.207	6.00976e-06	Immune overlap	SUDS3
5.06716e-10	0.46543	0.109	0.034	6.59389e-06	Immune overlap	RASGEF1B
5.1124e-10	0.644907	0.335	0.177	6.65276e-06	Immune overlap	TUT4
5.19222e-10	0.607101	0.444	0.263	6.75663e-06	Immune overlap	MGLL
5.25858e-10	1.10318	0.113	0.036	6.84299e-06	Immune overlap	SLC1A3
5.86753e-10	0.269693	0.306	0.154	7.63542e-06	Immune overlap	MAFB
5.95252e-10	0.857829	0.282	0.141	7.74602e-06	Immune overlap	CD109
6.3469e-10	0.645117	0.496	0.309	8.25922e-06	Immune overlap	OSBPL8
6.43536e-10	1.20619	0.202	0.088	8.37433e-06	Immune overlap	ZRSR2
6.63542e-10	0.632958	0.202	0.086	8.63467e-06	Immune overlap	PPM1K
7.09243e-10	1.04887	0.5	0.345	9.22938e-06	Immune overlap	PLAUR
7.17653e-10	0.628589	0.274	0.134	9.33882e-06	Immune overlap	RBL2
7.54086e-10	0.429053	0.722	0.502	9.81292e-06	Immune overlap	PPP4C
7.5921e-10	0.549984	0.29	0.144	9.8796e-06	Immune overlap	RORA
7.619e-10	0.520473	0.202	0.087	9.9146e-06	Immune overlap	RGL1
7.67137e-10	0.347015	0.673	0.451	9.98276e-06	Immune overlap	ETS1
7.8331e-10	0.96619	0.149	0.056	1.01932e-05	Immune overlap	USP19
8.11354e-10	0.881379	0.355	0.2	1.05581e-05	Immune overlap	CBLB
8.89767e-10	0.78029	0.234	0.108	1.15785e-05	Immune overlap	SLC17A5
9.04379e-10	0.635122	0.347	0.187	1.17687e-05	Immune overlap	PLEKHM2
9.18393e-10	0.412674	0.407	0.227	1.19511e-05	Immune overlap	CHD2
9.48489e-10	0.492446	0.528	0.343	1.23427e-05	Immune overlap	SMAP1
9.70016e-10	0.545283	0.419	0.238	1.26228e-05	Immune overlap	TPGS2
9.75621e-10	1.00744	0.141	0.052	1.26958e-05	Immune overlap	ZFYVE28
9.82435e-10	0.35535	0.379	0.209	1.27844e-05	Immune overlap	CEP350
9.83791e-10	1.17823	0.218	0.1	1.28021e-05	Immune overlap	HIST1H1E
1.01952e-09	0.512486	0.343	0.181	1.32671e-05	Immune overlap	SEMA6B
1.03488e-09	0.428293	0.423	0.247	1.34668e-05	Immune overlap	BIRC6
1.0836e-09	1.59654	0.137	0.051	1.41008e-05	Immune overlap	PDE7A
1.09831e-09	1.51307	0.113	0.038	1.42923e-05	Immune overlap	INPP5D
1.10961e-09	0.504344	0.319	0.169	1.44393e-05	Immune overlap	LASP1
1.15775e-09	0.300946	0.597	0.385	1.50659e-05	Immune overlap	IL32
1.31229e-09	0.799763	0.298	0.155	1.70769e-05	Immune overlap	ME2
1.45302e-09	0.979632	0.169	0.069	1.89081e-05	Immune overlap	AGO1
1.4927e-09	0.349041	0.702	0.477	1.94245e-05	Immune overlap	MBNL1
1.66957e-09	0.562659	0.512	0.324	2.17262e-05	Immune overlap	SEC11C
1.68084e-09	0.697661	0.363	0.208	2.18728e-05	Immune overlap	TNKS2
1.86024e-09	0.7285	0.161	0.064	2.42073e-05	Immune overlap	AC245297.3
1.86975e-09	0.529687	0.536	0.336	2.43311e-05	Immune overlap	ZNRD1
1.90499e-09	0.61282	0.335	0.18	2.47896e-05	Immune overlap	PNKP
1.97974e-09	0.641094	0.258	0.126	2.57624e-05	Immune overlap	SLC38A6
2.05157e-09	0.597181	0.468	0.298	2.66971e-05	Immune overlap	PLD3
2.07665e-09	0.45767	0.532	0.339	2.70235e-05	Immune overlap	MAP2K3
2.12662e-09	1.16998	0.177	0.074	2.76737e-05	Immune overlap	TMC6
2.16286e-09	0.296783	0.536	0.333	2.81453e-05	Immune overlap	HLA-DPB1
2.20774e-09	0.783197	0.121	0.042	2.87294e-05	Immune overlap	ERAP1
2.33482e-09	0.666734	0.351	0.196	3.03831e-05	Immune overlap	MZT2A
2.4091e-09	0.562841	0.379	0.214	3.13496e-05	Immune overlap	DNM2
2.46816e-09	0.420347	0.621	0.411	3.21181e-05	Immune overlap	METTL26
2.47776e-09	0.981324	0.149	0.059	3.2243e-05	Immune overlap	AUTS2
2.57508e-09	0.432317	0.613	0.404	3.35095e-05	Immune overlap	CALM3
2.62087e-09	0.597532	0.254	0.122	3.41053e-05	Immune overlap	LNPEP
2.852e-09	0.719143	0.367	0.217	3.71131e-05	Immune overlap	NPC1
2.87804e-09	0.456388	0.444	0.259	3.74519e-05	Immune overlap	PLP2
2.88626e-09	0.91745	0.294	0.153	3.75588e-05	Immune overlap	MVD
3.07205e-09	0.460993	0.657	0.466	3.99766e-05	Immune overlap	IQGAP1
3.10514e-09	0.54608	0.544	0.35	4.04072e-05	Immune overlap	DHRS7
3.2027e-09	1.06189	0.137	0.052	4.16768e-05	Immune overlap	LRCH4
3.20878e-09	1.36406	0.145	0.057	4.17559e-05	Immune overlap	LACC1
3.46745e-09	0.538939	0.331	0.177	4.5122e-05	Immune overlap	IRAK2
3.56784e-09	0.727895	0.315	0.172	4.64283e-05	Immune overlap	DSE
3.64213e-09	0.675194	0.323	0.175	4.73951e-05	Immune overlap	HERC4
3.66064e-09	1.92962	0.101	0.033	4.76359e-05	Immune overlap	FAM53B
3.67706e-09	0.268012	0.714	0.49	4.78496e-05	Immune overlap	AKAP13
3.68124e-09	0.785024	0.109	0.036	4.7904e-05	Immune overlap	MRI1
3.80142e-09	0.812613	0.165	0.068	4.94678e-05	Immune overlap	PRMT9
3.81332e-09	0.44958	0.698	0.49	4.96227e-05	Immune overlap	FKBP8
3.82151e-09	0.450968	0.532	0.343	4.97293e-05	Immune overlap	PRMT2
3.83621e-09	0.648564	0.234	0.113	4.99206e-05	Immune overlap	SUGP2
3.88641e-09	1.25795	0.133	0.05	5.05738e-05	Immune overlap	PTPN4
3.95927e-09	-0.317021	0.419	0.225	5.1522e-05	Immune overlap	TXNIP
4.03074e-09	0.843307	0.278	0.143	5.2452e-05	Immune overlap	HNRNPLL
4.09265e-09	0.525849	0.214	0.096	5.32577e-05	Immune overlap	PLEKHO2
4.10576e-09	0.531229	0.351	0.194	5.34283e-05	Immune overlap	USF2
4.10855e-09	0.31936	0.774	0.567	5.34645e-05	Immune overlap	ISCU
4.32046e-09	0.497542	0.282	0.144	5.62222e-05	Immune overlap	CDK11A
4.32326e-09	0.400232	0.504	0.319	5.62586e-05	Immune overlap	NIPBL
4.43977e-09	1.1368	0.157	0.064	5.77747e-05	Immune overlap	ADGRE5
4.59217e-09	0.432568	0.544	0.35	5.97579e-05	Immune overlap	VPS35
4.93957e-09	0.346	0.907	0.722	6.42786e-05	Immune overlap	YWHAZ
5.0064e-09	0.461589	0.617	0.422	6.51482e-05	Immune overlap	PPP1R2
5.12779e-09	0.33023	0.855	0.608	6.67279e-05	Immune overlap	UQCR10
5.13726e-09	0.533966	0.496	0.304	6.68511e-05	Immune overlap	GSTK1
5.17035e-09	0.34204	0.48	0.305	6.72818e-05	Immune overlap	HLA-DRA
5.25305e-09	0.325169	0.762	0.556	6.8358e-05	Immune overlap	DEK
5.25854e-09	0.761269	0.194	0.086	6.84294e-05	Immune overlap	EXOG
5.4072e-09	0.922051	0.246	0.122	7.03638e-05	Immune overlap	E2F3
5.60489e-09	0.391677	0.315	0.165	7.29364e-05	Immune overlap	TRNAU1AP
5.95165e-09	0.901184	0.226	0.108	7.74488e-05	Immune overlap	NUDT16L1
5.9914e-09	0.532518	0.242	0.116	7.7966e-05	Immune overlap	ARHGAP18
6.22154e-09	1.47459	0.121	0.044	8.09609e-05	Immune overlap	2021-03-09
6.37041e-09	0.727291	0.379	0.228	8.28981e-05	Immune overlap	TYMP
6.58543e-09	0.564335	0.282	0.146	8.56962e-05	Immune overlap	MBOAT7
6.89257e-09	0.290965	0.653	0.443	8.96931e-05	Immune overlap	DDX17
7.11675e-09	0.548819	0.294	0.154	9.26103e-05	Immune overlap	PTPMT1
7.13334e-09	0.413111	0.448	0.267	9.28261e-05	Immune overlap	CDKN1B
8.10567e-09	0.592016	0.302	0.162	0.000105479	Immune overlap	DGKZ
8.28061e-09	0.511777	0.169	0.071	0.000107756	Immune overlap	MANBA
8.32134e-09	0.780095	0.198	0.088	0.000108286	Immune overlap	ING4
8.33043e-09	0.673174	0.419	0.263	0.000108404	Immune overlap	RNF130
8.62118e-09	0.393923	0.758	0.56	0.000112187	Immune overlap	NOP53
8.86635e-09	0.559556	0.363	0.205	0.000115378	Immune overlap	PRKCH
1.00795e-08	0.807183	0.238	0.12	0.000131165	Immune overlap	CCDC93
1.07177e-08	0.662233	0.363	0.207	0.00013947	Immune overlap	PIP4P1
1.08361e-08	0.496905	0.286	0.149	0.000141011	Immune overlap	MAPRE2
1.1239e-08	0.711909	0.222	0.105	0.000146253	Immune overlap	LY96
1.12951e-08	1.16766	0.165	0.07	0.000146983	Immune overlap	GK5
1.18015e-08	1.11211	0.109	0.038	0.000153573	Immune overlap	NRIP3
1.24087e-08	0.435681	0.302	0.162	0.000161475	Immune overlap	EXOC1
1.27872e-08	0.566157	0.343	0.192	0.0001664	Immune overlap	FBXL5
1.30289e-08	0.689296	0.383	0.228	0.000169545	Immune overlap	SETX
1.41348e-08	0.369539	0.605	0.408	0.000183936	Immune overlap	GRN
1.41514e-08	0.577953	0.351	0.198	0.000184152	Immune overlap	CCNDBP1
1.43726e-08	0.808155	0.137	0.054	0.00018703	Immune overlap	AMPD3
1.44625e-08	0.912663	0.23	0.115	0.000188201	Immune overlap	OXSR1
1.46291e-08	1.12624	0.153	0.064	0.000190368	Immune overlap	GIMAP2
1.46834e-08	0.443512	0.202	0.092	0.000191074	Immune overlap	RGS2
1.58122e-08	0.774596	0.274	0.145	0.000205765	Immune overlap	RAB29
1.71139e-08	0.635487	0.218	0.105	0.000222704	Immune overlap	NBPF14
1.73992e-08	0.295681	1	0.956	0.000226416	Immune overlap	RPS21
1.80031e-08	0.478379	0.351	0.196	0.000234274	Immune overlap	CNN2
1.849e-08	0.519799	0.468	0.294	0.00024061	Immune overlap	FAM96A
1.87189e-08	0.64265	0.371	0.219	0.000243589	Immune overlap	CEMIP2
1.93286e-08	0.389765	0.766	0.572	0.000251523	Immune overlap	UXT
1.96974e-08	1.49465	0.726	0.626	0.000256322	Immune overlap	CTSL
1.97186e-08	0.562389	0.302	0.164	0.000256598	Immune overlap	TNFAIP8
2.00209e-08	0.331222	0.726	0.52	0.000260532	Immune overlap	NDUFA3
2.01683e-08	0.564239	0.859	0.714	0.00026245	Immune overlap	CSTB
2.1181e-08	0.38848	0.569	0.376	0.000275628	Immune overlap	CGGBP1
2.12443e-08	0.536666	0.246	0.123	0.000276452	Immune overlap	PQLC3
2.15238e-08	0.566962	0.351	0.205	0.000280089	Immune overlap	TRPC4AP
2.16574e-08	0.754715	0.246	0.126	0.000281828	Immune overlap	GPR137B
2.1927e-08	0.415249	0.423	0.259	0.000285336	Immune overlap	RBM6
2.25186e-08	0.311105	0.698	0.48	0.000293034	Immune overlap	CAST
2.36231e-08	0.500129	0.415	0.251	0.000307408	Immune overlap	GNPDA1
2.38575e-08	0.580467	0.375	0.224	0.000310458	Immune overlap	TUBGCP2
2.40426e-08	0.394745	1	0.992	0.000312867	Immune overlap	FTH1
2.41569e-08	0.841938	0.141	0.057	0.000314353	Immune overlap	TFCP2
2.44438e-08	0.501647	0.435	0.264	0.000318088	Immune overlap	CTDSP1
2.56777e-08	0.782086	0.306	0.174	0.000334144	Immune overlap	SLC36A4
2.58958e-08	0.779317	0.185	0.084	0.000336983	Immune overlap	CCDC28A
2.62458e-08	0.898212	0.177	0.079	0.000341536	Immune overlap	CCDC69
2.68444e-08	0.822213	0.198	0.094	0.000349327	Immune overlap	SBF1
2.72619e-08	0.657177	0.258	0.134	0.000354759	Immune overlap	FAM13B
2.83696e-08	0.356005	0.54	0.361	0.000369174	Immune overlap	PPP1R18
2.92948e-08	1.24013	0.109	0.039	0.000381213	Immune overlap	ARID3A
3.03137e-08	0.726283	0.202	0.095	0.000394472	Immune overlap	CAPG
3.08616e-08	0.280136	0.278	0.147	0.000401602	Immune overlap	ERN1
3.1643e-08	0.481791	0.419	0.256	0.000411771	Immune overlap	MFSD1
3.18074e-08	0.873397	0.141	0.057	0.00041391	Immune overlap	CCRL2
3.22951e-08	0.286117	0.246	0.124	0.000420256	Immune overlap	KIAA1109
3.25132e-08	0.779332	0.169	0.074	0.000423094	Immune overlap	FKBP15
3.3305e-08	0.597839	0.399	0.246	0.000433397	Immune overlap	MYCBP2
3.5964e-08	0.888921	0.121	0.045	0.000468	Immune overlap	UBXN11
3.74849e-08	0.493831	0.141	0.056	0.000487791	Immune overlap	MT1F
3.79688e-08	0.678608	0.415	0.253	0.000494088	Immune overlap	R3HDM4
4.1911e-08	0.268017	0.722	0.513	0.000545388	Immune overlap	TSPO
4.25382e-08	0.552624	0.206	0.096	0.00055355	Immune overlap	ABTB1
4.26567e-08	0.25508	0.702	0.486	0.000555092	Immune overlap	DYNC1H1
4.2701e-08	0.411597	0.294	0.158	0.000555668	Immune overlap	TBC1D5
4.27762e-08	0.773651	0.282	0.152	0.000556647	Immune overlap	CHST12
4.38756e-08	0.681636	0.161	0.069	0.000570953	Immune overlap	SNX29
4.52616e-08	0.422875	0.444	0.277	0.000588989	Immune overlap	ATXN2L
4.60722e-08	0.766939	0.407	0.261	0.000599537	Immune overlap	2021-09-09
4.89531e-08	0.727674	0.161	0.07	0.000637027	Immune overlap	CBFA2T2
5.0814e-08	0.255815	0.948	0.798	0.000661242	Immune overlap	CCNI
5.14275e-08	0.845932	0.29	0.16	0.000669226	Immune overlap	MTFP1
5.15544e-08	0.549079	0.528	0.359	0.000670877	Immune overlap	RRP7A
5.16371e-08	0.471418	0.431	0.27	0.000671954	Immune overlap	CCSER2
5.22321e-08	0.893775	0.214	0.107	0.000679696	Immune overlap	CHFR
5.2904e-08	0.255667	0.556	0.357	0.000688439	Immune overlap	REX1BD
5.30338e-08	1.20965	0.129	0.052	0.000690129	Immune overlap	KCNK6
5.43963e-08	0.997157	0.109	0.04	0.000707859	Immune overlap	ZNF33B
5.46515e-08	1.05118	0.165	0.074	0.000711181	Immune overlap	KCTD13
5.47136e-08	0.830045	0.177	0.08	0.000711988	Immune overlap	IL10RB
5.54748e-08	0.535527	0.431	0.277	0.000721894	Immune overlap	CCNH
5.77049e-08	0.654543	0.415	0.257	0.000750914	Immune overlap	VPS36
5.84445e-08	0.696092	0.355	0.213	0.000760538	Immune overlap	LBR
5.84697e-08	0.930955	0.117	0.044	0.000760866	Immune overlap	AC016831.5
6.24616e-08	0.679158	0.343	0.202	0.000812813	Immune overlap	PPCS
6.32625e-08	0.403811	0.234	0.116	0.000823234	Immune overlap	PLEKHF2
6.33156e-08	0.310751	0.669	0.467	0.000823925	Immune overlap	NDUFS8
6.49178e-08	0.372152	0.685	0.485	0.000844775	Immune overlap	PET100
6.67559e-08	0.555713	0.379	0.224	0.000868694	Immune overlap	TWF2
6.71684e-08	0.297742	0.286	0.152	0.000874063	Immune overlap	PHYKPL
6.80709e-08	0.557481	0.387	0.236	0.000885807	Immune overlap	CACUL1
7.01194e-08	0.280363	0.476	0.301	0.000912464	Immune overlap	HOOK3
7.18786e-08	0.825287	0.254	0.135	0.000935356	Immune overlap	TRIM33
7.24285e-08	0.623767	0.456	0.288	0.000942513	Immune overlap	HYOU1
7.70851e-08	0.413488	0.468	0.297	0.00100311	Immune overlap	MAT2B
7.81409e-08	0.299799	0.407	0.243	0.00101685	Immune overlap	TMX4
7.88252e-08	0.733367	0.242	0.124	0.00102575	Immune overlap	SNAPC5
7.96355e-08	0.483416	0.524	0.361	0.0010363	Immune overlap	CISD2
8.01326e-08	0.397177	0.617	0.435	0.00104277	Immune overlap	PGLS
8.08499e-08	0.670703	0.383	0.241	0.0010521	Immune overlap	SLFN5
8.17251e-08	0.790772	0.161	0.072	0.00106349	Immune overlap	USF3
8.22669e-08	0.782134	0.282	0.158	0.00107054	Immune overlap	PPP6R1
8.48856e-08	0.356141	0.81	0.636	0.00110462	Immune overlap	EIF3F
9.07941e-08	0.660182	0.306	0.175	0.0011815	Immune overlap	EIF2AK1
9.14001e-08	0.939731	0.21	0.105	0.00118939	Immune overlap	SFXN1
9.19727e-08	0.765436	0.319	0.189	0.00119684	Immune overlap	NSD1
9.27688e-08	0.554467	0.315	0.178	0.0012072	Immune overlap	SH2B3
9.31536e-08	0.827159	0.125	0.05	0.00121221	Immune overlap	ANKZF1
9.35564e-08	1.16274	0.165	0.075	0.00121745	Immune overlap	PLEKHF1
9.62393e-08	0.456009	0.718	0.555	0.00125236	Immune overlap	HIF1A
9.7716e-08	0.934808	0.238	0.126	0.00127158	Immune overlap	NEK7
9.80442e-08	0.385361	0.419	0.268	0.00127585	Immune overlap	TTC3
9.95319e-08	2.49105	0.169	0.081	0.00129521	Immune overlap	CXCL5
1.00689e-07	0.634052	0.298	0.169	0.00131027	Immune overlap	SP3
1.01716e-07	0.628286	0.327	0.191	0.00132363	Immune overlap	PPFIA1
1.01774e-07	0.332896	0.774	0.599	0.00132438	Immune overlap	ZNF706
1.05201e-07	0.662559	0.165	0.073	0.00136898	Immune overlap	AC025159.1
1.06317e-07	0.72966	0.302	0.174	0.0013835	Immune overlap	COL4A3BP
1.08855e-07	0.564466	0.351	0.208	0.00141653	Immune overlap	RNF168
1.14914e-07	0.643582	0.335	0.195	0.00149538	Immune overlap	RPA2
1.15529e-07	0.336562	0.75	0.536	0.00150338	Immune overlap	SF1
1.18146e-07	0.56105	0.395	0.248	0.00153744	Immune overlap	GCC2
1.19697e-07	1.06626	0.157	0.069	0.00155761	Immune overlap	HERC5
1.21258e-07	0.550191	0.504	0.343	0.00157792	Immune overlap	FBXW5
1.21802e-07	0.751671	0.278	0.156	0.00158501	Immune overlap	MTMR14
1.22116e-07	0.74485	0.294	0.168	0.00158909	Immune overlap	MTERF4
1.22163e-07	0.432204	0.387	0.234	0.0015897	Immune overlap	TPP1
1.24006e-07	0.792903	0.129	0.052	0.00161368	Immune overlap	PDK3
1.26514e-07	0.56879	0.335	0.195	0.00164633	Immune overlap	TSC22D4
1.28509e-07	0.321834	0.359	0.21	0.00167229	Immune overlap	PPP3CC
1.31983e-07	0.488232	0.298	0.167	0.0017175	Immune overlap	ACD
1.32403e-07	1.23921	0.125	0.05	0.00172297	Immune overlap	ZNF738
1.38478e-07	0.322382	0.536	0.366	0.00180202	Immune overlap	ARID4B
1.41305e-07	0.508418	0.266	0.144	0.00183881	Immune overlap	TP53I13
1.41791e-07	0.594269	0.359	0.217	0.00184513	Immune overlap	EMC10
1.45338e-07	0.700474	0.145	0.062	0.00189129	Immune overlap	PPIL2
1.46435e-07	0.407075	0.569	0.388	0.00190555	Immune overlap	NCOR1
1.55586e-07	0.413196	0.532	0.367	0.00202464	Immune overlap	MEAF6
1.56659e-07	0.3039	0.512	0.343	0.00203861	Immune overlap	GLUD1
1.57304e-07	0.253653	0.56	0.374	0.00204699	Immune overlap	TMEM14B
1.57957e-07	0.779687	0.226	0.116	0.00205549	Immune overlap	BIN1
1.62614e-07	0.301013	0.395	0.239	0.0021161	Immune overlap	STX7
1.64656e-07	0.90841	0.121	0.048	0.00214267	Immune overlap	B3GALT4
1.66378e-07	0.932658	0.109	0.041	0.00216507	Immune overlap	TAB3
1.76253e-07	0.564515	0.165	0.074	0.00229358	Immune overlap	ZNF76
1.7629e-07	0.757739	0.419	0.265	0.00229407	Immune overlap	WAPL
1.7827e-07	0.690709	0.198	0.096	0.00231983	Immune overlap	MXD1
1.8104e-07	0.389851	0.415	0.261	0.00235588	Immune overlap	GLTP
1.83132e-07	0.434809	0.367	0.219	0.00238309	Immune overlap	PSMB10
1.86528e-07	0.801597	0.258	0.141	0.00242729	Immune overlap	MCRIP2
1.87371e-07	0.44313	0.117	0.045	0.00243826	Immune overlap	BCL2
1.90066e-07	0.382195	0.577	0.417	0.00247333	Immune overlap	GRB2
1.91599e-07	0.48204	0.464	0.304	0.00249328	Immune overlap	UBN1
1.93059e-07	0.643828	0.214	0.108	0.00251228	Immune overlap	HTT
1.96656e-07	0.556572	0.331	0.194	0.00255908	Immune overlap	BACH1
2.08275e-07	0.524221	0.355	0.211	0.00271028	Immune overlap	CMTM7
2.11505e-07	0.397873	0.339	0.201	0.00275231	Immune overlap	PIAS1
2.14205e-07	0.600302	0.383	0.241	0.00278745	Immune overlap	SMARCD1
2.15374e-07	0.31303	0.77	0.581	0.00280266	Immune overlap	FKBP2
2.19002e-07	0.339399	0.31	0.177	0.00284987	Immune overlap	CYP20A1
2.21452e-07	0.441016	0.315	0.18	0.00288175	Immune overlap	HPS1
2.21998e-07	0.297364	0.597	0.408	0.00288886	Immune overlap	PLEKHB2
2.22115e-07	0.57308	0.254	0.138	0.00289039	Immune overlap	FMNL3
2.25723e-07	0.692623	0.367	0.227	0.00293733	Immune overlap	MKRN1
2.26287e-07	1.06448	0.153	0.069	0.00294467	Immune overlap	ANKRD13D
2.35554e-07	0.842521	0.133	0.055	0.00306526	Immune overlap	ZDHHC12
2.35827e-07	0.64457	0.444	0.295	0.00306881	Immune overlap	LYAR
2.39653e-07	1.0258	0.202	0.101	0.00311861	Immune overlap	GNPTAB
2.40335e-07	0.820092	0.266	0.147	0.00312748	Immune overlap	COMMD9
2.40383e-07	0.46867	0.399	0.249	0.0031281	Immune overlap	PHIP
2.41874e-07	0.38885	0.194	0.094	0.0031475	Immune overlap	STAT2
2.43428e-07	1.20176	0.121	0.049	0.00316773	Immune overlap	IL18R1
2.4421e-07	0.548074	0.274	0.151	0.0031779	Immune overlap	STX3
2.47736e-07	0.318776	0.46	0.293	0.00322379	Immune overlap	AKAP9
2.50794e-07	0.321004	0.456	0.294	0.00326358	Immune overlap	CCDC107
2.60665e-07	0.311288	0.528	0.348	0.00339204	Immune overlap	RILPL2
2.63844e-07	0.297498	0.306	0.174	0.00343341	Immune overlap	MOCS2
2.70414e-07	1.52947	0.137	0.06	0.00351889	Immune overlap	SLC43A2
2.70939e-07	0.265713	0.411	0.265	0.00352574	Immune overlap	NKTR
2.74829e-07	0.527301	0.327	0.192	0.00357635	Immune overlap	ZNF292
2.75307e-07	0.521779	0.379	0.232	0.00358257	Immune overlap	TMEM243
2.89102e-07	0.789399	0.214	0.11	0.00376209	Immune overlap	LCOR
2.91473e-07	0.518329	0.391	0.248	0.00379293	Immune overlap	CEP170
2.99162e-07	0.687792	0.185	0.09	0.00389299	Immune overlap	ZNF431
2.99369e-07	0.710122	0.157	0.071	0.00389568	Immune overlap	TAZ
3.0767e-07	0.975293	0.105	0.04	0.00400371	Immune overlap	LRBA
3.14731e-07	0.956712	0.181	0.087	0.0040956	Immune overlap	PIK3CB
3.17681e-07	0.533818	0.323	0.194	0.00413399	Immune overlap	GAK
3.26817e-07	0.346396	0.262	0.14	0.00425288	Immune overlap	NCOA1
3.28661e-07	0.560864	0.218	0.11	0.00427686	Immune overlap	GPATCH11
3.29253e-07	0.518123	0.274	0.153	0.00428457	Immune overlap	FAM208A
3.35456e-07	0.528595	0.456	0.307	0.00436529	Immune overlap	C1orf122
3.37328e-07	0.436844	0.278	0.155	0.00438965	Immune overlap	USP48
3.37347e-07	0.411903	0.641	0.452	0.0043899	Immune overlap	MRPL57
3.42012e-07	0.579476	0.351	0.223	0.0044506	Immune overlap	ICE1
3.59654e-07	0.533352	0.335	0.203	0.00468018	Immune overlap	PUM2
3.59916e-07	0.69558	0.25	0.137	0.00468359	Immune overlap	PIGC
3.604e-07	0.268047	0.669	0.501	0.00468989	Immune overlap	PAK2
3.74168e-07	0.502969	0.181	0.086	0.00486904	Immune overlap	HSD17B7
3.82036e-07	0.617557	0.351	0.216	0.00497144	Immune overlap	ABI1
3.87823e-07	0.376999	0.573	0.39	0.00504674	Immune overlap	MRPS34
3.88685e-07	-0.494131	0.976	0.951	0.00505796	Immune overlap	HSP90AB1
3.98683e-07	0.552734	0.331	0.197	0.00518807	Immune overlap	FBXO9
3.99147e-07	1.52279	0.105	0.04	0.0051941	Immune overlap	RASSF7
4.08082e-07	0.567095	0.286	0.164	0.00531037	Immune overlap	PDE4D
4.0942e-07	0.406174	0.23	0.12	0.00532778	Immune overlap	DEDD2
4.1903e-07	0.36681	0.468	0.31	0.00545284	Immune overlap	ACOT9
4.21116e-07	0.788458	0.129	0.054	0.00547998	Immune overlap	NLRC5
4.35274e-07	0.362209	0.383	0.237	0.00566421	Immune overlap	TAOK1
4.50964e-07	0.597207	0.27	0.149	0.00586839	Immune overlap	ACAA2
4.52285e-07	1.02344	0.105	0.041	0.00588559	Immune overlap	TRAF5
4.66079e-07	0.696298	0.258	0.143	0.00606509	Immune overlap	ACAA1
4.75229e-07	0.680825	0.185	0.091	0.00618415	Immune overlap	DPYD
4.76509e-07	0.385579	0.742	0.555	0.00620082	Immune overlap	TCF25
4.77168e-07	0.556574	0.23	0.121	0.00620938	Immune overlap	BTN2A1
4.91559e-07	0.347845	0.617	0.448	0.00639665	Immune overlap	M6PR
4.93635e-07	1.10381	0.149	0.068	0.00642367	Immune overlap	ABCC5
4.94247e-07	0.419244	0.343	0.202	0.00643164	Immune overlap	DBNL
4.9433e-07	0.259936	0.806	0.604	0.00643272	Immune overlap	HMGN1
4.98207e-07	0.49121	0.399	0.243	0.00648317	Immune overlap	ISG15
5.21132e-07	0.605496	0.298	0.173	0.00678148	Immune overlap	TES
5.29158e-07	0.715874	0.165	0.078	0.00688594	Immune overlap	ORAI3
5.408e-07	0.323599	0.391	0.236	0.00703743	Immune overlap	DGCR6L
5.69126e-07	0.447466	0.375	0.232	0.00740604	Immune overlap	C19orf66
5.7893e-07	0.973865	0.149	0.068	0.00753362	Immune overlap	TBC1D13
6.02384e-07	0.404526	0.347	0.208	0.00783883	Immune overlap	RC3H1
6.04598e-07	0.707095	0.351	0.213	0.00786763	Immune overlap	TMUB1
6.12938e-07	0.401056	0.214	0.109	0.00797616	Immune overlap	IFI35
6.13987e-07	0.374904	0.363	0.221	0.00798981	Immune overlap	RAB5B
6.15047e-07	0.483319	0.331	0.196	0.00800361	Immune overlap	CHP1
6.18303e-07	0.854005	0.129	0.055	0.00804598	Immune overlap	AC026979.2
6.64158e-07	0.47774	0.343	0.206	0.00864269	Immune overlap	RDH11
6.72105e-07	0.360323	0.343	0.205	0.0087461	Immune overlap	MCOLN1
6.78565e-07	0.791136	0.23	0.125	0.00883016	Immune overlap	DBF4
6.84306e-07	0.357085	0.452	0.295	0.00890487	Immune overlap	RNF149
6.94029e-07	0.313887	0.46	0.305	0.0090314	Immune overlap	DDX6
7.04153e-07	0.453556	0.351	0.208	0.00916314	Immune overlap	BCKDK
7.22582e-07	0.372261	0.431	0.278	0.00940296	Immune overlap	SEPHS2
7.23461e-07	0.691898	0.149	0.067	0.0094144	Immune overlap	ARHGAP22
7.42495e-07	0.433157	0.573	0.411	0.00966209	Immune overlap	SDF2L1
7.43188e-07	0.99524	0.149	0.068	0.00967111	Immune overlap	TRMO
7.65134e-07	0.54175	0.347	0.214	0.00995669	Immune overlap	KDM2A
7.69804e-07	0.638709	0.218	0.115	0.0100175	Immune overlap	MROH1
7.76983e-07	0.573253	0.335	0.205	0.0101109	Immune overlap	UBA3
8.36747e-07	0.439957	0.298	0.173	0.0108886	Immune overlap	NCBP3
8.36892e-07	0.422817	0.492	0.332	0.0108905	Immune overlap	CDC42SE1
8.52363e-07	0.386525	0.492	0.337	0.0110918	Immune overlap	C18orf32
8.62729e-07	0.657582	0.258	0.149	0.0112267	Immune overlap	SIRPA
8.89865e-07	0.353782	0.641	0.466	0.0115798	Immune overlap	LIMS1
8.93748e-07	0.254614	0.347	0.205	0.0116303	Immune overlap	GPR108
9.14376e-07	0.269265	0.956	0.787	0.0118988	Immune overlap	OST4
9.17976e-07	0.663747	0.153	0.07	0.0119456	Immune overlap	DOK1
9.26039e-07	0.358954	0.419	0.272	0.0120505	Immune overlap	SBNO1
9.35631e-07	0.426268	0.222	0.116	0.0121754	Immune overlap	TMEM192
9.38312e-07	0.347145	0.399	0.25	0.0122103	Immune overlap	FAM107B
9.64087e-07	-1.10485	0.653	0.715	0.0125457	Immune overlap	TSC22D1
9.64689e-07	0.654779	0.185	0.092	0.0125535	Immune overlap	PHF12
9.76497e-07	0.313054	0.339	0.205	0.0127072	Immune overlap	GNS
1.01116e-06	0.673697	0.218	0.116	0.0131582	Immune overlap	ANAPC2
1.01784e-06	1.08029	0.105	0.041	0.0132452	Immune overlap	JADE2
1.0214e-06	0.294713	0.556	0.394	0.0132914	Immune overlap	RAB6A
1.05236e-06	0.712051	0.149	0.069	0.0136943	Immune overlap	PHTF2
1.06306e-06	0.407617	0.351	0.216	0.0138336	Immune overlap	ATF6B
1.07335e-06	0.489178	0.23	0.124	0.0139675	Immune overlap	SSH2
1.07901e-06	0.441877	0.31	0.188	0.0140411	Immune overlap	USP4
1.09031e-06	0.601556	0.306	0.183	0.0141881	Immune overlap	NSMCE3
1.1225e-06	0.767353	0.355	0.229	0.0146071	Immune overlap	ITSN2
1.15548e-06	0.366216	0.185	0.092	0.0150363	Immune overlap	LINC02256
1.17047e-06	0.455139	0.306	0.177	0.0152314	Immune overlap	THYN1
1.19617e-06	0.590056	0.161	0.076	0.0155658	Immune overlap	AC116366.3
1.20699e-06	0.944544	0.177	0.087	0.0157065	Immune overlap	WDR54
1.21847e-06	0.588013	0.25	0.141	0.0158559	Immune overlap	MTF2
1.23202e-06	0.475511	0.331	0.2	0.0160323	Immune overlap	PCIF1
1.23459e-06	0.312916	0.395	0.244	0.0160657	Immune overlap	HMGB2
1.27105e-06	0.559824	0.274	0.158	0.0165402	Immune overlap	STRN3
1.27374e-06	0.662749	0.19	0.096	0.0165752	Immune overlap	POLG
1.28835e-06	1.15139	0.125	0.054	0.0167652	Immune overlap	OPN3
1.30898e-06	0.611213	0.238	0.131	0.0170338	Immune overlap	YDJC
1.37452e-06	0.508805	0.21	0.11	0.0178867	Immune overlap	RASA2
1.37705e-06	0.375545	0.339	0.204	0.0179195	Immune overlap	KDM5A
1.38181e-06	0.336943	0.444	0.289	0.0179815	Immune overlap	SNRNP200
1.38846e-06	0.508936	0.23	0.123	0.018068	Immune overlap	NSMAF
1.39772e-06	0.559051	0.129	0.056	0.0181885	Immune overlap	ALKBH6
1.41363e-06	0.437668	0.327	0.198	0.0183956	Immune overlap	HMGXB3
1.43157e-06	0.349144	0.347	0.212	0.0186291	Immune overlap	DLST
1.45079e-06	0.36525	0.5	0.344	0.0188791	Immune overlap	CSNK1D
1.50919e-06	0.272936	0.883	0.764	0.0196391	Immune overlap	ARPC2
1.51705e-06	0.601666	0.395	0.264	0.0197413	Immune overlap	EFHD2
1.53692e-06	0.300121	0.234	0.126	0.02	Immune overlap	DRAM2
1.54042e-06	0.576878	0.169	0.082	0.0200455	Immune overlap	MAPK8IP3
1.54046e-06	0.411084	0.423	0.276	0.020046	Immune overlap	FLII
1.60903e-06	0.705409	0.173	0.086	0.0209383	Immune overlap	SLC30A6
1.6155e-06	0.625946	0.157	0.074	0.0210225	Immune overlap	MAP4K3
1.61616e-06	0.820365	0.129	0.057	0.0210311	Immune overlap	AGTPBP1
1.65243e-06	0.532912	0.294	0.173	0.0215031	Immune overlap	CIZ1
1.66097e-06	0.450684	0.262	0.146	0.0216142	Immune overlap	SLC25A24
1.67294e-06	0.740913	0.145	0.067	0.0217699	Immune overlap	ZBTB25
1.68213e-06	0.312798	0.234	0.125	0.0218896	Immune overlap	DENND4C
1.7031e-06	0.382115	0.448	0.293	0.0221625	Immune overlap	SLC43A3
1.70386e-06	0.649016	0.121	0.052	0.0221724	Immune overlap	ANKRD26
1.7105e-06	0.380335	0.379	0.237	0.0222587	Immune overlap	AP1M1
1.74785e-06	0.67435	0.222	0.12	0.0227447	Immune overlap	IL17RA
1.7495e-06	0.587732	0.286	0.172	0.0227662	Immune overlap	ZDHHC6
1.76103e-06	0.730248	0.218	0.119	0.0229162	Immune overlap	ANKRD49
1.76132e-06	0.462344	0.444	0.304	0.02292	Immune overlap	STX4
1.79048e-06	0.314935	0.423	0.273	0.0232995	Immune overlap	EAPP
1.79404e-06	0.338669	0.484	0.333	0.0233459	Immune overlap	ROCK1
1.8042e-06	0.860626	0.117	0.049	0.023478	Immune overlap	ZNF117
1.87605e-06	0.530287	0.262	0.152	0.024413	Immune overlap	PPP6R2
1.90889e-06	0.416804	0.419	0.273	0.0248404	Immune overlap	PTBP3
1.91339e-06	0.531379	0.258	0.146	0.024899	Immune overlap	ZMYM2
1.94216e-06	0.415842	0.198	0.102	0.0252733	Immune overlap	TNFAIP2
1.95891e-06	0.48964	0.286	0.168	0.0254913	Immune overlap	IRAK1
2.01559e-06	0.326722	0.278	0.161	0.0262289	Immune overlap	ATP2C1
2.01819e-06	0.389491	0.391	0.248	0.0262628	Immune overlap	DNMT1
2.03108e-06	0.35102	0.625	0.467	0.0264304	Immune overlap	GRINA
2.05699e-06	0.511771	0.254	0.141	0.0267676	Immune overlap	PRKAA1
2.12291e-06	0.673159	0.141	0.064	0.0276254	Immune overlap	HIST1H2BC
2.14713e-06	0.392932	0.435	0.292	0.0279407	Immune overlap	PRRC2A
2.15381e-06	0.701634	0.278	0.164	0.0280276	Immune overlap	AMZ2
2.16012e-06	0.407929	0.375	0.233	0.0281097	Immune overlap	VASP
2.27648e-06	1.05599	0.109	0.045	0.0296239	Immune overlap	FIZ1
2.29066e-06	0.723107	0.226	0.125	0.0298084	Immune overlap	SLC11A2
2.29803e-06	0.312128	0.5	0.336	0.0299043	Immune overlap	PDIA4
2.31476e-06	0.261188	0.25	0.139	0.0301219	Immune overlap	RABGAP1L
2.39469e-06	0.262496	0.895	0.72	0.0311622	Immune overlap	UQCR11
2.41082e-06	0.424725	0.194	0.1	0.031372	Immune overlap	TBCD
2.4338e-06	1.15067	0.105	0.043	0.0316711	Immune overlap	NSUN3
2.43506e-06	0.310193	0.282	0.16	0.0316875	Immune overlap	MPST
2.45929e-06	0.42613	0.298	0.174	0.0320027	Immune overlap	DNAJC5
2.5112e-06	0.911646	0.25	0.143	0.0326782	Immune overlap	BEST1
2.5196e-06	0.347009	0.831	0.678	0.0327876	Immune overlap	ATP6V0B
2.52128e-06	0.453622	0.367	0.234	0.0328094	Immune overlap	NFKB1
2.56698e-06	0.833976	0.177	0.09	0.0334041	Immune overlap	C12orf75
2.56944e-06	0.652731	0.129	0.058	0.0334361	Immune overlap	TTBK2
2.57271e-06	0.495784	0.302	0.18	0.0334786	Immune overlap	EDEM3
2.59023e-06	0.602291	0.145	0.067	0.0337066	Immune overlap	PARP12
2.60341e-06	0.711473	0.242	0.136	0.0338781	Immune overlap	NFATC3
2.70246e-06	0.428419	0.19	0.098	0.0351671	Immune overlap	ETV6
2.71087e-06	0.451957	0.234	0.128	0.0352766	Immune overlap	HGSNAT
2.71213e-06	0.372465	0.173	0.086	0.0352929	Immune overlap	SMIM27
2.76193e-06	0.257704	0.496	0.335	0.035941	Immune overlap	WBP2
2.82835e-06	0.48141	0.319	0.192	0.0368053	Immune overlap	GIMAP5
2.82946e-06	0.35983	0.359	0.226	0.0368198	Immune overlap	USP3
2.83159e-06	0.42142	0.302	0.182	0.0368475	Immune overlap	MORC3
2.87343e-06	0.958544	0.121	0.054	0.0373919	Immune overlap	HSPBAP1
2.88177e-06	0.383411	0.625	0.481	0.0375004	Immune overlap	FABP5
2.89861e-06	0.35159	0.185	0.094	0.0377196	Immune overlap	KAT6B
2.96442e-06	0.348736	0.371	0.234	0.0385759	Immune overlap	INTS10
2.9693e-06	0.310092	0.431	0.292	0.0386394	Immune overlap	SMAD2
3.04109e-06	0.517327	0.343	0.214	0.0395737	Immune overlap	RPA3
3.05134e-06	0.426191	0.363	0.234	0.0397071	Immune overlap	PTPN1
3.09452e-06	0.419208	0.363	0.231	0.0402689	Immune overlap	KMT2C
3.10166e-06	0.284692	0.847	0.713	0.0403619	Immune overlap	ARPC3
3.11268e-06	0.43716	0.254	0.142	0.0405052	Immune overlap	SDCCAG8
3.11268e-06	0.265226	0.536	0.382	0.0405052	Immune overlap	LRP10
3.13223e-06	0.383642	0.202	0.106	0.0407596	Immune overlap	CYB561A3
3.14573e-06	0.533762	0.258	0.146	0.0409354	Immune overlap	SP1
3.27184e-06	0.388623	0.605	0.439	0.0425765	Immune overlap	BUB3
3.35961e-06	0.354853	0.407	0.264	0.0437186	Immune overlap	USP15
3.3638e-06	0.807967	0.137	0.063	0.0437732	Immune overlap	MTMR4
3.37104e-06	0.256727	0.677	0.494	0.0438674	Immune overlap	SMDT1
3.38757e-06	0.41771	0.613	0.438	0.0440825	Immune overlap	TUBA1A
3.40268e-06	0.668626	0.165	0.082	0.0442791	Immune overlap	CEP135
3.42498e-06	1.08291	0.121	0.054	0.0445692	Immune overlap	TRIM52
3.42908e-06	0.654062	0.25	0.142	0.0446226	Immune overlap	FAM219B
3.47508e-06	0.71468	0.153	0.073	0.0452213	Immune overlap	ZMIZ2
3.47961e-06	0.291337	0.536	0.375	0.0452802	Immune overlap	FNBP4
3.48271e-06	0.777626	0.274	0.163	0.0453205	Immune overlap	IRF3
3.52485e-06	0.451937	0.266	0.154	0.0458688	Immune overlap	AGFG1
3.54052e-06	0.257903	0.593	0.408	0.0460728	Immune overlap	DPP7
3.59787e-06	0.460449	0.27	0.158	0.0468191	Immune overlap	OFD1
3.60794e-06	0.602809	0.181	0.093	0.0469501	Immune overlap	MARF1
3.62105e-06	0.432182	0.351	0.221	0.0471208	Immune overlap	RABIF
3.71236e-06	0.534529	0.278	0.165	0.0483089	Immune overlap	EFR3A
3.7364e-06	0.572553	0.149	0.071	0.0486217	Immune overlap	TJAP1
3.75531e-06	0.422325	0.153	0.073	0.0488679	Immune overlap	PCNT
3.80393e-06	0.36721	0.173	0.086	0.0495006	Immune overlap	LUCAT1
3.8502e-06	0.356919	0.254	0.145	0.0501026	Immune overlap	EXOC3
3.87006e-06	0.348245	0.548	0.38	0.050361	Immune overlap	RNF145
3.90337e-06	0.305051	0.645	0.495	0.0507946	Immune overlap	CLDND1
3.91534e-06	0.405028	0.149	0.071	0.0509503	Immune overlap	LINC01089
3.97208e-06	0.293712	0.286	0.166	0.0516886	Immune overlap	TMEM140
4.07465e-06	0.398099	0.274	0.16	0.0530235	Immune overlap	MLLT10
4.1422e-06	0.298009	0.786	0.629	0.0539025	Immune overlap	DBI
4.203e-06	0.389755	0.306	0.182	0.0546936	Immune overlap	TIA1
4.32107e-06	0.320788	0.419	0.277	0.0562301	Immune overlap	FDX1
4.35333e-06	0.315052	0.669	0.495	0.0566498	Immune overlap	TRAM1
4.35679e-06	1.03101	0.173	0.088	0.0566949	Immune overlap	NFATC2
4.37131e-06	0.28977	0.347	0.211	0.0568838	Immune overlap	MGAT4B
4.57714e-06	0.275374	0.726	0.54	0.0595623	Immune overlap	JTB
4.58354e-06	0.511905	0.29	0.173	0.0596455	Immune overlap	PAGR1
4.67943e-06	0.654646	0.137	0.064	0.0608934	Immune overlap	IQSEC1
4.81871e-06	0.529297	0.177	0.091	0.0627058	Immune overlap	FAM193A
4.8925e-06	0.447336	0.31	0.191	0.0636661	Immune overlap	CSK
4.93593e-06	0.615923	0.181	0.093	0.0642313	Immune overlap	ZBTB4
4.94973e-06	0.474387	0.355	0.221	0.0644108	Immune overlap	OVCA2
5.0307e-06	0.516601	0.29	0.173	0.0654645	Immune overlap	HMGN4
5.0407e-06	0.539219	0.319	0.2	0.0655946	Immune overlap	DRAM1
5.07344e-06	0.720472	0.181	0.094	0.0660207	Immune overlap	EDEM1
5.09725e-06	0.437248	0.226	0.125	0.0663305	Immune overlap	UBL4A
5.25493e-06	0.557228	0.343	0.221	0.0683824	Immune overlap	IARS2
5.29068e-06	0.252782	0.278	0.163	0.0688476	Immune overlap	MMGT1
5.29303e-06	0.479994	0.286	0.17	0.0688782	Immune overlap	AP1G1
5.38895e-06	0.264928	0.601	0.437	0.0701264	Immune overlap	PAFAH1B1
5.42874e-06	1.11203	0.181	0.099	0.0706442	Immune overlap	TSEN54
5.6445e-06	0.416788	0.101	0.041	0.0734519	Immune overlap	HDAC10
5.65153e-06	0.260429	0.56	0.396	0.0735433	Immune overlap	SUPT4H1
5.81075e-06	0.299959	0.504	0.357	0.0756153	Immune overlap	RNF13
5.83674e-06	0.655544	0.117	0.051	0.0759536	Immune overlap	ZFYVE1
5.84361e-06	0.758082	0.274	0.167	0.0760428	Immune overlap	GSR
5.98058e-06	0.383695	0.306	0.185	0.0778253	Immune overlap	TMEM134
6.24257e-06	0.507815	0.302	0.19	0.0812345	Immune overlap	RBM26
6.27588e-06	0.412448	0.25	0.146	0.081668	Immune overlap	PSPC1
6.49069e-06	0.724204	0.109	0.047	0.0844633	Immune overlap	ZNF398
6.52022e-06	0.807626	0.153	0.076	0.0848476	Immune overlap	PARP4
6.55636e-06	0.315485	0.468	0.324	0.0853179	Immune overlap	CAPZA1
6.6193e-06	0.725415	0.266	0.163	0.086137	Immune overlap	EP300
6.65904e-06	0.42223	0.476	0.325	0.0866541	Immune overlap	NFKBIB
6.73883e-06	0.599726	0.157	0.078	0.0876923	Immune overlap	GAB2
6.79107e-06	0.344575	0.464	0.323	0.0883722	Immune overlap	SCAMP2
6.80675e-06	0.632289	0.19	0.101	0.0885762	Immune overlap	TOPBP1
6.87029e-06	0.666164	0.157	0.079	0.0894031	Immune overlap	FZR1
6.87691e-06	0.358486	0.302	0.183	0.0894892	Immune overlap	PDCD7
6.91977e-06	0.355926	0.238	0.135	0.0900469	Immune overlap	VHL
6.92371e-06	0.514849	0.294	0.179	0.0900983	Immune overlap	U2AF1L5
6.9836e-06	0.464321	0.302	0.187	0.0908776	Immune overlap	COIL
6.99363e-06	0.251578	0.298	0.18	0.0910081	Immune overlap	PARP14
7.28478e-06	0.496715	0.403	0.28	0.0947968	Immune overlap	CNPY3
7.38429e-06	0.347181	0.435	0.29	0.0960918	Immune overlap	TMF1
7.47628e-06	0.346775	0.419	0.28	0.0972889	Immune overlap	MVP
7.73265e-06	0.353022	0.496	0.347	0.100625	Immune overlap	TTC1
7.75125e-06	0.467212	0.532	0.392	0.100867	Immune overlap	RBM42
7.85546e-06	0.4007	0.185	0.095	0.102223	Immune overlap	NRROS
8.04448e-06	0.279877	0.476	0.327	0.104683	Immune overlap	DNAJC19
8.07135e-06	0.585851	0.177	0.093	0.105032	Immune overlap	RP2
8.08144e-06	0.359393	0.258	0.152	0.105164	Immune overlap	CREBZF
8.12138e-06	0.483032	0.19	0.102	0.105684	Immune overlap	PCNX1
8.12406e-06	0.569108	0.113	0.049	0.105718	Immune overlap	AL451165.2
8.16492e-06	0.434269	0.351	0.226	0.10625	Immune overlap	RBM5
8.31197e-06	0.970723	0.137	0.065	0.108164	Immune overlap	NEDD1
8.41927e-06	0.383743	0.391	0.26	0.10956	Immune overlap	FRG1
8.42878e-06	0.513248	0.266	0.158	0.109684	Immune overlap	BROX
8.45985e-06	0.353916	0.278	0.162	0.110088	Immune overlap	HLA-DQB1
8.46601e-06	0.734349	0.185	0.099	0.110168	Immune overlap	ICAM3
8.50636e-06	0.631202	0.105	0.044	0.110693	Immune overlap	APAF1
8.53194e-06	0.496548	0.27	0.163	0.111026	Immune overlap	RBM33
8.55656e-06	0.625159	0.266	0.159	0.111346	Immune overlap	ANAPC15
8.66002e-06	0.258988	0.298	0.179	0.112693	Immune overlap	SNRNP48
8.74967e-06	0.436931	0.234	0.133	0.11386	Immune overlap	LETMD1
8.79728e-06	0.367616	0.319	0.2	0.114479	Immune overlap	CYLD
8.88918e-06	0.295866	0.476	0.327	0.115675	Immune overlap	TM2D1
8.89132e-06	0.38351	0.375	0.251	0.115703	Immune overlap	OSTM1
9.07308e-06	0.39113	0.157	0.078	0.118068	Immune overlap	ERAP2
9.12297e-06	0.517185	0.286	0.177	0.118717	Immune overlap	DICER1
9.35372e-06	0.262432	0.766	0.578	0.12172	Immune overlap	APRT
9.485e-06	0.499956	0.19	0.102	0.123428	Immune overlap	MTR
9.65854e-06	0.49021	0.246	0.144	0.125687	Immune overlap	GNA12
9.82651e-06	0.456943	0.387	0.256	0.127872	Immune overlap	NECAP2
9.88118e-06	0.296641	0.355	0.229	0.128584	Immune overlap	CHCHD7
1.00647e-05	0.259903	0.476	0.336	0.130972	Immune overlap	SMG1
1.00816e-05	0.851346	0.109	0.048	0.131192	Immune overlap	LIN54
1.01923e-05	0.300579	0.532	0.373	0.132632	Immune overlap	PDCD10
1.04786e-05	0.599547	0.202	0.111	0.136358	Immune overlap	GPKOW
1.05181e-05	0.425947	0.21	0.115	0.136872	Immune overlap	MMAB
1.06057e-05	0.407048	0.335	0.213	0.138012	Immune overlap	NUMA1
1.0763e-05	0.275673	0.407	0.27	0.140058	Immune overlap	B3GAT3
1.07767e-05	0.388871	0.843	0.733	0.140237	Immune overlap	SOD2
1.08502e-05	0.642175	0.262	0.158	0.141193	Immune overlap	STAT6
1.08518e-05	0.405745	0.173	0.089	0.141214	Immune overlap	ST6GALNAC6
1.08853e-05	0.518745	0.194	0.106	0.141651	Immune overlap	MAPK14
1.09374e-05	0.615117	0.234	0.135	0.142329	Immune overlap	MGA
1.09793e-05	-0.794148	0.673	0.697	0.142874	Immune overlap	YBX3
1.10173e-05	0.418688	0.496	0.356	0.143368	Immune overlap	CD2BP2
1.11475e-05	0.429855	0.415	0.293	0.145062	Immune overlap	PLEKHO1
1.11608e-05	0.273318	0.226	0.126	0.145236	Immune overlap	F11R
1.13076e-05	0.391419	0.234	0.135	0.147146	Immune overlap	FAM45A
1.13462e-05	0.336036	0.399	0.265	0.147648	Immune overlap	TRIM27
1.13964e-05	0.670049	0.141	0.068	0.148302	Immune overlap	DUSP16
1.16182e-05	0.592545	0.355	0.235	0.151187	Immune overlap	MAD2L2
1.1625e-05	0.610541	0.25	0.15	0.151277	Immune overlap	ZNF655
1.17853e-05	0.527327	0.153	0.077	0.153363	Immune overlap	NT5DC1
1.19581e-05	0.360803	0.323	0.205	0.155611	Immune overlap	TRPM7
1.20895e-05	0.425655	0.391	0.265	0.15732	Immune overlap	CASP4
1.21921e-05	0.2594	0.282	0.169	0.158655	Immune overlap	ARFGAP2
1.22579e-05	0.345375	0.46	0.314	0.159511	Immune overlap	COPB1
1.22661e-05	0.379214	0.226	0.127	0.159619	Immune overlap	NUP214
1.22835e-05	0.308849	0.403	0.273	0.159846	Immune overlap	USP8
1.237e-05	0.29136	0.282	0.17	0.16097	Immune overlap	TGFBR3
1.24322e-05	0.256238	0.597	0.446	0.16178	Immune overlap	ASPH
1.26985e-05	0.393808	0.375	0.247	0.165245	Immune overlap	PPP4R3A
1.27019e-05	0.329163	0.339	0.217	0.16529	Immune overlap	LENG8
1.28253e-05	0.436335	0.423	0.298	0.166895	Immune overlap	TOLLIP
1.31424e-05	0.785426	0.137	0.066	0.171022	Immune overlap	IL24
1.31977e-05	0.308523	0.29	0.177	0.171742	Immune overlap	CLCN3
1.32741e-05	0.401791	0.194	0.105	0.172735	Immune overlap	IDH1
1.33247e-05	0.3234	0.694	0.531	0.173394	Immune overlap	NAMPT
1.34034e-05	0.645887	0.254	0.15	0.174418	Immune overlap	FBXL15
1.36312e-05	0.490917	0.129	0.06	0.177382	Immune overlap	ELMOD3
1.3817e-05	0.465874	0.375	0.252	0.179801	Immune overlap	POR
1.4315e-05	0.441115	0.198	0.109	0.186281	Immune overlap	SUPT20H
1.43646e-05	0.371043	0.214	0.121	0.186927	Immune overlap	CCDC84
1.448e-05	0.542584	0.347	0.228	0.188429	Immune overlap	TBK1
1.45798e-05	0.408462	0.351	0.229	0.189727	Immune overlap	RPS6KA3
1.46017e-05	0.505594	0.254	0.151	0.190012	Immune overlap	DNAJB2
1.46985e-05	0.304078	0.484	0.331	0.191271	Immune overlap	NDUFAF8
1.47169e-05	0.253829	0.786	0.624	0.191511	Immune overlap	ATP6V0C
1.47865e-05	0.636082	0.238	0.142	0.192417	Immune overlap	NECAP1
1.50811e-05	0.716728	0.109	0.049	0.19625	Immune overlap	ATG10
1.51261e-05	0.477552	0.181	0.097	0.196836	Immune overlap	METTL14
1.51506e-05	0.372461	0.27	0.162	0.197155	Immune overlap	CARD8
1.52226e-05	0.405408	0.27	0.166	0.198092	Immune overlap	IAH1
1.56974e-05	0.541808	0.141	0.07	0.204271	Immune overlap	TDP1
1.60209e-05	0.547186	0.415	0.295	0.208481	Immune overlap	ATP6V1C1
1.61821e-05	0.311537	0.419	0.282	0.210578	Immune overlap	TRA2A
1.62135e-05	0.392953	0.339	0.219	0.210987	Immune overlap	TANK
1.65034e-05	0.499422	0.23	0.131	0.214759	Immune overlap	GBA
1.67869e-05	0.254928	0.54	0.381	0.218448	Immune overlap	BLOC1S2
1.68205e-05	0.305705	0.427	0.295	0.218885	Immune overlap	ITGAE
1.6832e-05	0.63275	0.141	0.07	0.219035	Immune overlap	ME1
1.68612e-05	0.384947	0.464	0.32	0.219415	Immune overlap	VAMP2
1.69547e-05	1.81855	0.105	0.047	0.220631	Immune overlap	CCL20
1.69853e-05	0.839974	0.161	0.084	0.22103	Immune overlap	MED25
1.73671e-05	0.374709	0.391	0.267	0.225998	Immune overlap	MAP7D1
1.74394e-05	0.257516	0.464	0.325	0.226938	Immune overlap	HIKESHI
1.7448e-05	0.625667	0.173	0.093	0.227051	Immune overlap	SPG11
1.79376e-05	0.264282	0.625	0.452	0.233422	Immune overlap	RAB5IF
1.80181e-05	0.715278	0.109	0.049	0.234469	Immune overlap	GTPBP2
1.81302e-05	0.317222	0.56	0.407	0.235928	Immune overlap	TMEM123
1.82612e-05	0.561414	0.19	0.105	0.237633	Immune overlap	CHST7
1.82989e-05	0.507862	0.444	0.311	0.238124	Immune overlap	CREB3
1.84595e-05	0.465043	0.294	0.185	0.240214	Immune overlap	MTG1
1.8521e-05	1.10987	0.101	0.044	0.241013	Immune overlap	FYCO1
1.86916e-05	0.455144	0.266	0.163	0.243233	Immune overlap	NFATC2IP
1.86934e-05	1.02446	0.121	0.057	0.243257	Immune overlap	TCF20
1.8819e-05	0.262432	0.206	0.114	0.244892	Immune overlap	YEATS4
1.88631e-05	0.538495	0.137	0.067	0.245466	Immune overlap	ITFG2
1.88709e-05	0.726046	0.161	0.085	0.245566	Immune overlap	PCNX3
1.89078e-05	0.825491	0.109	0.049	0.246048	Immune overlap	NXPE3
1.89427e-05	0.81918	0.121	0.057	0.246501	Immune overlap	KIAA1468
1.89914e-05	0.56226	0.185	0.102	0.247135	Immune overlap	RNF111
1.92206e-05	0.865042	0.145	0.073	0.250118	Immune overlap	RABL2B
2.00022e-05	0.488383	0.464	0.344	0.260288	Immune overlap	MMP14
2.03355e-05	0.272637	0.823	0.671	0.264626	Immune overlap	RNASEK
2.04636e-05	0.696092	0.141	0.07	0.266292	Immune overlap	LINS1
2.10006e-05	0.534845	0.141	0.07	0.27328	Immune overlap	ALOX12-AS1
2.12065e-05	0.293305	0.492	0.35	0.27596	Immune overlap	SCAMP3
2.12164e-05	0.271545	0.274	0.165	0.276089	Immune overlap	KLF13
2.13645e-05	0.497774	0.153	0.078	0.278016	Immune overlap	NDE1
2.19841e-05	0.4522	0.343	0.223	0.28608	Immune overlap	CUL5
2.24535e-05	1.07158	0.133	0.066	0.292187	Immune overlap	GRK6
2.2507e-05	0.434355	0.302	0.195	0.292883	Immune overlap	KAT8
2.25429e-05	0.317369	0.282	0.172	0.29335	Immune overlap	LMF2
2.2745e-05	0.406064	0.395	0.269	0.295981	Immune overlap	MAP2K1
2.27968e-05	0.42154	0.218	0.125	0.296654	Immune overlap	UBQLN2
2.29277e-05	0.356763	0.286	0.179	0.298359	Immune overlap	IRF7
2.30356e-05	0.782464	0.117	0.055	0.299763	Immune overlap	CC2D1A
2.31734e-05	0.305844	0.395	0.266	0.301556	Immune overlap	MLX
2.34842e-05	0.252958	0.851	0.688	0.3056	Immune overlap	SSR2
2.3631e-05	0.694544	0.117	0.054	0.30751	Immune overlap	RFFL
2.37745e-05	0.251155	0.258	0.154	0.309378	Immune overlap	XPA
2.39181e-05	0.285394	0.581	0.434	0.311246	Immune overlap	MOB1A
2.44039e-05	0.834902	0.129	0.063	0.317568	Immune overlap	CDC14A
2.44105e-05	0.436811	0.137	0.067	0.317654	Immune overlap	RRNAD1
2.4454e-05	0.367376	0.44	0.302	0.31822	Immune overlap	PIN4
2.46969e-05	0.677899	0.169	0.09	0.32138	Immune overlap	MIF4GD
2.53541e-05	0.942626	0.129	0.063	0.329932	Immune overlap	BAALC
2.53837e-05	0.254338	0.278	0.169	0.330318	Immune overlap	CD58
2.53983e-05	0.33524	0.415	0.278	0.330507	Immune overlap	TNFRSF14
2.54345e-05	0.449609	0.306	0.195	0.330979	Immune overlap	MAGT1
2.54636e-05	0.706507	0.133	0.065	0.331358	Immune overlap	HAUS8
2.56151e-05	0.570177	0.105	0.046	0.333329	Immune overlap	FUCA1
2.57677e-05	0.334267	0.31	0.197	0.335316	Immune overlap	MAEA
2.59002e-05	0.536839	0.202	0.114	0.337039	Immune overlap	ZZEF1
2.59297e-05	0.995836	0.145	0.074	0.337423	Immune overlap	MRE11
2.60261e-05	0.70237	0.117	0.054	0.338677	Immune overlap	SLC35E2B
2.64045e-05	0.404758	0.315	0.202	0.343602	Immune overlap	FAR1
2.68178e-05	0.575885	0.246	0.148	0.34898	Immune overlap	POLR3GL
2.68591e-05	0.293942	0.202	0.112	0.349517	Immune overlap	PIKFYVE
2.69719e-05	0.354011	0.399	0.273	0.350985	Immune overlap	HERC2
2.70258e-05	0.846124	0.121	0.058	0.351686	Immune overlap	STRADB
2.7144e-05	0.503316	0.125	0.06	0.353226	Immune overlap	ZNF862
2.75321e-05	0.641881	0.121	0.058	0.358275	Immune overlap	PRIMPOL
2.77646e-05	0.758094	0.185	0.104	0.361301	Immune overlap	PI4KA
2.78334e-05	0.29519	0.452	0.313	0.362196	Immune overlap	CLPTM1
2.80933e-05	0.281357	0.355	0.224	0.365579	Immune overlap	HSD17B11
2.84462e-05	0.667172	0.298	0.194	0.37017	Immune overlap	SRSF8
2.84663e-05	0.775848	0.185	0.104	0.370432	Immune overlap	SIRT7
2.89223e-05	0.350894	0.331	0.218	0.376366	Immune overlap	CSGALNACT2
2.96312e-05	0.285307	0.637	0.49	0.385591	Immune overlap	PSMD1
3.04284e-05	0.391495	0.202	0.113	0.395964	Immune overlap	CHD6
3.0497e-05	0.314112	0.532	0.388	0.396858	Immune overlap	C14orf119
3.06181e-05	0.443748	0.25	0.15	0.398433	Immune overlap	GFER
3.09692e-05	0.61586	0.133	0.065	0.403002	Immune overlap	MIOS
3.14778e-05	0.321776	0.391	0.271	0.409621	Immune overlap	DNAJB14
3.15341e-05	0.286298	0.181	0.098	0.410354	Immune overlap	IRAK4
3.15783e-05	0.994091	0.117	0.056	0.410928	Immune overlap	ATR
3.16973e-05	0.277378	0.234	0.138	0.412477	Immune overlap	RALGAPA1
3.17119e-05	0.556523	0.185	0.102	0.412667	Immune overlap	BMP2K
3.20576e-05	0.407796	0.27	0.165	0.417166	Immune overlap	ACAT2
3.20704e-05	0.299416	0.194	0.107	0.417332	Immune overlap	RNF38
3.22515e-05	0.458312	0.238	0.142	0.419689	Immune overlap	TMEM41B
3.23555e-05	0.322082	0.379	0.256	0.421042	Immune overlap	STT3B
3.30176e-05	0.405806	0.472	0.334	0.429658	Immune overlap	BRMS1
3.33807e-05	0.279179	0.613	0.442	0.434383	Immune overlap	PSMB8
3.3427e-05	0.323407	0.383	0.262	0.434986	Immune overlap	GOPC
3.34562e-05	0.606344	0.226	0.134	0.435365	Immune overlap	NADSYN1
3.406e-05	0.399261	0.407	0.277	0.443222	Immune overlap	PHF20
3.40923e-05	0.266804	0.343	0.221	0.443643	Immune overlap	CTSH
3.41271e-05	0.546354	0.161	0.086	0.444096	Immune overlap	FBXO34
3.4601e-05	0.70936	0.19	0.106	0.450263	Immune overlap	ZDHHC20
3.47136e-05	0.652367	0.169	0.091	0.451729	Immune overlap	ARSA
3.47281e-05	0.4963	0.234	0.144	0.451916	Immune overlap	GPATCH2L
3.49828e-05	0.32882	0.323	0.209	0.455232	Immune overlap	RIF1
3.54094e-05	0.364518	0.331	0.214	0.460782	Immune overlap	MGAT2
3.60382e-05	0.770654	0.157	0.083	0.468965	Immune overlap	ZNF335
3.63891e-05	0.262984	0.569	0.424	0.473531	Immune overlap	RAD21
3.65228e-05	0.677494	0.403	0.283	0.475272	Immune overlap	APMAP
3.7759e-05	0.342281	0.347	0.235	0.491358	Immune overlap	TNRC6B
3.78947e-05	0.658144	0.149	0.077	0.493124	Immune overlap	PMM1
3.79542e-05	0.68161	0.145	0.074	0.493898	Immune overlap	BORCS6
3.87188e-05	0.680569	0.145	0.075	0.503848	Immune overlap	PPP1R16A
3.91248e-05	0.271336	0.137	0.068	0.509131	Immune overlap	KDM4B
3.94416e-05	0.438247	0.169	0.091	0.513254	Immune overlap	NDRG3
3.96167e-05	0.435112	0.214	0.125	0.515533	Immune overlap	ICE2
3.98205e-05	0.35984	0.427	0.295	0.518184	Immune overlap	CBWD5
4.02371e-05	0.285582	0.407	0.28	0.523606	Immune overlap	BPTF
4.05373e-05	0.337848	0.359	0.239	0.527512	Immune overlap	TLNRD1
4.08881e-05	0.382052	0.359	0.243	0.532077	Immune overlap	HMG20B
4.11732e-05	0.709679	0.145	0.075	0.535787	Immune overlap	HS1BP3
4.12408e-05	0.70266	0.157	0.083	0.536666	Immune overlap	SP110
4.13464e-05	0.299178	0.637	0.47	0.53804	Immune overlap	DGUOK
4.17858e-05	0.394897	0.403	0.283	0.543758	Immune overlap	MRFAP1L1
4.18115e-05	0.777173	0.141	0.073	0.544093	Immune overlap	NPRL2
4.18437e-05	0.864963	0.125	0.06	0.544512	Immune overlap	RUBCN
4.20347e-05	0.312087	0.198	0.112	0.546997	Immune overlap	DMTF1
4.20961e-05	0.453062	0.246	0.148	0.547796	Immune overlap	USP33
4.23176e-05	0.610588	0.157	0.083	0.550679	Immune overlap	ODF3B
4.35638e-05	0.508636	0.177	0.098	0.566895	Immune overlap	NFKBIE
4.36744e-05	1.08439	0.113	0.053	0.568334	Immune overlap	KIF21A
4.39528e-05	0.388691	0.266	0.164	0.571958	Immune overlap	ISCA2
4.42743e-05	0.329749	0.536	0.38	0.576142	Immune overlap	ARF3
4.43814e-05	0.751549	0.173	0.096	0.577536	Immune overlap	TRRAP
4.45371e-05	0.385752	0.238	0.141	0.579561	Immune overlap	GNPAT
4.47227e-05	0.277235	0.23	0.136	0.581977	Immune overlap	TOR3A
4.4804e-05	0.344659	0.331	0.217	0.583034	Immune overlap	SFSWAP
4.49372e-05	0.364251	0.331	0.215	0.584767	Immune overlap	ATG4B
4.51432e-05	0.652915	0.133	0.067	0.587448	Immune overlap	SLC25A51
4.53044e-05	0.285834	0.294	0.184	0.589546	Immune overlap	AZI2
4.54035e-05	0.556668	0.226	0.135	0.590835	Immune overlap	RABGAP1
4.59926e-05	0.410042	0.452	0.316	0.598502	Immune overlap	SHISA5
4.6337e-05	0.381787	0.29	0.184	0.602983	Immune overlap	LENG1
4.67612e-05	0.337917	0.21	0.12	0.608503	Immune overlap	GIT2
4.81234e-05	0.442702	0.331	0.215	0.62623	Immune overlap	DLD
4.82457e-05	0.818484	0.157	0.085	0.627821	Immune overlap	AP5M1
4.86762e-05	0.552049	0.169	0.094	0.633423	Immune overlap	PACS1
4.87888e-05	0.309177	0.294	0.188	0.634889	Immune overlap	BSDC1
4.884e-05	0.674703	0.222	0.134	0.635555	Immune overlap	MPHOSPH6
4.98399e-05	0.56889	0.351	0.24	0.648567	Immune overlap	SMARCA2
4.99066e-05	0.363846	0.456	0.326	0.649435	Immune overlap	SLC52A2
5.05113e-05	0.41218	0.25	0.15	0.657304	Immune overlap	CCDC88A
5.05182e-05	0.633072	0.181	0.103	0.657393	Immune overlap	KLHL28
5.05572e-05	0.481315	0.194	0.111	0.657901	Immune overlap	ZNF91
5.08201e-05	0.88888	0.169	0.094	0.661322	Immune overlap	RNPEPL1
5.12275e-05	0.256145	0.198	0.111	0.666624	Immune overlap	UBR3
5.12994e-05	0.313846	0.266	0.166	0.667559	Immune overlap	ARL6IP6
5.24855e-05	0.357206	0.25	0.152	0.682994	Immune overlap	DTNBP1
5.2905e-05	0.381853	0.359	0.241	0.688453	Immune overlap	TEX264
5.33375e-05	0.268178	0.234	0.139	0.694081	Immune overlap	MLLT6
5.42852e-05	0.583395	0.21	0.123	0.706414	Immune overlap	MRPL23
5.49084e-05	0.252383	0.496	0.356	0.714523	Immune overlap	LAGE3
5.52534e-05	0.307128	0.238	0.143	0.719013	Immune overlap	DCAF11
5.52841e-05	0.446636	0.234	0.141	0.719412	Immune overlap	PHTF1
5.56914e-05	0.51236	0.194	0.112	0.724712	Immune overlap	RALGAPB
5.5929e-05	0.762151	0.101	0.046	0.727805	Immune overlap	Z93930.2
5.59402e-05	0.450359	0.355	0.241	0.72795	Immune overlap	CDK11B
5.64555e-05	0.281731	0.399	0.268	0.734656	Immune overlap	YKT6
5.6492e-05	0.653118	0.133	0.068	0.73513	Immune overlap	HPS4
5.69358e-05	0.655674	0.234	0.144	0.740905	Immune overlap	PINX1.1
5.81691e-05	0.30207	0.496	0.372	0.756954	Immune overlap	PRPF8
5.81826e-05	0.463513	0.194	0.11	0.75713	Immune overlap	MYD88
5.83819e-05	0.550983	0.246	0.153	0.759724	Immune overlap	KIAA0100
5.94339e-05	0.369562	0.165	0.09	0.773414	Immune overlap	TYK2
5.95985e-05	-0.609556	0.911	0.885	0.775555	Immune overlap	IFITM3
5.96006e-05	0.533894	0.246	0.152	0.775583	Immune overlap	AGGF1
6.01218e-05	0.442975	0.129	0.064	0.782365	Immune overlap	TBC1D2B
6.03221e-05	0.673894	0.117	0.056	0.784971	Immune overlap	CMTR2
6.0323e-05	0.308614	0.238	0.141	0.784983	Immune overlap	MFNG
6.07794e-05	0.441406	0.48	0.348	0.790923	Immune overlap	TUSC2
6.11264e-05	0.60709	0.23	0.138	0.795438	Immune overlap	PI4KB
6.13317e-05	0.896491	0.133	0.068	0.798109	Immune overlap	SMCR8
6.1352e-05	0.267346	0.5	0.359	0.798374	Immune overlap	SNX17
6.15567e-05	0.298487	0.323	0.208	0.801037	Immune overlap	SLC4A2
6.17903e-05	0.360714	0.282	0.178	0.804077	Immune overlap	ZBTB43
6.18126e-05	-0.284877	0.48	0.316	0.804367	Immune overlap	HMGN3
6.19994e-05	0.619169	0.161	0.088	0.806798	Immune overlap	CXorf38
6.23935e-05	0.479879	0.161	0.086	0.811927	Immune overlap	UNC119
6.30306e-05	0.838739	0.117	0.057	0.820218	Immune overlap	ELMO2
6.36713e-05	0.839537	0.157	0.085	0.828555	Immune overlap	VAC14
6.38062e-05	-0.413306	0.573	0.401	0.83031	Immune overlap	INSIG1
6.42718e-05	0.572457	0.153	0.081	0.836369	Immune overlap	SLC2A6
6.543e-05	0.473913	0.181	0.101	0.85144	Immune overlap	RPRD2
6.88433e-05	0.358538	0.282	0.176	0.895857	Immune overlap	C22orf39
6.91384e-05	0.331862	0.234	0.141	0.899698	Immune overlap	COP1
6.98412e-05	0.374267	0.315	0.21	0.908843	Immune overlap	ADAM9
7.0269e-05	0.325444	0.181	0.101	0.91441	Immune overlap	MTMR3
7.1543e-05	0.496897	0.29	0.187	0.930989	Immune overlap	NUDT22
7.15569e-05	0.616231	0.198	0.116	0.93117	Immune overlap	SLC25A46
7.19624e-05	0.301613	0.399	0.275	0.936447	Immune overlap	WDR82
7.24285e-05	0.407055	0.19	0.107	0.942512	Immune overlap	KLHL7
7.24483e-05	0.462423	0.452	0.334	0.94277	Immune overlap	ATP13A3
7.25981e-05	0.357319	0.153	0.081	0.944719	Immune overlap	DDHD2
7.26874e-05	0.500842	0.165	0.091	0.945881	Immune overlap	CLASP2
7.27007e-05	0.253394	0.484	0.348	0.946054	Immune overlap	TECR
7.3823e-05	0.531997	0.165	0.091	0.960658	Immune overlap	LPCAT1
7.411e-05	0.274684	0.379	0.259	0.964393	Immune overlap	ZCCHC17
7.51007e-05	0.386494	0.375	0.255	0.977285	Immune overlap	RIC8A
7.52833e-05	0.484145	0.218	0.129	0.979662	Immune overlap	GSS
7.53015e-05	0.433322	0.181	0.103	0.979899	Immune overlap	KIF22
7.53276e-05	0.315019	0.415	0.292	0.980238	Immune overlap	NAXE
7.56113e-05	0.342512	0.399	0.275	0.98393	Immune overlap	RAB8A
7.62456e-05	0.426595	0.202	0.116	0.992185	Immune overlap	ABR
7.66752e-05	0.341154	0.222	0.132	0.997775	Immune overlap	TBC1D7
7.69959e-05	0.656599	0.206	0.124	1	Immune overlap	HELZ
7.78071e-05	0.77756	0.109	0.052	1	Immune overlap	HS6ST1
7.80045e-05	0.703872	0.185	0.107	1	Immune overlap	ING3
7.80604e-05	0.725826	0.202	0.119	1	Immune overlap	DLGAP1-AS1
7.84266e-05	-1.08512	0.339	0.429	1	Immune overlap	BEX3
7.85572e-05	0.635002	0.141	0.074	1	Immune overlap	DCAF15
7.89656e-05	0.359294	0.419	0.295	1	Immune overlap	MED19
7.92049e-05	0.284279	0.552	0.411	1	Immune overlap	FGFR1OP2
7.94854e-05	0.292265	0.363	0.248	1	Immune overlap	LSM10
7.98225e-05	0.410559	0.25	0.154	1	Immune overlap	MRGBP
7.98714e-05	0.295772	0.258	0.16	1	Immune overlap	GMFB
7.99872e-05	0.355149	0.274	0.176	1	Immune overlap	TBCC
8.00503e-05	0.808438	0.25	0.159	1	Immune overlap	MRPL1
8.01708e-05	0.310863	0.242	0.148	1	Immune overlap	AC118549.1
8.15069e-05	0.762228	0.145	0.078	1	Immune overlap	APOL6
8.1524e-05	0.681141	0.121	0.06	1	Immune overlap	C2orf68
8.32819e-05	0.72079	0.125	0.063	1	Immune overlap	AREL1
8.3405e-05	0.517807	0.306	0.201	1	Immune overlap	GAPVD1
8.40345e-05	0.496027	0.302	0.202	1	Immune overlap	HIST1H2AC
8.50399e-05	0.381307	0.54	0.415	1	Immune overlap	RCAN1
8.60932e-05	0.302014	0.274	0.172	1	Immune overlap	IL6R
8.63235e-05	0.541656	0.125	0.062	1	Immune overlap	ADA
8.71521e-05	0.313925	0.177	0.098	1	Immune overlap	NUDT1
8.72009e-05	0.64054	0.169	0.094	1	Immune overlap	EBP
8.79303e-05	0.327898	0.19	0.108	1	Immune overlap	STX11
8.91252e-05	0.336399	0.367	0.248	1	Immune overlap	TIMM17B
8.91593e-05	0.260551	0.387	0.272	1	Immune overlap	MARS
8.94696e-05	0.63979	0.165	0.092	1	Immune overlap	ALDH16A1
8.94964e-05	0.708903	0.113	0.055	1	Immune overlap	ANTXR2
9.03765e-05	0.368757	0.21	0.124	1	Immune overlap	UBR2
9.16385e-05	0.331134	0.274	0.172	1	Immune overlap	NBN
9.17547e-05	0.391483	0.427	0.297	1	Immune overlap	CCDC90B
9.27384e-05	0.362398	0.29	0.186	1	Immune overlap	USB1
9.29366e-05	0.409021	0.23	0.141	1	Immune overlap	SEC24C
9.31191e-05	0.553318	0.137	0.072	1	Immune overlap	STIM1
9.37893e-05	0.51917	0.31	0.206	1	Immune overlap	FRYL
9.61827e-05	0.363065	0.379	0.26	1	Immune overlap	CLIP1
9.80728e-05	0.282218	0.375	0.255	1	Immune overlap	TSEN34
9.89056e-05	0.443095	0.153	0.083	1	Immune overlap	TENT4B
9.93328e-05	0.375529	0.117	0.058	1	Immune overlap	WAC-AS1
0.000100435	-0.368396	0.387	0.252	1	Immune overlap	KLF2
0.000100542	0.936536	0.141	0.075	1	Immune overlap	ATG4D
0.000100695	0.298899	0.113	0.055	1	Immune overlap	HIST3H2A
0.000101078	-0.8603	0.492	0.577	1	Immune overlap	CNN3
0.000101829	0.754443	0.21	0.126	1	Immune overlap	OXLD1
0.000102585	0.46478	0.323	0.219	1	Immune overlap	FPGS
0.000102803	0.321027	0.153	0.083	1	Immune overlap	ARNTL
0.000103826	0.533544	0.137	0.071	1	Immune overlap	CWF19L1
0.000104082	0.41386	0.246	0.154	1	Immune overlap	RASA3
0.000105255	0.340897	0.242	0.148	1	Immune overlap	UFL1
0.000105887	0.321498	0.21	0.124	1	Immune overlap	LMBR1L
0.000105968	0.415903	0.121	0.06	1	Immune overlap	RNF170
0.000107364	0.393305	0.371	0.259	1	Immune overlap	MAPK1
0.000109074	0.593352	0.222	0.136	1	Immune overlap	CNOT3
0.000109514	0.411773	0.181	0.103	1	Immune overlap	ATP11B
0.000110049	0.657546	0.157	0.086	1	Immune overlap	MAPKAPK3
0.000110743	0.62883	0.129	0.067	1	Immune overlap	HECTD4
0.000110803	0.354942	0.363	0.244	1	Immune overlap	JOSD1
0.000112408	0.473338	0.121	0.061	1	Immune overlap	BRF1
0.000113717	0.309446	0.294	0.193	1	Immune overlap	EXOSC3
0.000114113	0.635509	0.23	0.143	1	Immune overlap	RSAD1
0.000114367	0.452883	0.25	0.157	1	Immune overlap	HINT2
0.000114725	0.25623	0.351	0.237	1	Immune overlap	KLHDC3
0.000114957	0.375945	0.246	0.151	1	Immune overlap	BANP
0.000115107	0.463607	0.375	0.264	1	Immune overlap	ECI2
0.000116208	0.493212	0.254	0.162	1	Immune overlap	NMI
0.000116454	0.406743	0.246	0.154	1	Immune overlap	SLC50A1
0.000118425	0.505487	0.214	0.13	1	Immune overlap	EP400
0.000118681	0.288319	0.597	0.454	1	Immune overlap	MANF
0.000121085	0.2783	0.25	0.154	1	Immune overlap	AP1B1
0.000122934	0.272499	0.621	0.475	1	Immune overlap	SPHK1
0.00012412	0.345787	0.242	0.151	1	Immune overlap	DYNLL2
0.000124508	0.259422	0.214	0.127	1	Immune overlap	PHKG2
0.000126193	0.434113	0.319	0.212	1	Immune overlap	LYSMD2
0.000128745	0.560778	0.266	0.171	1	Immune overlap	TMEM199
0.000129056	0.339944	0.238	0.147	1	Immune overlap	NAPRT
0.000129366	0.60273	0.129	0.067	1	Immune overlap	LINC00909
0.000130187	0.432878	0.19	0.111	1	Immune overlap	ANKRD54
0.000130264	0.422796	0.206	0.124	1	Immune overlap	PSMD5
0.000130334	0.472462	0.177	0.102	1	Immune overlap	SGSH
0.000131615	0.763198	0.113	0.056	1	Immune overlap	PYGO2
0.000131964	0.330311	0.294	0.192	1	Immune overlap	CREBBP
0.0001362	0.340485	0.496	0.367	1	Immune overlap	TMX1
0.000138378	0.46244	0.202	0.121	1	Immune overlap	FER
0.00014111	0.266967	0.371	0.256	1	Immune overlap	RANGRF
0.000149441	0.327931	0.141	0.075	1	Immune overlap	ZC3H6
0.00015001	0.747459	0.181	0.107	1	Immune overlap	RAP2B
0.000151371	0.426415	0.339	0.238	1	Immune overlap	UBE2Z
0.000153002	0.284038	0.399	0.28	1	Immune overlap	HSPB11
0.000156677	0.520476	0.145	0.079	1	Immune overlap	MADD
0.000158433	0.286182	0.323	0.21	1	Immune overlap	UBE2L6
0.000160284	0.523182	0.157	0.087	1	Immune overlap	IVD
0.000160481	0.586944	0.274	0.178	1	Immune overlap	TMEM60
0.000162045	0.50512	0.149	0.082	1	Immune overlap	DALRD3
0.00016358	0.603317	0.145	0.079	1	Immune overlap	PPIL3
0.000163877	0.269024	0.133	0.069	1	Immune overlap	XAF1
0.000164622	0.341471	0.286	0.189	1	Immune overlap	BTBD7
0.000164735	0.44157	0.222	0.137	1	Immune overlap	STAT5B
0.00016546	0.292123	0.335	0.226	1	Immune overlap	TRIM56
0.000166829	0.484144	0.246	0.155	1	Immune overlap	ERG28
0.000166895	0.798919	0.105	0.051	1	Immune overlap	ZNF746
0.000168503	0.294251	0.173	0.099	1	Immune overlap	TSC2
0.000168979	-0.958445	0.976	0.94	1	Immune overlap	UBC
0.000169085	0.342032	0.315	0.212	1	Immune overlap	MSANTD3
0.000171369	0.602964	0.214	0.132	1	Immune overlap	TMEM251
0.000172543	0.865804	0.109	0.054	1	Immune overlap	PPP1R21
0.000173906	0.396799	0.101	0.048	1	Immune overlap	GM2A
0.000174502	0.259076	0.435	0.314	1	Immune overlap	MKKS
0.000178986	0.342767	0.157	0.087	1	Immune overlap	FLCN
0.000179092	0.340183	0.173	0.098	1	Immune overlap	AMDHD2
0.000179099	0.375151	0.149	0.081	1	Immune overlap	CCDC14
0.000179298	0.426509	0.319	0.221	1	Immune overlap	DCTN4
0.000179451	0.377114	0.282	0.183	1	Immune overlap	GLMP
0.000182503	0.555901	0.25	0.161	1	Immune overlap	UPF1
0.000184287	0.636543	0.129	0.067	1	Immune overlap	MEN1
0.00018452	0.2933	0.363	0.251	1	Immune overlap	CNOT1
0.000185767	0.469858	0.133	0.071	1	Immune overlap	ZNF333
0.000186237	0.310856	0.141	0.075	1	Immune overlap	ABCB8
0.000187708	0.449785	0.125	0.065	1	Immune overlap	TET2
0.000189297	0.400125	0.222	0.137	1	Immune overlap	PTPA
0.000189946	0.529376	0.173	0.099	1	Immune overlap	NPAT
0.000192757	0.343219	0.419	0.307	1	Immune overlap	MAZ
0.000192935	0.29142	0.157	0.088	1	Immune overlap	GPNMB
0.000192991	0.571859	0.238	0.152	1	Immune overlap	FADD
0.000193098	0.50505	0.234	0.147	1	Immune overlap	ASF1A
0.00019741	0.678697	0.202	0.122	1	Immune overlap	ZGPAT
0.00019747	0.722563	0.129	0.068	1	Immune overlap	ZNF557
0.000198023	0.329904	0.19	0.111	1	Immune overlap	PTTG1
0.000198587	0.384609	0.125	0.065	1	Immune overlap	NFYA
0.000200506	1.06745	0.181	0.107	1	Immune overlap	MTHFS
0.00020207	0.590482	0.101	0.049	1	Immune overlap	MICAL2
0.00020265	0.380483	0.153	0.085	1	Immune overlap	CLASP1
0.000202719	0.253445	0.403	0.284	1	Immune overlap	PRRC2B
0.000203117	0.485157	0.302	0.204	1	Immune overlap	ZFC3H1
0.000206929	0.943884	0.113	0.058	1	Immune overlap	FAM76A
0.000207576	0.383837	0.31	0.209	1	Immune overlap	MITD1
0.000209751	0.425643	0.246	0.157	1	Immune overlap	GPANK1
0.000209926	0.292982	0.371	0.264	1	Immune overlap	DR1
0.000210728	0.293976	0.21	0.128	1	Immune overlap	THEM4
0.00021619	0.445732	0.222	0.137	1	Immune overlap	WHAMM
0.000216295	0.37213	0.153	0.084	1	Immune overlap	S100PBP
0.00021849	0.321238	0.226	0.14	1	Immune overlap	MUM1
0.000219374	0.364109	0.185	0.108	1	Immune overlap	KHNYN
0.000220337	0.421009	0.181	0.107	1	Immune overlap	GRIPAP1
0.00022315	0.354172	0.25	0.159	1	Immune overlap	NUPL2
0.000227168	0.261029	0.149	0.082	1	Immune overlap	DMXL1
0.000228144	0.321392	0.274	0.178	1	Immune overlap	LPIN2
0.000229138	0.378264	0.181	0.106	1	Immune overlap	NBPF15
0.0002298	0.397349	0.363	0.26	1	Immune overlap	ORMDL2
0.000231095	0.312617	0.165	0.095	1	Immune overlap	VPS13A
0.000231284	0.417383	0.286	0.192	1	Immune overlap	TADA3
0.000231717	-0.566648	0.621	0.418	1	Immune overlap	RGCC
0.000232534	0.341281	0.363	0.25	1	Immune overlap	CRELD2
0.000235312	0.269322	0.218	0.133	1	Immune overlap	SOS1
0.000240832	0.816038	0.101	0.049	1	Immune overlap	CYP2R1
0.00024443	0.357097	0.331	0.233	1	Immune overlap	ATP6V1H
0.000245178	0.550935	0.157	0.09	1	Immune overlap	TEFM
0.000249124	-0.305584	0.472	0.34	1	Immune overlap	IVNS1ABP
0.000250147	0.521611	0.21	0.129	1	Immune overlap	DNAJC9
0.000250198	0.359401	0.302	0.207	1	Immune overlap	SLAIN2
0.000258212	0.398115	0.266	0.173	1	Immune overlap	GMPPB
0.000258701	0.278369	0.206	0.125	1	Immune overlap	PDLIM2
0.000259101	0.407921	0.327	0.223	1	Immune overlap	RETREG2
0.000259175	0.536493	0.23	0.147	1	Immune overlap	CHMP6
0.000259273	0.259032	0.448	0.323	1	Immune overlap	ARPC4
0.000259976	0.325526	0.5	0.377	1	Immune overlap	RTN3
0.000260249	0.350418	0.226	0.14	1	Immune overlap	NCOR2
0.000260305	0.429174	0.274	0.181	1	Immune overlap	MAPKAPK5-AS1
0.0002606	0.286703	0.262	0.171	1	Immune overlap	OGT
0.000262476	0.359978	0.222	0.136	1	Immune overlap	WASHC2A
0.000262878	0.405367	0.105	0.052	1	Immune overlap	FOXRED1
0.000263578	0.523592	0.133	0.072	1	Immune overlap	TRIM24
0.000264277	0.91618	0.101	0.05	1	Immune overlap	INTS9
0.000265448	0.568965	0.145	0.08	1	Immune overlap	MACROD1
0.000265454	0.766449	0.315	0.22	1	Immune overlap	PPIF
0.000267038	0.428894	0.282	0.186	1	Immune overlap	CMTM3
0.000268175	0.708215	0.125	0.066	1	Immune overlap	RTL6
0.00026824	0.250869	0.137	0.074	1	Immune overlap	ERLIN2
0.000268966	0.291651	0.306	0.203	1	Immune overlap	AIDA
0.000269948	0.295148	0.379	0.265	1	Immune overlap	API5
0.00027036	0.619845	0.185	0.11	1	Immune overlap	MOB3A
0.000276512	0.287718	0.238	0.151	1	Immune overlap	EHD1
0.000277504	0.25698	0.286	0.192	1	Immune overlap	ARID1B
0.000277713	0.587179	0.185	0.112	1	Immune overlap	FXR2
0.000278012	0.25578	0.347	0.237	1	Immune overlap	FNIP1
0.000278491	0.314066	0.351	0.25	1	Immune overlap	DESI1
0.000278917	0.479651	0.129	0.069	1	Immune overlap	KDM6A
0.000282888	0.319842	0.149	0.083	1	Immune overlap	PACS2
0.000283676	0.252363	0.198	0.119	1	Immune overlap	RXRB
0.000283902	0.264033	0.552	0.431	1	Immune overlap	NSFL1C
0.000284495	0.26105	0.133	0.072	1	Immune overlap	AL135925.1
0.000285393	0.415292	0.359	0.252	1	Immune overlap	RBM23
0.000285687	0.501507	0.145	0.08	1	Immune overlap	WDTC1
0.000286253	0.625759	0.105	0.052	1	Immune overlap	SLC25A20
0.000287268	0.440968	0.101	0.049	1	Immune overlap	GHDC
0.000290571	0.434982	0.125	0.066	1	Immune overlap	CASP6
0.000291841	0.525465	0.145	0.08	1	Immune overlap	TBC1D12
0.000298573	0.387224	0.27	0.177	1	Immune overlap	GET4
0.000299145	0.325677	0.335	0.229	1	Immune overlap	TSR3
0.000299498	-0.343877	0.435	0.305	1	Immune overlap	BTG2
0.000301399	0.39002	0.198	0.119	1	Immune overlap	FAM213B
0.000301895	0.519048	0.125	0.067	1	Immune overlap	PILRB
0.000307289	0.347256	0.262	0.172	1	Immune overlap	GALE
0.000307437	0.325023	0.218	0.136	1	Immune overlap	PDPK1
0.000307987	0.488726	0.238	0.152	1	Immune overlap	RPUSD1
0.000311734	0.45802	0.141	0.078	1	Immune overlap	SELENOO
0.000312188	0.575028	0.222	0.139	1	Immune overlap	MYCBP
0.000312786	0.595949	0.161	0.093	1	Immune overlap	SGK3
0.000314969	0.272556	0.254	0.165	1	Immune overlap	NCOA3
0.00031721	0.665432	0.137	0.076	1	Immune overlap	TBL1X
0.000318436	0.536238	0.133	0.072	1	Immune overlap	APBA3
0.000318663	0.387512	0.335	0.237	1	Immune overlap	PARP1
0.000319584	0.53675	0.157	0.089	1	Immune overlap	DVL2
0.000320315	0.471687	0.27	0.178	1	Immune overlap	TMEM203
0.000322019	0.635523	0.141	0.078	1	Immune overlap	ACP2
0.000322645	0.570933	0.198	0.12	1	Immune overlap	QARS
0.000325393	0.429314	0.258	0.168	1	Immune overlap	CCM2
0.000325464	0.482047	0.198	0.12	1	Immune overlap	LYSMD3
0.000328939	0.384748	0.21	0.131	1	Immune overlap	EAF1
0.000335363	-0.25017	0.387	0.265	1	Immune overlap	ADD3
0.000338411	0.279771	0.294	0.198	1	Immune overlap	ISG20L2
0.000342127	0.548329	0.302	0.204	1	Immune overlap	MFSD5
0.000343893	0.486241	0.157	0.089	1	Immune overlap	SH2D3C
0.000344114	0.427956	0.266	0.179	1	Immune overlap	MED13
0.000346305	0.278622	0.149	0.083	1	Immune overlap	SH3BP2
0.000347441	0.254857	0.407	0.299	1	Immune overlap	TRIP12
0.000349917	0.376447	0.169	0.098	1	Immune overlap	ABRAXAS2
0.000350081	0.28524	0.169	0.099	1	Immune overlap	ATXN7L3
0.000355594	0.262628	0.31	0.211	1	Immune overlap	ZNF770
0.00035819	0.747856	0.117	0.062	1	Immune overlap	ZNF414
0.000360622	0.557272	0.149	0.084	1	Immune overlap	ZBTB45
0.000361689	0.419831	0.29	0.198	1	Immune overlap	MED15
0.000363773	0.623806	0.157	0.092	1	Immune overlap	RNF44
0.000366415	0.301294	0.133	0.072	1	Immune overlap	TBC1D14
0.00036669	0.497507	0.206	0.128	1	Immune overlap	NOA1
0.000381909	0.280763	0.536	0.402	1	Immune overlap	C9orf78
0.000383512	0.462336	0.121	0.064	1	Immune overlap	ATG16L1
0.000391744	0.349147	0.177	0.103	1	Immune overlap	SFXN3
0.000394838	0.408313	0.246	0.159	1	Immune overlap	MRPS31
0.000398647	0.516149	0.105	0.053	1	Immune overlap	KIF17
0.000399073	0.49582	0.177	0.106	1	Immune overlap	C6orf136
0.00040233	0.25927	0.415	0.299	1	Immune overlap	NUDT5
0.000403896	0.54552	0.149	0.085	1	Immune overlap	TMEM218
0.000406606	0.310761	0.266	0.176	1	Immune overlap	TMEM106B
0.000413798	0.813707	0.105	0.054	1	Immune overlap	SCLY
0.000418113	0.459836	0.129	0.07	1	Immune overlap	ZNF224
0.000418479	0.665791	0.117	0.061	1	Immune overlap	LINC01003
0.000419825	0.591481	0.202	0.124	1	Immune overlap	AGPAT2
0.000424024	0.314344	0.302	0.209	1	Immune overlap	KMT2A
0.000429675	0.268746	0.137	0.075	1	Immune overlap	FAM160B2
0.000430115	0.389554	0.194	0.118	1	Immune overlap	CNOT11
0.000430198	0.476015	0.274	0.186	1	Immune overlap	FLAD1
0.000433888	0.820697	0.113	0.059	1	Immune overlap	ABHD3
0.000434156	0.380671	0.226	0.145	1	Immune overlap	MTA1
0.000434989	0.347116	0.319	0.217	1	Immune overlap	TMEM127
0.000437982	0.334182	0.44	0.332	1	Immune overlap	LSM4
0.000439515	0.328233	0.194	0.118	1	Immune overlap	CRYZL1
0.000439832	0.60059	0.226	0.148	1	Immune overlap	MIS12
0.00044177	0.455743	0.222	0.142	1	Immune overlap	ABCD4
0.000444788	0.616535	0.117	0.062	1	Immune overlap	CDKN2D
0.000445081	0.412825	0.185	0.113	1	Immune overlap	WDR48
0.000446773	0.453495	0.101	0.05	1	Immune overlap	SLC9A8
0.000449337	0.363635	0.27	0.18	1	Immune overlap	VPS35L
0.000451794	0.638422	0.129	0.07	1	Immune overlap	STAU2
0.000452424	0.563591	0.145	0.082	1	Immune overlap	AGPAT3
0.000454912	0.548016	0.137	0.076	1	Immune overlap	SUGP1
0.000457567	0.296237	0.246	0.162	1	Immune overlap	RUFY1
0.000459097	0.26615	0.234	0.151	1	Immune overlap	C1orf35
0.000459851	0.354505	0.331	0.233	1	Immune overlap	DIAPH1
0.000461081	0.398746	0.157	0.091	1	Immune overlap	GBA2
0.000462684	0.474283	0.21	0.133	1	Immune overlap	C6orf47
0.000463869	0.315896	0.25	0.165	1	Immune overlap	TAF3
0.000465383	0.317884	0.177	0.106	1	Immune overlap	SPIDR
0.000470719	0.278421	0.246	0.158	1	Immune overlap	COG3
0.00047345	0.32208	0.23	0.147	1	Immune overlap	PGS1
0.00047486	0.453072	0.254	0.171	1	Immune overlap	ATAD3B
0.000476208	0.678209	0.121	0.065	1	Immune overlap	ZNF496
0.000477856	0.4948	0.21	0.132	1	Immune overlap	OARD1
0.000479669	0.557441	0.113	0.059	1	Immune overlap	TTC5
0.000484881	0.288215	0.343	0.242	1	Immune overlap	MRPL55
0.000486433	0.682395	0.125	0.068	1	Immune overlap	SPHK2
0.00048676	0.418835	0.206	0.129	1	Immune overlap	GMCL1
0.000490407	0.404148	0.109	0.056	1	Immune overlap	HEATR5B
0.000494382	0.296292	0.198	0.122	1	Immune overlap	RNASEH2B
0.000495755	0.386329	0.298	0.207	1	Immune overlap	PLEKHJ1
0.00050093	0.353681	0.109	0.056	1	Immune overlap	NCEH1
0.000501241	0.545779	0.133	0.074	1	Immune overlap	ERI1
0.000501555	0.450357	0.19	0.119	1	Immune overlap	WWP1
0.000504228	0.267695	0.149	0.086	1	Immune overlap	RNF214
0.000508157	0.324914	0.214	0.133	1	Immune overlap	NUDT2
0.000509492	0.277178	0.153	0.088	1	Immune overlap	BBC3
0.000518184	0.304982	0.31	0.216	1	Immune overlap	MIA3
0.000518766	0.737254	0.113	0.06	1	Immune overlap	PCYT2
0.000520038	0.478805	0.185	0.114	1	Immune overlap	TNKS
0.000523817	0.533207	0.149	0.085	1	Immune overlap	PPARD
0.000529169	0.713645	0.117	0.062	1	Immune overlap	KDM2B
0.000529571	0.565741	0.125	0.068	1	Immune overlap	FBXL20
0.000530091	0.484501	0.129	0.07	1	Immune overlap	DAGLB
0.000530361	0.294627	0.355	0.253	1	Immune overlap	TINF2
0.00053401	0.812617	0.137	0.077	1	Immune overlap	DNAL4
0.000542695	0.419228	0.129	0.07	1	Immune overlap	WDR44
0.000545007	0.288158	0.218	0.137	1	Immune overlap	MFN2
0.000546907	0.433067	0.137	0.076	1	Immune overlap	AL392172.1
0.00054788	0.530551	0.121	0.066	1	Immune overlap	KIZ
0.000550742	0.540791	0.129	0.072	1	Immune overlap	RAD50
0.000551949	0.433958	0.121	0.066	1	Immune overlap	LYRM7
0.000554943	0.251683	0.355	0.248	1	Immune overlap	PDXK
0.000555909	0.300587	0.101	0.051	1	Immune overlap	ZNF518A
0.000567671	0.390476	0.177	0.106	1	Immune overlap	CREBL2
0.000571971	0.396418	0.198	0.123	1	Immune overlap	RPUSD3
0.000572418	0.254996	0.177	0.107	1	Immune overlap	LYPLAL1
0.000577508	0.649614	0.161	0.095	1	Immune overlap	TRAPPC8
0.00057928	0.517005	0.161	0.094	1	Immune overlap	IRGQ
0.000579814	0.722747	0.129	0.073	1	Immune overlap	ZNF276
0.000583136	0.547904	0.266	0.183	1	Immune overlap	ADPGK
0.000584201	0.314354	0.25	0.164	1	Immune overlap	OGDH
0.000585383	0.349389	0.254	0.167	1	Immune overlap	TPST2
0.000591482	0.493872	0.302	0.212	1	Immune overlap	SUZ12
0.000593771	0.466814	0.117	0.063	1	Immune overlap	INTS8
0.000594749	-0.82709	0.613	0.635	1	Immune overlap	IGFBP4
0.000600433	0.614438	0.173	0.104	1	Immune overlap	CALHM2
0.000623018	0.418861	0.185	0.113	1	Immune overlap	MAP3K7
0.000634996	0.400586	0.19	0.119	1	Immune overlap	FAM172A
0.000640683	0.312924	0.411	0.314	1	Immune overlap	PDXDC1
0.000651029	0.589581	0.206	0.13	1	Immune overlap	PNPLA6
0.000656993	0.29407	0.27	0.178	1	Immune overlap	ERAL1
0.000664394	0.687602	0.133	0.074	1	Immune overlap	KIF13B
0.000665181	0.381912	0.367	0.27	1	Immune overlap	ZNF800
0.000667185	0.672289	0.165	0.1	1	Immune overlap	POLRMT
0.000673221	0.293071	0.157	0.092	1	Immune overlap	FLOT2
0.000685939	0.704811	0.105	0.055	1	Immune overlap	BMT2
0.000689057	0.770589	0.105	0.055	1	Immune overlap	TECPR2
0.00068934	0.251727	0.339	0.238	1	Immune overlap	SLU7
0.000692373	0.352049	0.302	0.211	1	Immune overlap	UPF3B
0.000694656	0.758675	0.157	0.095	1	Immune overlap	RHOT1
0.000700898	0.340249	0.149	0.086	1	Immune overlap	APH1B
0.000702185	0.466164	0.234	0.154	1	Immune overlap	CRCP
0.00070572	-1.55973	0.226	0.301	1	Immune overlap	EFNA1
0.000710377	0.26359	0.202	0.129	1	Immune overlap	AKT2
0.00071201	0.323841	0.315	0.227	1	Immune overlap	CHTF8
0.000712831	0.355838	0.29	0.196	1	Immune overlap	MAPKAP1
0.000715173	0.409588	0.149	0.086	1	Immune overlap	RGP1
0.00071631	0.252464	0.399	0.295	1	Immune overlap	ACIN1
0.000716678	0.550607	0.266	0.182	1	Immune overlap	HDAC3
0.000724378	0.257206	0.133	0.074	1	Immune overlap	MNT
0.000725443	0.723085	0.105	0.055	1	Immune overlap	ATG2A
0.00072873	0.298275	0.286	0.196	1	Immune overlap	BRWD1
0.000731268	0.46981	0.185	0.116	1	Immune overlap	SMARCAD1
0.000731944	0.294666	0.202	0.125	1	Immune overlap	BABAM2
0.000732414	0.330053	0.258	0.174	1	Immune overlap	COMMD8
0.000738845	0.482061	0.387	0.287	1	Immune overlap	ABT1
0.000742289	0.367358	0.23	0.152	1	Immune overlap	NUP62
0.000742355	-1.1026	0.585	0.611	1	Immune overlap	EPAS1
0.000745293	0.289119	0.214	0.136	1	Immune overlap	CDC25B
0.000746337	0.610097	0.149	0.088	1	Immune overlap	TAF6L
0.000746707	0.366869	0.194	0.12	1	Immune overlap	NAA16
0.000747844	0.305768	0.177	0.107	1	Immune overlap	PRR14
0.000749414	0.69555	0.129	0.072	1	Immune overlap	LIN52
0.000752351	0.383856	0.23	0.151	1	Immune overlap	ZDHHC5
0.000757691	0.812428	0.19	0.12	1	Immune overlap	CEP95
0.000759677	0.428476	0.319	0.228	1	Immune overlap	IWS1
0.0007632	0.533068	0.262	0.178	1	Immune overlap	SHKBP1
0.000764624	0.369934	0.25	0.169	1	Immune overlap	DPP9
0.000769806	0.420089	0.194	0.121	1	Immune overlap	NFX1
0.00077004	0.910585	0.117	0.064	1	Immune overlap	TEPSIN
0.000774451	0.401816	0.109	0.058	1	Immune overlap	CCDC18
0.000774618	-0.298197	0.327	0.219	1	Immune overlap	CCNL2
0.000788237	0.299314	0.21	0.132	1	Immune overlap	ZNF280D
0.000790482	0.264109	0.444	0.332	1	Immune overlap	CHCHD1
0.000791447	0.436474	0.157	0.095	1	Immune overlap	PHF6
0.000794204	0.327792	0.226	0.148	1	Immune overlap	KDM7A
0.000799183	0.44014	0.105	0.055	1	Immune overlap	ZNF354B
0.000801003	0.363406	0.23	0.153	1	Immune overlap	KDM5B
0.000822279	0.540895	0.129	0.072	1	Immune overlap	TMEM107
0.000833262	0.387848	0.21	0.136	1	Immune overlap	XPC
0.00083335	0.448858	0.306	0.218	1	Immune overlap	RHBDD2
0.000838284	0.545137	0.161	0.097	1	Immune overlap	ESCO1
0.000841042	0.302943	0.448	0.328	1	Immune overlap	PPP1R11
0.000843434	0.304427	0.198	0.124	1	Immune overlap	UROS
0.000845833	0.371775	0.181	0.113	1	Immune overlap	PPP2R5A
0.000849933	0.342626	0.101	0.052	1	Immune overlap	TRDMT1
0.000850424	0.529896	0.25	0.172	1	Immune overlap	PANK3
0.000856482	0.284324	0.298	0.21	1	Immune overlap	KIDINS220
0.000858119	0.350467	0.29	0.201	1	Immune overlap	TMEM120A
0.000861953	0.441265	0.173	0.106	1	Immune overlap	PTPN9
0.000865078	0.453115	0.177	0.11	1	Immune overlap	ELL
0.0008659	0.472226	0.173	0.106	1	Immune overlap	ARHGAP35
0.000872335	0.957505	0.101	0.053	1	Immune overlap	TRMT1L
0.000876686	0.84744	0.137	0.079	1	Immune overlap	LIG1
0.000878343	0.773406	0.153	0.092	1	Immune overlap	VPS18
0.000878699	0.531532	0.117	0.063	1	Immune overlap	TCP11L1
0.000878765	0.687072	0.145	0.085	1	Immune overlap	HPS3
0.000882475	0.332914	0.25	0.166	1	Immune overlap	MAML2
0.000896791	0.270525	0.315	0.22	1	Immune overlap	SLC30A7
0.000898953	0.849718	0.137	0.081	1	Immune overlap	NIF3L1
0.000899751	-1.49169	0.133	0.214	1	Immune overlap	IGFBP2
0.000907578	0.453162	0.173	0.105	1	Immune overlap	PEX19
0.000910764	0.28617	0.141	0.081	1	Immune overlap	VPS33A
0.000912263	0.415032	0.27	0.185	1	Immune overlap	MED13L
0.000913373	0.63735	0.137	0.078	1	Immune overlap	DHCR7
0.000916881	0.321509	0.169	0.103	1	Immune overlap	ARRDC1
0.000919423	0.58059	0.121	0.067	1	Immune overlap	METTL4
0.000920022	0.275668	0.431	0.318	1	Immune overlap	PSENEN
0.000920592	0.301303	0.302	0.211	1	Immune overlap	YY1AP1
0.000936427	0.534343	0.19	0.121	1	Immune overlap	SACM1L
0.000942803	0.612147	0.117	0.064	1	Immune overlap	CDK8
0.000943142	0.310602	0.121	0.067	1	Immune overlap	ROBO3
0.000951139	0.2583	0.153	0.089	1	Immune overlap	CHST14
0.00095588	0.361765	0.202	0.129	1	Immune overlap	CDC16
0.000956878	0.521487	0.153	0.091	1	Immune overlap	IFNAR2
0.000962987	0.313962	0.246	0.164	1	Immune overlap	UBE2W
0.000974186	0.414953	0.145	0.083	1	Immune overlap	MCM5
0.000996508	0.315925	0.125	0.069	1	Immune overlap	EXOC2
0.00100023	0.378444	0.149	0.088	1	Immune overlap	PRR3
0.00101465	0.435546	0.234	0.155	1	Immune overlap	FBRS
0.00102999	0.387188	0.125	0.07	1	Immune overlap	MMD
0.00103378	0.710414	0.101	0.054	1	Immune overlap	CEP295
0.00103466	0.300976	0.23	0.151	1	Immune overlap	UBE4A
0.00103529	0.260577	0.323	0.23	1	Immune overlap	NFKB2
0.00103679	0.540587	0.129	0.073	1	Immune overlap	SLC25A19
0.00104166	0.30436	0.185	0.115	1	Immune overlap	ZNF358
0.00105135	0.575925	0.113	0.062	1	Immune overlap	TRMT13
0.0010536	-0.794877	0.335	0.418	1	Immune overlap	RND3
0.00105462	0.485247	0.177	0.111	1	Immune overlap	MALT1
0.0010598	0.73964	0.121	0.068	1	Immune overlap	POLM
0.00107093	0.412323	0.157	0.094	1	Immune overlap	PJA1
0.00107275	0.315167	0.23	0.151	1	Immune overlap	NF1
0.00108081	0.504449	0.185	0.117	1	Immune overlap	STIM2
0.00109175	0.581684	0.101	0.053	1	Immune overlap	DHX34
0.00109862	0.473408	0.145	0.086	1	Immune overlap	RPS6KC1
0.00110036	0.462723	0.185	0.116	1	Immune overlap	HMGCR
0.00110315	0.33647	0.105	0.056	1	Immune overlap	ZNF189
0.00110408	-1.65609	0.165	0.246	1	Immune overlap	C11orf96
0.00111447	0.341063	0.323	0.229	1	Immune overlap	DNTTIP1
0.00111627	0.476489	0.129	0.073	1	Immune overlap	ZSWIM4
0.00112176	0.468582	0.121	0.068	1	Immune overlap	SREBF1
0.00113602	0.366754	0.367	0.269	1	Immune overlap	AL365205.1
0.00113773	0.561775	0.125	0.072	1	Immune overlap	VPS52
0.00114181	-0.449035	0.839	0.791	1	Immune overlap	LAPTM4A
0.00115038	0.525734	0.214	0.142	1	Immune overlap	VTI1A
0.00115382	0.507451	0.141	0.083	1	Immune overlap	L3MBTL3
0.00115475	0.654998	0.141	0.083	1	Immune overlap	OSBPL2
0.00115969	0.705598	0.169	0.105	1	Immune overlap	FRS2
0.00116406	0.317079	0.21	0.138	1	Immune overlap	PIBF1
0.00117681	0.518492	0.198	0.125	1	Immune overlap	TARBP2
0.00119855	0.349707	0.214	0.138	1	Immune overlap	SNX27
0.00121513	0.448004	0.109	0.059	1	Immune overlap	AGPAT4
0.00121515	0.641521	0.25	0.173	1	Immune overlap	TLK1
0.0012236	0.617795	0.121	0.069	1	Immune overlap	ZNF688
0.00123652	0.347316	0.141	0.083	1	Immune overlap	SCAF8
0.00123656	0.355474	0.226	0.152	1	Immune overlap	RICTOR
0.00125276	0.471826	0.181	0.115	1	Immune overlap	BBS7
0.00125348	-0.591641	0.528	0.565	1	Immune overlap	EMP2
0.0012581	0.325195	0.181	0.114	1	Immune overlap	TLK2
0.00125932	0.409307	0.141	0.082	1	Immune overlap	CNOT6
0.00126042	0.524693	0.169	0.106	1	Immune overlap	POLR1A
0.00126245	0.368675	0.25	0.171	1	Immune overlap	SLC38A10
0.00126536	0.427537	0.161	0.098	1	Immune overlap	TBC1D22A
0.00127144	0.389409	0.488	0.377	1	Immune overlap	SS18L2
0.00129309	0.266727	0.46	0.359	1	Immune overlap	SRPRA
0.00129852	0.281909	0.218	0.144	1	Immune overlap	DELE1
0.00131167	0.539478	0.121	0.068	1	Immune overlap	PIGN
0.00134334	0.271132	0.452	0.35	1	Immune overlap	NAP1L4
0.00134429	0.261244	0.266	0.182	1	Immune overlap	BET1
0.00134437	0.329966	0.226	0.148	1	Immune overlap	POLR2J3.1
0.00134557	0.608941	0.145	0.085	1	Immune overlap	ZNF35
0.00134563	0.448398	0.105	0.056	1	Immune overlap	CC2D1B
0.00134695	0.40857	0.185	0.117	1	Immune overlap	NMRAL1
0.00135236	0.285246	0.371	0.272	1	Immune overlap	NPTN
0.00136034	0.442093	0.23	0.153	1	Immune overlap	XPO6
0.00136853	0.555503	0.198	0.128	1	Immune overlap	RPA1
0.00137414	0.449566	0.109	0.06	1	Immune overlap	ZNF43
0.0013768	0.411856	0.169	0.104	1	Immune overlap	RETREG3
0.00137907	0.440729	0.157	0.096	1	Immune overlap	LRRC28
0.00138828	0.332071	0.355	0.264	1	Immune overlap	SLC25A11
0.00139383	0.288785	0.262	0.179	1	Immune overlap	SNAPC2
0.00139781	0.33742	0.266	0.185	1	Immune overlap	SNAP29
0.00139792	0.311003	0.258	0.176	1	Immune overlap	ARHGEF2
0.00141522	0.513565	0.234	0.159	1	Immune overlap	LONP1
0.00143726	0.660734	0.105	0.057	1	Immune overlap	AC093323.1
0.00143989	0.26179	0.181	0.114	1	Immune overlap	WDR37
0.00144736	0.342728	0.274	0.194	1	Immune overlap	CPSF7
0.00146819	0.362346	0.113	0.062	1	Immune overlap	ATP7A
0.00149152	0.372562	0.141	0.084	1	Immune overlap	ZDHHC17
0.00149663	0.251952	0.149	0.089	1	Immune overlap	CPSF1
0.00151608	0.295302	0.363	0.265	1	Immune overlap	DAXX
0.00151636	0.315271	0.206	0.132	1	Immune overlap	NCSTN
0.00152569	0.430016	0.101	0.053	1	Immune overlap	NHLRC3
0.00152603	0.509743	0.117	0.066	1	Immune overlap	RNASEH2A
0.00152922	0.466534	0.226	0.15	1	Immune overlap	APPBP2
0.00153144	0.397239	0.202	0.133	1	Immune overlap	MCM3AP
0.00154476	0.735164	0.109	0.06	1	Immune overlap	R3HCC1L
0.00155245	0.301817	0.242	0.162	1	Immune overlap	CLSTN1
0.00157069	0.560673	0.149	0.091	1	Immune overlap	PI4K2A
0.00157365	0.783793	0.133	0.078	1	Immune overlap	PREP
0.00157623	0.256409	0.29	0.206	1	Immune overlap	DDX42
0.00157876	0.659771	0.105	0.057	1	Immune overlap	TTLL5
0.00157912	0.411429	0.238	0.16	1	Immune overlap	SCAF1
0.00158187	0.322869	0.149	0.09	1	Immune overlap	RABGGTA
0.00158515	0.952181	0.157	0.098	1	Immune overlap	EMSY
0.00158521	0.40052	0.153	0.093	1	Immune overlap	SLC26A11
0.00158699	0.453525	0.246	0.171	1	Immune overlap	CCNQ
0.00159026	0.278947	0.19	0.121	1	Immune overlap	ICMT
0.00160563	0.316408	0.121	0.069	1	Immune overlap	FBXO38
0.0016474	0.40629	0.125	0.071	1	Immune overlap	TRIM5
0.00164773	0.367447	0.117	0.066	1	Immune overlap	CDK5
0.00164833	0.423998	0.133	0.078	1	Immune overlap	ARHGEF3
0.00165413	0.258323	0.218	0.143	1	Immune overlap	PPP2R2D
0.00170198	0.387628	0.355	0.264	1	Immune overlap	ZNF326
0.00170221	0.263393	0.286	0.2	1	Immune overlap	USP39
0.00171719	0.436745	0.274	0.193	1	Immune overlap	PPIE
0.00171804	0.530672	0.181	0.115	1	Immune overlap	MED24
0.00173339	0.503405	0.198	0.13	1	Immune overlap	GSKIP
0.00174646	0.332165	0.141	0.084	1	Immune overlap	COMMD7
0.00174992	0.635767	0.141	0.085	1	Immune overlap	UNK
0.0017738	0.404168	0.141	0.085	1	Immune overlap	HDHD3
0.00178386	0.81295	0.109	0.06	1	Immune overlap	ZDHHC18
0.00178403	0.299502	0.19	0.123	1	Immune overlap	OTUD5
0.00178826	0.388419	0.274	0.19	1	Immune overlap	AIFM2
0.00179606	0.284637	0.145	0.087	1	Immune overlap	ANKRD52
0.00182844	0.531361	0.157	0.098	1	Immune overlap	MAD1L1
0.00183739	0.26802	0.411	0.301	1	Immune overlap	SMIM10L1
0.00184305	0.297824	0.194	0.126	1	Immune overlap	STXBP3
0.00184794	0.371422	0.133	0.079	1	Immune overlap	ST3GAL2
0.00188326	0.361251	0.157	0.096	1	Immune overlap	SPECC1L
0.00188442	0.391424	0.113	0.063	1	Immune overlap	GOLGA1
0.0018881	0.584581	0.206	0.137	1	Immune overlap	CHMP7
0.00190358	0.316108	0.169	0.107	1	Immune overlap	C18orf21
0.00190535	0.293764	0.105	0.057	1	Immune overlap	TBKBP1
0.00190563	-0.37203	0.222	0.143	1	Immune overlap	SESN3
0.00191469	0.392846	0.129	0.075	1	Immune overlap	CDK19
0.00194949	0.395753	0.149	0.091	1	Immune overlap	SMARCD2
0.00195436	0.478611	0.226	0.152	1	Immune overlap	MTA2
0.00195968	0.329663	0.226	0.152	1	Immune overlap	RIPK2
0.00197789	-0.344265	0.242	0.16	1	Immune overlap	INHBA
0.00199175	0.296078	0.319	0.228	1	Immune overlap	PPID
0.00199258	0.406843	0.262	0.186	1	Immune overlap	PTRH1
0.00199761	0.448894	0.105	0.057	1	Immune overlap	FLT3LG
0.00199877	0.432852	0.165	0.104	1	Immune overlap	LPCAT3
0.00200063	0.403828	0.181	0.117	1	Immune overlap	VIRMA
0.00201825	0.361858	0.157	0.097	1	Immune overlap	URGCP
0.00201954	0.589105	0.101	0.055	1	Immune overlap	MCCC1
0.00203734	0.378588	0.19	0.125	1	Immune overlap	DPH7
0.00203834	0.387016	0.101	0.055	1	Immune overlap	FAM122B
0.00205152	0.51467	0.137	0.082	1	Immune overlap	RBM15
0.00206102	0.29399	0.177	0.111	1	Immune overlap	PKNOX1
0.00207244	0.6036	0.133	0.08	1	Immune overlap	L3MBTL2
0.00207762	0.57314	0.121	0.07	1	Immune overlap	KCTD17
0.00208018	0.401836	0.198	0.128	1	Immune overlap	VRK3
0.00208116	0.253954	0.367	0.278	1	Immune overlap	CCAR1
0.00209375	0.284916	0.258	0.182	1	Immune overlap	EHMT1
0.00210308	0.681373	0.157	0.098	1	Immune overlap	HSDL1
0.00211436	0.416608	0.238	0.163	1	Immune overlap	SNX8
0.00215329	0.298485	0.25	0.174	1	Immune overlap	ABHD12
0.00217971	0.272146	0.274	0.193	1	Immune overlap	ASMTL
0.00220328	0.348986	0.21	0.141	1	Immune overlap	ZBTB1
0.00221577	0.659444	0.173	0.112	1	Immune overlap	ESYT1
0.00221932	0.262621	0.242	0.165	1	Immune overlap	CUL2
0.00228727	0.405624	0.149	0.092	1	Immune overlap	ENTPD4
0.00228885	0.533602	0.153	0.095	1	Immune overlap	ZBED5
0.00228977	-0.329569	0.383	0.274	1	Immune overlap	CITED2
0.00230158	0.299929	0.153	0.095	1	Immune overlap	FAM20B
0.00230322	0.277322	0.226	0.153	1	Immune overlap	ZNF581
0.00232976	0.65232	0.105	0.058	1	Immune overlap	DENND4B
0.00233286	0.389395	0.21	0.14	1	Immune overlap	CHD8
0.00236113	-0.753692	0.258	0.338	1	Immune overlap	C9orf3
0.00237826	0.359307	0.21	0.142	1	Immune overlap	DNAJC11
0.00238157	0.337548	0.105	0.058	1	Immune overlap	MEX3D
0.00238253	0.655346	0.129	0.077	1	Immune overlap	CASP2
0.00238807	0.472661	0.129	0.076	1	Immune overlap	ZNF513
0.00242377	0.283334	0.157	0.098	1	Immune overlap	NCBP1
0.00244011	0.35983	0.105	0.058	1	Immune overlap	TCAIM
0.00244076	0.475823	0.19	0.123	1	Immune overlap	HIF1AN
0.00245232	0.254832	0.214	0.143	1	Immune overlap	THAP11
0.00245307	0.266017	0.141	0.085	1	Immune overlap	NBPF1
0.00246947	-0.998924	0.29	0.375	1	Immune overlap	BGN
0.00248959	0.338677	0.343	0.261	1	Immune overlap	TPRA1
0.00249463	0.296728	0.468	0.364	1	Immune overlap	ORMDL1
0.00249839	0.342603	0.181	0.117	1	Immune overlap	MAVS
0.00249972	0.336598	0.153	0.094	1	Immune overlap	TRIM69
0.00251414	0.41984	0.173	0.111	1	Immune overlap	SNX11
0.00253026	0.361219	0.137	0.082	1	Immune overlap	COBLL1
0.00255501	0.393305	0.153	0.095	1	Immune overlap	ERV3-1
0.00255877	0.279871	0.133	0.079	1	Immune overlap	STK32C
0.00263148	0.439803	0.185	0.121	1	Immune overlap	C19orf12
0.00263271	0.631451	0.101	0.056	1	Immune overlap	PHF8
0.00264017	0.477633	0.165	0.106	1	Immune overlap	BAK1
0.00264968	0.271609	0.331	0.244	1	Immune overlap	NUB1
0.00265267	0.79731	0.137	0.084	1	Immune overlap	CTNS
0.00276393	-0.473626	0.996	0.973	1	Immune overlap	VIM
0.00276645	0.538482	0.226	0.157	1	Immune overlap	PIGBOS1
0.00278568	0.297708	0.137	0.083	1	Immune overlap	AC008124.1
0.00278807	0.313113	0.331	0.241	1	Immune overlap	STAG1
0.0027969	0.253091	0.202	0.132	1	Immune overlap	ADNP
0.00281423	0.479208	0.121	0.071	1	Immune overlap	NARS2
0.00282271	0.719714	0.141	0.087	1	Immune overlap	FAM118A
0.0028649	0.406517	0.173	0.112	1	Immune overlap	FAM189B
0.00289543	0.455754	0.105	0.059	1	Immune overlap	NOP9
0.00290726	0.543442	0.133	0.081	1	Immune overlap	PRKACB
0.00292874	0.576261	0.173	0.113	1	Immune overlap	ZNHIT2
0.00292928	0.389194	0.161	0.102	1	Immune overlap	PHC3
0.00293486	0.399318	0.173	0.113	1	Immune overlap	IDE
0.00295203	0.477012	0.161	0.102	1	Immune overlap	PIAS4
0.00295499	0.450126	0.161	0.103	1	Immune overlap	FEM1A
0.00295657	0.330095	0.105	0.059	1	Immune overlap	RECK
0.0029688	0.378527	0.194	0.129	1	Immune overlap	RAP1GDS1
0.00301068	0.543693	0.137	0.084	1	Immune overlap	HPS6
0.00301669	0.286308	0.254	0.179	1	Immune overlap	RANGAP1
0.00302065	-1.14712	0.488	0.515	1	Immune overlap	TIMP3
0.00303736	0.371828	0.327	0.237	1	Immune overlap	FAM208B
0.00305069	0.610897	0.125	0.075	1	Immune overlap	HAUS3
0.00305104	0.474445	0.161	0.103	1	Immune overlap	GNL3L
0.00305276	0.578312	0.181	0.119	1	Immune overlap	WRAP73
0.00305479	0.437637	0.19	0.126	1	Immune overlap	ASXL2
0.0030567	0.494001	0.266	0.193	1	Immune overlap	IP6K1
0.00309054	0.295733	0.125	0.073	1	Immune overlap	ZNF778
0.00309829	0.390914	0.137	0.084	1	Immune overlap	KYAT3
0.00311412	0.648775	0.101	0.057	1	Immune overlap	DTX2
0.00312326	0.25249	0.173	0.113	1	Immune overlap	ZNF83
0.00312358	0.827171	0.121	0.072	1	Immune overlap	RAD17
0.00315045	0.404761	0.214	0.146	1	Immune overlap	SEC23B
0.00320815	0.397702	0.165	0.107	1	Immune overlap	POFUT2
0.00321518	0.351318	0.27	0.191	1	Immune overlap	IBTK
0.0032246	0.423878	0.121	0.071	1	Immune overlap	NUP155
0.00322932	0.275274	0.31	0.226	1	Immune overlap	ETHE1
0.00325301	0.371913	0.121	0.072	1	Immune overlap	TRMT10B
0.00327504	0.359233	0.153	0.096	1	Immune overlap	REXO1
0.0032855	0.420726	0.109	0.062	1	Immune overlap	NMT2
0.00330529	0.421703	0.149	0.095	1	Immune overlap	SPATA13
0.00334679	0.514841	0.137	0.084	1	Immune overlap	ALKBH4
0.00335235	0.581363	0.157	0.101	1	Immune overlap	ZNF217
0.00335415	0.294685	0.173	0.112	1	Immune overlap	KIAA0930
0.0033589	0.54905	0.113	0.066	1	Immune overlap	SKIV2L
0.00337598	0.690238	0.105	0.06	1	Immune overlap	TP53INP1
0.0034397	0.368253	0.125	0.075	1	Immune overlap	ABRAXAS1
0.00345027	0.517401	0.125	0.076	1	Immune overlap	FGFR1OP
0.00345356	0.542596	0.105	0.059	1	Immune overlap	DIS3L2
0.00346638	0.285361	0.315	0.232	1	Immune overlap	ODF2L
0.00347545	0.342087	0.117	0.068	1	Immune overlap	FAM110D
0.00350337	0.717866	0.141	0.09	1	Immune overlap	ZNF506
0.00354258	0.363441	0.177	0.116	1	Immune overlap	CEP104
0.00355331	0.291679	0.302	0.222	1	Immune overlap	GFPT1
0.0035622	0.450286	0.23	0.16	1	Immune overlap	HMGB3
0.00358691	0.297679	0.222	0.153	1	Immune overlap	USF1
0.0036179	0.562512	0.141	0.087	1	Immune overlap	NLN
0.00362773	0.38174	0.161	0.102	1	Immune overlap	ATP13A2
0.0036621	0.400401	0.169	0.111	1	Immune overlap	TBP
0.00366779	0.415515	0.113	0.066	1	Immune overlap	OCEL1
0.00369693	0.651234	0.149	0.095	1	Immune overlap	ZNF33A
0.0037112	0.347465	0.137	0.083	1	Immune overlap	REEP4
0.00372995	0.404993	0.157	0.102	1	Immune overlap	PMS1
0.00374736	0.379961	0.129	0.079	1	Immune overlap	FAM199X
0.0037823	0.256981	0.286	0.201	1	Immune overlap	AKT3
0.00378843	0.390219	0.141	0.087	1	Immune overlap	RBM34
0.00381696	-2.04059	0.101	0.164	1	Immune overlap	INSR
0.00386403	0.608018	0.185	0.124	1	Immune overlap	UBAC1
0.0039186	-0.741842	0.484	0.495	1	Immune overlap	NME1
0.00393321	0.43977	0.145	0.09	1	Immune overlap	SLC35A5
0.00393619	0.369771	0.173	0.113	1	Immune overlap	AP3M2
0.00393701	0.297685	0.226	0.154	1	Immune overlap	AKIP1
0.00396426	0.39905	0.153	0.096	1	Immune overlap	ERO1B
0.00396959	-0.957309	0.468	0.498	1	Immune overlap	LAMA4
0.00398242	0.369848	0.169	0.108	1	Immune overlap	TRIM37
0.00400002	0.278094	0.21	0.141	1	Immune overlap	SEC23IP
0.0040065	0.539242	0.109	0.063	1	Immune overlap	NDC1
[truncated: 82,296 more rows]

## Sheet: Dura_CD45_neg_cell_types
p_val	avg_log2FC	pct.1	pct.2	p_val_adj	cluster	gene
0	6.39866	0.326	0.011	0	Fibroblast	LUM
0	6.1993	0.689	0.07	0	Fibroblast	SLPI
0	6.03343	0.799	0.073	0	Fibroblast	SFRP2
0	5.94256	0.457	0.031	0	Fibroblast	SFRP4
0	5.70125	0.763	0.051	0	Fibroblast	SERPINF1
0	5.69977	0.596	0.024	0	Fibroblast	FBLN1
0	5.69908	0.469	0.022	0	Fibroblast	RBP4
0	5.46133	0.729	0.047	0	Fibroblast	PTN
0	5.42749	0.217	0.004	0	Fibroblast	DPT
0	5.37445	0.537	0.019	0	Fibroblast	MFAP4
0	5.33449	0.704	0.063	0	Fibroblast	KCNMA1
0	5.31999	0.235	0.007	0	Fibroblast	IGF1
0	5.23046	0.293	0.016	0	Fibroblast	AC008014.1
0	5.20195	0.408	0.029	0	Fibroblast	COL1A1
0	5.13002	0.301	0.009	0	Fibroblast	CPXM1
0	5.12744	0.549	0.032	0	Fibroblast	CLMP
0	5.07421	0.242	0.007	0	Fibroblast	FAM180A
0	5.04986	0.734	0.108	0	Fibroblast	PTGDS
0	4.99309	0.793	0.103	0	Fibroblast	DCN
0	4.98429	0.645	0.056	0	Fibroblast	COL1A2
0	4.96345	0.502	0.022	0	Fibroblast	MEG3
0	4.93621	0.358	0.023	0	Fibroblast	CTSK
0	4.892	0.403	0.024	0	Fibroblast	LOX
0	4.80619	0.258	0.012	0	Fibroblast	C16orf89
0	4.76879	0.37	0.014	0	Fibroblast	THBS2
0	4.76747	0.327	0.025	0	Fibroblast	PDGFRL
0	4.64911	0.417	0.022	0	Fibroblast	FMOD
0	4.63169	0.257	0.022	0	Fibroblast	FST
0	4.58801	0.535	0.03	0	Fibroblast	OGN
0	4.56522	0.542	0.048	0	Fibroblast	FGL2
0	4.56303	0.669	0.095	0	Fibroblast	IGFBP6
0	4.55209	0.597	0.039	0	Fibroblast	ABI3BP
0	4.46341	0.336	0.022	0	Fibroblast	PRELP
0	4.4034	0.32	0.069	0	Fibroblast	IQCG
0	4.40186	0.505	0.12	0	Fibroblast	LEPR
0	4.38272	0.237	0.012	0	Fibroblast	GPNMB
0	4.36906	0.416	0.026	0	Fibroblast	ITGBL1
0	4.35919	0.634	0.068	0	Fibroblast	C1S
0	4.35222	0.222	0.013	0	Fibroblast	CYP3A5
0	4.33776	0.33	0.019	0	Fibroblast	LTBP2
0	4.31891	0.522	0.058	0	Fibroblast	PCOLCE
0	4.2455	0.257	0.023	0	Fibroblast	SLC4A4
0	4.21956	0.27	0.015	0	Fibroblast	COL16A1
0	4.21655	0.374	0.022	0	Fibroblast	GPC6
0	4.19244	0.387	0.028	0	Fibroblast	EFEMP1
0	4.14935	0.375	0.015	0	Fibroblast	PDPN
0	4.14635	0.211	0.01	0	Fibroblast	FZD7
0	4.12454	0.606	0.08	0	Fibroblast	C2orf40
0	4.11948	0.359	0.02	0	Fibroblast	SEMA3C
0	4.08188	0.934	0.38	0	Fibroblast	CLU
0	4.04867	0.37	0.03	0	Fibroblast	BASP1
0	4.04752	0.269	0.015	0	Fibroblast	LPAR1
0	4.03938	0.256	0.011	0	Fibroblast	PAPPA
0	3.97543	0.383	0.036	0	Fibroblast	MXRA8
0	3.93055	0.268	0.021	0	Fibroblast	MFSD2A
0	3.87637	0.401	0.044	0	Fibroblast	TNC
0	3.86763	0.289	0.023	0	Fibroblast	CDO1
0	3.85273	0.459	0.053	0	Fibroblast	ATP1B1
0	3.82751	0.249	0.021	0	Fibroblast	SSPN
0	3.75132	0.485	0.064	0	Fibroblast	CCDC80
0	3.72053	0.296	0.017	0	Fibroblast	GFPT2
0	3.65522	0.252	0.03	0	Fibroblast	TNFAIP6
0	3.6399	0.251	0.018	0	Fibroblast	PID1
0	3.56634	0.23	0.019	0	Fibroblast	COL6A3
0	3.55467	0.263	0.023	0	Fibroblast	COL12A1
0	3.51064	0.255	0.03	0	Fibroblast	CFB
0	3.49973	0.406	0.041	0	Fibroblast	RARRES2
0	3.46829	0.388	0.044	0	Fibroblast	SDC4
0	3.45639	0.341	0.058	0	Fibroblast	DSP
0	3.4429	0.597	0.13	0	Fibroblast	AEBP1
0	3.42658	0.52	0.111	0	Fibroblast	TPBG
0	3.41299	0.388	0.05	0	Fibroblast	C1R
0	3.39106	0.369	0.052	0	Fibroblast	MGST1
0	3.36331	0.547	0.074	0	Fibroblast	SDC2
0	3.36226	0.589	0.243	0	Fibroblast	CTGF
0	3.3264	0.351	0.046	0	Fibroblast	ALCAM
0	3.29256	0.41	0.033	0	Fibroblast	SPINT2
0	3.28052	0.38	0.047	0	Fibroblast	NOTCH2
0	3.26557	0.363	0.057	0	Fibroblast	INHBA
0	3.25714	0.546	0.174	0	Fibroblast	CXCL3
0	3.25543	0.366	0.048	0	Fibroblast	CLEC11A
0	3.22452	0.706	0.121	0	Fibroblast	PRRX1
0	3.16955	0.309	0.045	0	Fibroblast	MFAP5
0	3.1426	0.883	0.543	0	Fibroblast	ANXA1
0	3.09871	0.37	0.067	0	Fibroblast	FRMD6
0	3.09159	0.622	0.28	0	Fibroblast	SERPINE2
0	3.08097	0.472	0.059	0	Fibroblast	CDH11
0	3.07382	0.265	0.035	0	Fibroblast	PLAGL1
0	3.03699	0.318	0.056	0	Fibroblast	G0S2
0	3.00376	0.7	0.193	0	Fibroblast	CRYAB
0	2.97646	0.51	0.108	0	Fibroblast	UCHL1
0	2.97232	0.348	0.073	0	Fibroblast	ARL4D
0	2.96326	0.464	0.085	0	Fibroblast	FXYD1
0	2.92213	0.297	0.039	0	Fibroblast	KLF5
0	2.90419	0.64	0.148	0	Fibroblast	CD44
0	2.89162	0.473	0.049	0	Fibroblast	LRP1
0	2.88801	0.585	0.175	0	Fibroblast	SERPING1
0	2.87709	0.278	0.034	0	Fibroblast	EGFR
0	2.86257	0.322	0.047	0	Fibroblast	FAT1
0	2.6456	0.501	0.183	0	Fibroblast	MMP2
0	2.64447	0.399	0.106	0	Fibroblast	SLC38A1
0	2.63398	0.65	0.128	0	Fibroblast	IGFBP5
0	2.6057	0.335	0.06	0	Fibroblast	MSC
0	2.59703	0.902	0.558	0	Fibroblast	MGP
0	2.57218	0.386	0.081	0	Fibroblast	FHL2
0	2.54761	0.717	0.259	0	Fibroblast	RND3
0	2.53511	0.399	0.096	0	Fibroblast	CPQ
0	2.52191	0.533	0.114	0	Fibroblast	GEM
0	2.50083	0.579	0.203	0	Fibroblast	SLC39A14
0	2.49246	0.366	0.067	0	Fibroblast	FGF7
0	2.479	0.311	0.049	0	Fibroblast	LGALS3BP
0	2.46603	0.354	0.075	0	Fibroblast	DDR2
0	2.43358	0.484	0.168	0	Fibroblast	UAP1
0	2.43149	0.626	0.252	0	Fibroblast	MYC
0	2.41328	0.334	0.065	0	Fibroblast	PLTP
0	2.39475	0.888	0.553	0	Fibroblast	S100A10
0	2.3272	0.405	0.098	0	Fibroblast	ERRFI1
0	2.30451	0.395	0.108	0	Fibroblast	APOE
0	2.28695	0.515	0.202	0	Fibroblast	LMO4
0	2.27814	0.873	0.673	0	Fibroblast	CST3
0	2.2721	0.377	0.07	0	Fibroblast	CKB
0	2.22914	0.559	0.117	0	Fibroblast	CPE
0	2.22791	0.585	0.221	0	Fibroblast	FOSB
0	2.22252	0.881	0.723	0	Fibroblast	TIMP1
0	2.19933	0.417	0.113	0	Fibroblast	GPRC5A
0	2.16744	0.629	0.296	0	Fibroblast	UGDH
0	2.16722	0.352	0.056	0	Fibroblast	VASN
0	2.04008	0.53	0.201	0	Fibroblast	MEDAG
0	2.02719	0.449	0.121	0	Fibroblast	ID4
0	1.97901	0.589	0.23	0	Fibroblast	CCL2
0	1.97064	0.583	0.258	0	Fibroblast	FSTL1
0	1.96154	0.529	0.152	0	Fibroblast	IL1R1
0	1.92333	0.714	0.332	0	Fibroblast	FN1
0	1.87382	0.682	0.213	0	Fibroblast	BGN
0	1.86869	0.503	0.186	0	Fibroblast	PDLIM4
0	1.82537	0.779	0.513	0	Fibroblast	GLUL
0	1.80748	0.688	0.459	0	Fibroblast	EMP3
0	1.77743	0.612	0.233	0	Fibroblast	MT1E
0	1.70229	0.769	0.625	0	Fibroblast	PKM
0	1.68524	0.487	0.15	0	Fibroblast	COL6A1
0	1.68003	0.541	0.209	0	Fibroblast	KLF4
0	1.63877	0.388	0.074	0	Fibroblast	FRZB
0	1.60643	0.648	0.199	0	Fibroblast	COL6A2
0	1.5083	0.659	0.351	0	Fibroblast	PRNP
0	1.37811	0.952	0.758	0	Fibroblast	MT2A
0	1.33618	0.412	0.096	0	Fibroblast	SOD3
0	1.26797	0.881	0.755	0	Fibroblast	ZFAS1
0	0.992525	0.922	0.901	0	Fibroblast	NPM1
0	-0.526349	0.968	0.994	0	Fibroblast	RPS28
0	-0.675475	0.889	0.956	0	Fibroblast	SERF2
0	-0.865241	0.943	0.994	0	Fibroblast	PTMA
0	-1.00168	0.709	0.857	0	Fibroblast	GPX4
0	-1.0188	0.742	0.879	0	Fibroblast	MYL12A
0	-1.09797	0.825	0.946	0	Fibroblast	MYL6
0	-1.11671	0.628	0.857	0	Fibroblast	ATP5MC2
0	-1.13849	0.823	0.94	0	Fibroblast	H3F3A
0	-1.13912	0.634	0.816	0	Fibroblast	SEM1
0	-1.15951	0.586	0.805	0	Fibroblast	COX5B
0	-1.20718	0.76	0.884	0	Fibroblast	MYL12B
0	-1.22109	0.578	0.765	0	Fibroblast	NDUFB4
0	-1.22123	0.579	0.787	0	Fibroblast	ARPC3
0	-1.30237	0.565	0.777	0	Fibroblast	COX6C
0	-1.31497	0.58	0.815	0	Fibroblast	RHOC
0	-1.32483	0.573	0.837	0	Fibroblast	GABARAP
0	-1.42314	0.506	0.736	0	Fibroblast	RAB5C
0	-1.54311	0.671	0.866	0	Fibroblast	CD59
0	-1.56399	0.527	0.8	0	Fibroblast	SELENOW
0	-1.57019	0.775	0.897	0	Fibroblast	HLA-E
0	-1.62629	0.383	0.682	0	Fibroblast	CD151
0	-1.68338	0.956	0.992	0	Fibroblast	B2M
0	-1.69247	0.653	0.867	0	Fibroblast	HLA-C
0	-1.75272	0.802	0.932	0	Fibroblast	HLA-B
0	-1.88417	0.614	0.859	0	Fibroblast	FKBP1A
0	-1.9398	0.687	0.887	0	Fibroblast	HLA-A
0	-1.94254	0.487	0.726	0	Fibroblast	ATOX1
0	-1.95008	0.434	0.761	0	Fibroblast	MRPL33
0	-2.01273	0.362	0.706	0	Fibroblast	COX17
0	-2.05137	0.692	0.873	0	Fibroblast	TM4SF1
0	-2.08583	0.163	0.523	0	Fibroblast	TFPI
0	-2.10486	0.328	0.635	0	Fibroblast	ETS2
0	-2.12194	0.235	0.63	0	Fibroblast	CAV1
0	-2.15052	0.146	0.532	0	Fibroblast	MEF2C
0	-2.1709	0.301	0.634	0	Fibroblast	GNAI2
0	-2.17362	0.535	0.769	0	Fibroblast	HSPB1
0	-2.21109	0.241	0.597	0	Fibroblast	PKIG
0	-2.38483	0.153	0.521	0	Fibroblast	CAV2
0	-2.4188	0.208	0.617	0	Fibroblast	ARHGAP29
0	-2.53731	0.269	0.562	0	Fibroblast	PIM3
0	-2.59272	0.209	0.591	0	Fibroblast	CRIP2
0	-2.60143	0.152	0.487	0	Fibroblast	CD200
0	-2.66826	0.079	0.409	0	Fibroblast	PALMD
0	-2.67328	0.291	0.74	0	Fibroblast	IFI27
0	-2.72209	0.119	0.474	0	Fibroblast	ADAMTS9
0	-2.76003	0.205	0.633	0	Fibroblast	SWAP70
0	-2.88922	0.164	0.507	0	Fibroblast	IL32
0	-2.90127	0.26	0.605	0	Fibroblast	NQO1
0	-2.93335	0.124	0.61	0	Fibroblast	COL4A1
0	-2.9485	0.267	0.682	0	Fibroblast	CLEC2B
0	-2.95495	0.055	0.388	0	Fibroblast	ERG
0	-2.99702	0.248	0.688	0	Fibroblast	SEC14L1
0	-3.05724	0.171	0.51	0	Fibroblast	RAMP2
0	-3.13808	0.118	0.489	0	Fibroblast	C1orf21
0	-3.14964	0.16	0.559	0	Fibroblast	RGCC
0	-3.15215	0.215	0.683	0	Fibroblast	SPRY1
0	-3.19751	0.183	0.729	0	Fibroblast	TCF4
0	-3.22329	0.178	0.656	0	Fibroblast	UPP1
0	-3.25681	0.128	0.49	0	Fibroblast	HSPG2
0	-3.31807	0.117	0.629	0	Fibroblast	COL4A2
0	-3.39377	0.073	0.393	0	Fibroblast	SNRK
0	-3.46866	0.089	0.47	0	Fibroblast	THBD
0	-3.50371	0.064	0.423	0	Fibroblast	COL18A1
0	-3.52463	0.046	0.426	0	Fibroblast	FAM198B
0	-3.56262	0.061	0.461	0	Fibroblast	A2M
0	-3.60312	0.11	0.541	0	Fibroblast	NTAN1
0	-3.61278	0.046	0.454	0	Fibroblast	CYYR1
0	-3.62498	0.152	0.575	0	Fibroblast	BACE2
0	-3.69029	0.147	0.587	0	Fibroblast	ANGPT2
0	-3.74155	0.09	0.579	0	Fibroblast	ECE1
0	-3.79716	0.082	0.472	0	Fibroblast	TSPAN14
0	-3.90642	0.276	0.691	0	Fibroblast	ENG
0	-4.05202	0.048	0.378	0	Fibroblast	CXCR4
0	-4.06822	0.079	0.467	0	Fibroblast	STC1
0	-4.2934	0.02	0.328	0	Fibroblast	ACVRL1
0	-4.31346	0.099	0.581	0	Fibroblast	MGST2
0	-4.32735	0.017	0.391	0	Fibroblast	CDH5
0	-4.34551	0.028	0.378	0	Fibroblast	LRRC32
0	-4.47841	0.027	0.441	0	Fibroblast	EDNRB
0	-4.48787	0.037	0.462	0	Fibroblast	TMEM255B
0	-4.56076	0.021	0.465	0	Fibroblast	EMCN
0	-4.56753	0.019	0.379	0	Fibroblast	GPR4
0	-4.64357	0.03	0.504	0	Fibroblast	S1PR1
0	-4.76242	0.087	0.541	0	Fibroblast	SLC9A3R2
0	-4.90759	0.213	0.81	0	Fibroblast	GNG11
0	-5.02134	0.056	0.683	0	Fibroblast	CALCRL
0	-5.08796	0.055	0.437	0	Fibroblast	DEPP1
0	-5.10356	0.015	0.364	0	Fibroblast	GMFG
0	-5.23766	0.024	0.486	0	Fibroblast	KDR
0	-5.262	0.029	0.428	0	Fibroblast	PODXL
0	-5.35267	0.024	0.412	0	Fibroblast	TSPAN13
0	-5.46214	0.013	0.344	0	Fibroblast	BCAM
0	-5.48232	0.006	0.349	0	Fibroblast	GIMAP1
0	-5.66851	0.061	0.577	0	Fibroblast	EGFL7
0	-5.8055	0.005	0.327	0	Fibroblast	GIMAP8
0	-5.83802	0.012	0.425	0	Fibroblast	MCTP1
0	-5.84329	0.001	0.295	0	Fibroblast	GIMAP5
0	-5.86984	0.018	0.437	0	Fibroblast	TM4SF18
0	-5.88825	0.008	0.401	0	Fibroblast	ADGRF5
0	-5.89823	0.005	0.383	0	Fibroblast	MYCT1
0	-5.89893	0.021	0.443	0	Fibroblast	FLT1
0	-5.93226	0.005	0.381	0	Fibroblast	GIMAP6
0	-6.00975	0.009	0.453	0	Fibroblast	TIE1
0	-6.0311	0.01	0.307	0	Fibroblast	VWF
0	-6.03201	0.016	0.51	0	Fibroblast	PCAT19
0	-6.06452	0.044	0.608	0	Fibroblast	CD93
0	-6.22965	0.009	0.451	0	Fibroblast	GIMAP4
0	-6.24642	0.011	0.382	0	Fibroblast	ICAM2
0	-6.30796	0.011	0.556	0	Fibroblast	ECSCR
0	-6.40462	0.025	0.618	0	Fibroblast	ADGRL4
0	-6.46673	0.028	0.669	0	Fibroblast	PECAM1
0	-6.51715	0.014	0.411	0	Fibroblast	SOX18
0	-6.54451	0.03	0.417	0	Fibroblast	CLDN5
0	-6.56749	0.021	0.606	0	Fibroblast	ESAM
0	-6.65121	0.011	0.488	0	Fibroblast	GIMAP7
0	-6.69163	0.004	0.391	0	Fibroblast	SOX17
0	-6.69522	0.023	0.41	0	Fibroblast	CYP1A1
0	-6.79105	0.029	0.537	0	Fibroblast	RNASE1
0	-6.80614	0.013	0.417	0	Fibroblast	RBP7
0	-6.84446	0.006	0.468	0	Fibroblast	CLEC14A
0	-7.37737	0.043	0.651	0	Fibroblast	PLVAP
1.79548e-307	-1.0997	0.587	0.805	2.33646e-303	Fibroblast	CDC37
7.21764e-307	4.7746	0.187	0.006	9.39231e-303	Fibroblast	EGFL6
9.2978e-306	-2.73173	0.097	0.42	1.20992e-301	Fibroblast	OCIAD2
1.99314e-304	-2.83921	0.109	0.428	2.59367e-300	Fibroblast	NRP1
4.49082e-304	4.44918	0.212	0.015	5.84391e-300	Fibroblast	ENPP6
5.54079e-304	-1.2221	0.626	0.776	7.21024e-300	Fibroblast	TPM3
3.06906e-303	3.27548	0.235	0.024	3.99377e-299	Fibroblast	PHGDH
9.57384e-303	-3.03804	0.094	0.405	1.24584e-298	Fibroblast	PXDN
1.93112e-302	1.52542	0.457	0.141	2.51297e-298	Fibroblast	SLC7A2
1.24395e-301	-1.60164	0.399	0.674	1.61876e-297	Fibroblast	WWTR1
2.751e-301	-2.52715	0.136	0.45	3.57988e-297	Fibroblast	AP1S2
3.55183e-301	2.69929	0.319	0.065	4.622e-297	Fibroblast	CTSF
6.25882e-300	4.51804	0.2	0.012	8.1446e-296	Fibroblast	COL11A1
8.18281e-300	3.09553	0.298	0.055	1.06483e-295	Fibroblast	CPXM2
7.99444e-299	1.16747	0.915	0.876	1.04032e-294	Fibroblast	ANXA2
2.71301e-298	-6.61798	0.058	0.353	3.53044e-294	Fibroblast	FABP4
6.55429e-298	-4.50056	0.056	0.353	8.5291e-294	Fibroblast	COL15A1
1.38732e-297	2.96667	0.262	0.037	1.80532e-293	Fibroblast	TWIST1
3.8858e-297	2.78911	0.296	0.055	5.05659e-293	Fibroblast	PYCR1
2.46381e-296	-2.02624	0.382	0.641	3.20615e-292	Fibroblast	CTSB
6.76623e-296	0.713686	0.986	0.967	8.80489e-292	Fibroblast	VIM
2.49524e-295	2.57713	0.285	0.047	3.24706e-291	Fibroblast	NTRK2
4.0154e-295	-5.25085	0.003	0.278	5.22524e-291	Fibroblast	PCDH1
5.0868e-293	2.74635	0.269	0.041	6.61946e-289	Fibroblast	TGFB2
1.9217e-292	-4.02259	0.027	0.316	2.5007e-288	Fibroblast	LXN
1.43554e-291	3.56642	0.187	0.008	1.86807e-287	Fibroblast	TWIST2
8.93012e-291	2.92899	0.254	0.035	1.16208e-286	Fibroblast	ABCA1
1.88113e-290	-1.17754	0.487	0.739	2.44791e-286	Fibroblast	NOP10
4.56433e-290	-1.55131	0.296	0.605	5.93956e-286	Fibroblast	PLS3
2.49397e-289	-2.16834	0.112	0.437	3.24541e-285	Fibroblast	MYLK
3.11068e-289	2.28056	0.269	0.04	4.04793e-285	Fibroblast	KCNK1
4.22061e-289	2.03711	0.325	0.07	5.49228e-285	Fibroblast	MAFB
3.88216e-288	2.28794	0.529	0.249	5.05185e-284	Fibroblast	CHMP1B
8.01973e-288	3.30712	0.195	0.012	1.04361e-283	Fibroblast	PRRX2
5.43144e-287	-2.79303	0.116	0.431	7.06793e-283	Fibroblast	PDLIM1
4.05442e-286	-3.03414	0.073	0.375	5.27602e-282	Fibroblast	TMEM204
1.14833e-285	-1.12486	0.62	0.859	1.49432e-281	Fibroblast	IFITM2
6.05654e-285	-1.69363	0.189	0.511	7.88137e-281	Fibroblast	VGLL4
1.89764e-284	-2.58161	0.13	0.441	2.4694e-280	Fibroblast	FAM213A
3.3415e-284	-1.61814	0.274	0.574	4.34829e-280	Fibroblast	ITGA5
1.06946e-283	-3.12215	0.039	0.33	1.39169e-279	Fibroblast	LPAR6
1.6263e-283	-7.21008	0.003	0.268	2.11631e-279	Fibroblast	GJA4
1.16581e-281	2.64428	0.427	0.148	1.51707e-277	Fibroblast	CYBRD1
1.09723e-280	2.57892	0.31	0.067	1.42783e-276	Fibroblast	PDE4DIP
2.91817e-280	4.54943	0.176	0.007	3.79742e-276	Fibroblast	SVEP1
3.19362e-280	-5.1324	0.005	0.27	4.15586e-276	Fibroblast	PTPRB
3.65601e-280	-1.36216	0.463	0.71	4.75757e-276	Fibroblast	PSME1
1.25792e-279	-0.753657	0.769	0.908	1.63693e-275	Fibroblast	CFL1
1.75066e-279	2.27454	0.384	0.112	2.27813e-275	Fibroblast	TENT5A
7.00164e-279	-1.21661	0.461	0.714	9.11124e-275	Fibroblast	DAZAP2
8.00424e-279	2.68081	0.381	0.117	1.04159e-274	Fibroblast	SMOX
2.49543e-278	3.85593	0.216	0.022	3.2473e-274	Fibroblast	PTX3
2.7195e-278	-2.06731	0.248	0.54	3.53888e-274	Fibroblast	FAM241A
4.86434e-278	-0.812748	0.715	0.867	6.32996e-274	Fibroblast	COX6A1
5.19795e-278	-0.921526	0.709	0.864	6.76409e-274	Fibroblast	CLIC1
5.46557e-278	3.85454	0.184	0.01	7.11235e-274	Fibroblast	BICC1
1.09459e-277	-2.50111	0.081	0.385	1.42439e-273	Fibroblast	TNFRSF14
1.93138e-277	3.26232	0.243	0.033	2.5133e-273	Fibroblast	MPP6
2.94774e-277	-6.23712	0.004	0.265	3.83589e-273	Fibroblast	CCL14
1.26072e-276	-1.18443	0.516	0.75	1.64057e-272	Fibroblast	MSN
1.58346e-276	-1.10017	0.646	0.792	2.06056e-272	Fibroblast	NDUFA4
6.20321e-276	-2.50394	0.217	0.51	8.07223e-272	Fibroblast	AKR1C3
1.02722e-275	2.40085	0.384	0.11	1.33672e-271	Fibroblast	COL8A1
2.8627e-275	1.69284	0.521	0.214	3.72523e-271	Fibroblast	NFKBIZ
6.09894e-275	-2.61909	0.144	0.444	7.93656e-271	Fibroblast	ITGA2
8.07922e-275	3.1627	0.285	0.055	1.05135e-270	Fibroblast	VCAN
8.02836e-274	-3.76478	0.03	0.305	1.04473e-269	Fibroblast	RASGRP3
1.35284e-273	-0.812369	0.753	0.901	1.76046e-269	Fibroblast	MIF
2.91797e-273	-1.83045	0.404	0.632	3.79716e-269	Fibroblast	RALA
7.057e-273	-1.50102	0.41	0.655	9.18328e-269	Fibroblast	GNB2
1.39536e-272	2.89145	0.291	0.06	1.81578e-268	Fibroblast	B4GALT4
1.96993e-272	-1.65598	0.409	0.681	2.56347e-268	Fibroblast	STOM
2.54718e-272	3.08784	0.232	0.029	3.31465e-268	Fibroblast	SIX1
2.56176e-272	2.88342	0.245	0.035	3.33362e-268	Fibroblast	NBPF14
7.21758e-272	-4.3058	0.016	0.281	9.39224e-268	Fibroblast	IL3RA
9.40542e-272	-0.887205	0.699	0.839	1.22393e-267	Fibroblast	COX7A2
1.6571e-271	-5.30919	0.006	0.263	2.15638e-267	Fibroblast	MECOM
1.97641e-271	3.70739	0.188	0.013	2.57191e-267	Fibroblast	RGS20
2.69927e-270	-3.87577	0.019	0.285	3.51256e-266	Fibroblast	ST3GAL6
3.83509e-270	4.51974	0.189	0.014	4.9906e-266	Fibroblast	ASPN
6.12492e-270	4.15686	0.173	0.008	7.97036e-266	Fibroblast	CRABP2
7.07943e-270	-2.92894	0.038	0.317	9.21247e-266	Fibroblast	DOCK6
6.00689e-269	-0.876084	0.673	0.86	7.81677e-265	Fibroblast	POMP
3.5613e-268	-1.16977	0.593	0.81	4.63432e-264	Fibroblast	RAC1
1.4015e-267	4.18332	0.197	0.017	1.82378e-263	Fibroblast	TNFRSF11B
1.72781e-267	-4.88592	0.015	0.277	2.2484e-263	Fibroblast	MCAM
3.56597e-266	-1.90629	0.261	0.542	4.6404e-262	Fibroblast	PSMB8
6.40835e-266	-5.51551	0.006	0.26	8.33919e-262	Fibroblast	TCIM
7.30101e-266	-2.12192	0.282	0.573	9.5008e-262	Fibroblast	SRGN
1.76136e-265	-2.37951	0.171	0.462	2.29206e-261	Fibroblast	CARHSP1
1.47942e-264	-4.60435	0.014	0.271	1.92517e-260	Fibroblast	SHANK3
3.32104e-264	-3.42714	0.191	0.483	4.32167e-260	Fibroblast	PLPP1
1.91657e-263	-2.30867	0.167	0.46	2.49403e-259	Fibroblast	RBPMS
4.81966e-263	-0.995242	0.892	0.95	6.27182e-259	Fibroblast	TMSB4X
1.2678e-262	-2.87475	0.088	0.376	1.64978e-258	Fibroblast	SYNGR2
2.34637e-262	2.29159	0.292	0.06	3.05333e-258	Fibroblast	AK4
6.76938e-261	-4.61185	0.014	0.269	8.80899e-257	Fibroblast	NOTCH4
1.97354e-259	-0.636479	0.852	0.944	2.56817e-255	Fibroblast	ATP5F1E
2.25475e-259	4.08395	0.179	0.012	2.9341e-255	Fibroblast	MEST
6.39966e-259	4.44765	0.17	0.009	8.32788e-255	Fibroblast	OLFML3
1.8562e-258	4.04158	0.226	0.031	2.41548e-254	Fibroblast	COL3A1
4.03707e-258	1.4726	0.825	0.688	5.25343e-254	Fibroblast	SOD2
1.12127e-256	-1.10988	0.538	0.74	1.45911e-252	Fibroblast	ROMO1
1.55771e-256	-0.275316	0.538	0.19	2.02705e-252	Fibroblast	TPM2
6.08738e-256	-1.67371	0.162	0.47	7.9215e-252	Fibroblast	RSU1
1.68586e-255	4.16749	0.156	0.004	2.19381e-251	Fibroblast	PCOLCE2
7.07728e-255	2.91327	0.206	0.022	9.20967e-251	Fibroblast	TBX15
7.69429e-255	-2.56027	0.106	0.4	1.00126e-250	Fibroblast	EFNA1
2.20525e-254	2.66564	0.276	0.055	2.86969e-250	Fibroblast	CHPF
2.85855e-254	2.53571	0.258	0.046	3.71983e-250	Fibroblast	NR2F1
5.43369e-254	-1.11908	0.484	0.719	7.07086e-250	Fibroblast	AP2S1
2.51934e-253	-2.87971	0.047	0.317	3.27842e-249	Fibroblast	RHOJ
4.40505e-253	-4.7675	0.011	0.259	5.73229e-249	Fibroblast	TINAGL1
7.68708e-253	2.34013	0.267	0.05	1.00032e-248	Fibroblast	FAS
6.82825e-252	-5.09699	0.008	0.252	8.88561e-248	Fibroblast	PDE2A
6.89006e-252	1.11779	0.78	0.55	8.96603e-248	Fibroblast	SNHG8
1.68324e-251	3.33651	0.288	0.063	2.1904e-247	Fibroblast	APOD
2.73298e-251	-1.38976	0.347	0.612	3.55643e-247	Fibroblast	ARF5
1.00919e-250	-1.02221	0.522	0.755	1.31326e-246	Fibroblast	RNASEK
1.47916e-249	-2.21427	0.175	0.463	1.92483e-245	Fibroblast	TGFBR2
2.77399e-249	-1.75268	0.137	0.441	3.60979e-245	Fibroblast	ZBTB38
3.29171e-248	-1.45961	0.375	0.619	4.2835e-244	Fibroblast	ZNHIT1
6.97937e-248	-2.69314	0.075	0.355	9.08226e-244	Fibroblast	MTUS1
1.83129e-247	-0.911347	0.602	0.794	2.38306e-243	Fibroblast	TRMT112
3.14288e-247	-1.07284	0.551	0.745	4.08982e-243	Fibroblast	RABAC1
1.72384e-246	-2.49299	0.082	0.363	2.24323e-242	Fibroblast	MGLL
2.57736e-245	4.36357	0.177	0.014	3.35392e-241	Fibroblast	SFRP1
3.36081e-245	-2.10987	0.118	0.408	4.37342e-241	Fibroblast	SASH1
5.97328e-245	-1.1121	0.636	0.796	7.77303e-241	Fibroblast	TUBB
6.55586e-245	-2.78349	0.065	0.33	8.53114e-241	Fibroblast	IPO11
1.23746e-244	-3.0906	0.046	0.308	1.61031e-240	Fibroblast	DOCK9
3.76801e-244	-4.18628	0.114	0.379	4.90331e-240	Fibroblast	PGF
9.13586e-244	-4.74361	0.006	0.241	1.18885e-239	Fibroblast	DYSF
4.63034e-243	-1.63634	0.295	0.554	6.02546e-239	Fibroblast	SSNA1
7.50933e-242	1.80299	0.491	0.214	9.77189e-238	Fibroblast	DST
2.04238e-241	-1.80017	0.267	0.527	2.65775e-237	Fibroblast	FDPS
1.04328e-240	-1.22159	0.494	0.699	1.35762e-236	Fibroblast	PSMB3
1.24987e-240	-2.23806	0.112	0.39	1.62646e-236	Fibroblast	OSTF1
2.80963e-240	-2.62782	0.071	0.339	3.65617e-236	Fibroblast	PDE4B
1.04826e-239	0.938141	0.84	0.669	1.36411e-235	Fibroblast	LGALS1
1.2708e-239	4.48786	0.149	0.005	1.6537e-235	Fibroblast	SCRG1
4.91117e-239	2.49329	0.252	0.048	6.39091e-235	Fibroblast	PBX1
2.03021e-238	-1.17967	0.44	0.674	2.64191e-234	Fibroblast	VPS28
1.50678e-237	-2.23305	0.17	0.446	1.96077e-233	Fibroblast	RILPL2
1.57804e-237	3.90644	0.158	0.008	2.05351e-233	Fibroblast	CACNB4
2.17013e-237	3.15272	0.18	0.016	2.82399e-233	Fibroblast	ADAM12
5.77406e-237	-3.95862	0.025	0.267	7.51379e-233	Fibroblast	SEMA6B
6.74905e-237	-5.0148	0.004	0.232	8.78254e-233	Fibroblast	BCL6B
8.05875e-237	-0.847573	0.645	0.828	1.04868e-232	Fibroblast	H2AFZ
7.17956e-236	-2.77381	0.085	0.35	9.34276e-232	Fibroblast	MAP3K11
1.43172e-235	1.09297	0.75	0.565	1.8631e-231	Fibroblast	CTSL
1.43297e-235	-4.27766	0.013	0.247	1.86472e-231	Fibroblast	CDH13
2.35001e-235	2.76333	0.225	0.035	3.05807e-231	Fibroblast	TMEM98
1.07069e-234	2.24505	0.331	0.094	1.39329e-230	Fibroblast	USP53
2.73522e-233	-1.24052	0.549	0.713	3.55934e-229	Fibroblast	PSMB6
3.4377e-233	-1.13436	0.441	0.675	4.47348e-229	Fibroblast	LAMTOR4
3.98123e-233	-1.45859	0.502	0.691	5.18078e-229	Fibroblast	PNP
5.32768e-233	-0.77301	0.693	0.838	6.93291e-229	Fibroblast	ELOB
1.52323e-232	-1.24088	0.441	0.66	1.98218e-228	Fibroblast	CTNNA1
1.64691e-231	0.511983	0.954	0.973	2.14312e-227	Fibroblast	RPL24
1.80572e-231	-4.313	0.015	0.247	2.34979e-227	Fibroblast	MALL
3.3213e-231	-3.57097	0.027	0.268	4.32201e-227	Fibroblast	PLXND1
3.41563e-231	4.2073	0.142	0.004	4.44476e-227	Fibroblast	SOX9
4.00968e-231	2.05692	0.476	0.207	5.2178e-227	Fibroblast	CXCL2
4.92044e-231	-0.599317	0.856	0.933	6.40297e-227	Fibroblast	RHOA
7.34759e-231	3.12159	0.292	0.075	9.56141e-227	Fibroblast	CXCL1
8.73419e-231	2.31973	0.255	0.051	1.13658e-226	Fibroblast	COPZ2
9.46947e-231	-1.46094	0.486	0.713	1.23226e-226	Fibroblast	IGFBP4
1.02367e-230	1.205	0.847	0.875	1.33211e-226	Fibroblast	S100A11
1.40673e-230	2.07006	0.615	0.388	1.83058e-226	Fibroblast	NNMT
6.32658e-230	-1.04127	0.601	0.789	8.23278e-226	Fibroblast	ALDOA
6.38658e-230	-3.09318	0.121	0.38	8.31086e-226	Fibroblast	HYAL2
1.76457e-229	-1.2585	0.577	0.775	2.29623e-225	Fibroblast	CD9
2.73404e-228	-4.54316	0.011	0.238	3.5578e-224	Fibroblast	LGALS9
1.621e-227	-2.36121	0.124	0.391	2.10941e-223	Fibroblast	PTPRK
1.16998e-226	-1.20246	0.473	0.688	1.52249e-222	Fibroblast	NDUFA12
1.20379e-226	4.52029	0.183	0.021	1.56649e-222	Fibroblast	GAL
1.60133e-226	-0.913182	0.525	0.743	2.08382e-222	Fibroblast	GABARAPL2
3.79339e-226	2.12078	0.275	0.063	4.93634e-222	Fibroblast	FGF2
4.2004e-226	1.80913	0.412	0.153	5.46598e-222	Fibroblast	FMNL2
1.12364e-225	-1.51883	0.254	0.521	1.46219e-221	Fibroblast	RAB1B
7.34988e-225	2.62493	0.207	0.03	9.5644e-221	Fibroblast	SLC19A2
1.34191e-224	-1.54673	0.272	0.542	1.74623e-220	Fibroblast	FLOT1
2.47847e-224	3.4119	0.168	0.014	3.22523e-220	Fibroblast	ACAN
2.90139e-224	-6.22411	0.003	0.219	3.77558e-220	Fibroblast	RAMP3
6.26312e-224	1.6896	0.457	0.188	8.1502e-220	Fibroblast	C6orf48
1.60328e-223	1.83329	0.426	0.169	2.08635e-219	Fibroblast	LARP6
3.24315e-223	2.66618	0.19	0.023	4.22031e-219	Fibroblast	SMOC2
8.80777e-223	-1.03192	0.536	0.732	1.14616e-218	Fibroblast	COX5A
1.15992e-222	3.78295	0.17	0.016	1.5094e-218	Fibroblast	ADAMTSL3
2.7199e-222	2.31292	0.199	0.027	3.53941e-218	Fibroblast	HK2
2.90835e-222	-0.830562	0.643	0.814	3.78464e-218	Fibroblast	GUK1
5.47456e-222	2.96108	0.197	0.027	7.12404e-218	Fibroblast	PSAT1
6.37364e-222	1.7883	0.302	0.078	8.29402e-218	Fibroblast	VEGFA
8.3381e-222	-1.34709	0.321	0.575	1.08504e-217	Fibroblast	CFLAR
1.0221e-221	-2.11075	0.074	0.34	1.33006e-217	Fibroblast	SLC44A2
5.0655e-221	-2.08563	0.473	0.682	6.59174e-217	Fibroblast	EPAS1
5.51616e-221	-2.07649	0.153	0.411	7.17818e-217	Fibroblast	LYPLA2
5.81435e-221	-4.69807	0.003	0.217	7.56622e-217	Fibroblast	MFNG
1.0169e-219	1.09795	0.754	0.552	1.32329e-215	Fibroblast	MAP1B
1.5661e-219	3.56561	0.147	0.008	2.03797e-215	Fibroblast	CREB3L1
2.85071e-219	-1.20872	0.448	0.661	3.70962e-215	Fibroblast	SELENOH
3.40024e-219	4.85324	0.14	0.006	4.42474e-215	Fibroblast	TRDN
4.49292e-218	-4.24274	0.01	0.229	5.84664e-214	Fibroblast	NRN1
9.71525e-218	2.1437	0.402	0.156	1.26425e-213	Fibroblast	TUBB2A
1.48376e-217	-1.52781	0.223	0.504	1.93081e-213	Fibroblast	IFI16
9.00013e-217	3.05029	0.153	0.01	1.17119e-212	Fibroblast	SIX2
9.17928e-217	-0.704277	0.734	0.85	1.1945e-212	Fibroblast	UBL5
1.34085e-216	-1.01723	0.533	0.731	1.74485e-212	Fibroblast	ARHGDIA
1.73892e-216	-1.21871	0.382	0.628	2.26285e-212	Fibroblast	CYB5R3
5.47757e-216	-3.13374	0.065	0.306	7.12796e-212	Fibroblast	CMIP
1.24842e-215	2.13319	0.338	0.109	1.62457e-211	Fibroblast	DOK5
1.59426e-215	-3.42828	0.048	0.286	2.07461e-211	Fibroblast	ADGRG1
4.45781e-215	2.5616	0.243	0.05	5.80094e-211	Fibroblast	NFIX
1.00847e-214	3.34415	0.155	0.012	1.31233e-210	Fibroblast	ENKUR
3.09623e-214	2.67987	0.225	0.041	4.02912e-210	Fibroblast	ANTXR1
3.14586e-214	-5.43884	0.003	0.212	4.0937e-210	Fibroblast	BMX
1.08318e-213	-1.60967	0.368	0.597	1.40955e-209	Fibroblast	BRI3
2.55255e-213	4.6215	0.134	0.005	3.32163e-209	Fibroblast	SLC22A1
3.36193e-212	-1.83985	0.59	0.751	4.37488e-208	Fibroblast	IGFBP7
9.76764e-212	1.63193	0.557	0.321	1.27106e-207	Fibroblast	TNFRSF12A
1.01465e-211	2.36533	0.364	0.132	1.32036e-207	Fibroblast	EZR
1.23158e-211	1.16995	0.833	0.797	1.60266e-207	Fibroblast	CALM2
7.19221e-211	-2.9041	0.021	0.246	9.35922e-207	Fibroblast	TMEM140
1.41919e-209	4.60199	0.153	0.012	1.8468e-205	Fibroblast	CCL26
2.56184e-209	1.55863	0.4	0.149	3.33372e-205	Fibroblast	ENAH
2.66224e-209	2.59649	0.2	0.031	3.46437e-205	Fibroblast	SLIT2
3.4346e-209	4.23074	0.14	0.007	4.46945e-205	Fibroblast	FIBIN
4.96982e-209	-1.2442	0.465	0.659	6.46723e-205	Fibroblast	ARPC1B
5.96242e-209	4.16078	0.136	0.006	7.7589e-205	Fibroblast	AL139393.2
1.43249e-208	1.56861	0.428	0.17	1.8641e-204	Fibroblast	MT1M
2.81976e-208	-0.933858	0.597	0.76	3.66936e-204	Fibroblast	CDC42
8.58375e-208	2.34748	0.218	0.039	1.117e-203	Fibroblast	MRC2
1.18084e-207	3.46556	0.152	0.012	1.53663e-203	Fibroblast	DMKN
1.30157e-207	1.45003	0.477	0.214	1.69374e-203	Fibroblast	CTNNAL1
1.57719e-207	-2.69608	0.052	0.291	2.0524e-203	Fibroblast	SYNE2
2.04059e-207	-1.06075	0.414	0.683	2.65542e-203	Fibroblast	RHOB
2.15228e-207	3.38349	0.169	0.018	2.80077e-203	Fibroblast	SLC47A1
3.8887e-207	-4.02921	0.011	0.22	5.06036e-203	Fibroblast	PLEKHG1
4.95468e-207	-1.45061	0.356	0.564	6.44753e-203	Fibroblast	PPP1CA
5.23033e-207	3.45307	0.167	0.018	6.80623e-203	Fibroblast	GJB2
1.57365e-206	-1.29064	0.367	0.598	2.04779e-202	Fibroblast	C19orf70
1.7321e-205	5.07407	0.173	0.021	2.25399e-201	Fibroblast	PI3
3.99856e-205	-2.75639	0.047	0.281	5.20333e-201	Fibroblast	HEY1
5.43755e-205	4.21649	0.141	0.008	7.07588e-201	Fibroblast	LRP1B
2.99986e-204	-0.622651	0.873	0.942	3.90372e-200	Fibroblast	SRP14
4.81991e-204	-1.11343	0.509	0.717	6.27215e-200	Fibroblast	JAK1
1.57916e-203	3.03252	0.169	0.019	2.05496e-199	Fibroblast	OMD
1.91183e-203	2.99678	0.185	0.026	2.48786e-199	Fibroblast	LAMC2
3.67759e-203	-2.71032	0.055	0.288	4.78565e-199	Fibroblast	PRKCH
2.10318e-202	-2.25764	0.08	0.325	2.73687e-198	Fibroblast	ARHGAP31
8.84117e-202	1.96302	0.317	0.097	1.1505e-197	Fibroblast	EFEMP2
1.40027e-201	-1.10982	0.622	0.825	1.82217e-197	Fibroblast	CDKN1A
1.69548e-201	2.57024	0.195	0.031	2.20633e-197	Fibroblast	ENC1
2.02244e-201	-4.53969	0.027	0.244	2.6318e-197	Fibroblast	EDN1
2.39858e-201	-4.78874	0.005	0.205	3.12127e-197	Fibroblast	TMEM273
9.1898e-201	4.49911	0.137	0.008	1.19587e-196	Fibroblast	S100P
3.25011e-200	-1.2275	0.405	0.624	4.22936e-196	Fibroblast	SCAND1
3.79355e-200	1.83502	0.233	0.048	4.93655e-196	Fibroblast	FAM110B
6.37597e-200	-2.32082	0.114	0.357	8.29705e-196	Fibroblast	RIT1
9.85949e-200	-0.83837	0.612	0.782	1.28302e-195	Fibroblast	UQCR11
1.04546e-199	-0.801113	0.679	0.847	1.36045e-195	Fibroblast	ITGB1
1.62464e-199	-1.04993	0.513	0.694	2.11414e-195	Fibroblast	DBI
3.24965e-199	2.96234	0.215	0.042	4.22877e-195	Fibroblast	SRPX
5.26877e-199	-2.37054	0.076	0.313	6.85626e-195	Fibroblast	RAPGEF1
1.25348e-198	0.316203	0.687	0.374	1.63115e-194	Fibroblast	MT1X
1.55315e-198	0.87434	0.825	0.775	2.02111e-194	Fibroblast	LAPTM4A
1.62019e-198	-2.47991	0.066	0.308	2.10835e-194	Fibroblast	ARHGDIB
2.86755e-198	2.05891	0.28	0.077	3.73155e-194	Fibroblast	SRGAP1
3.88387e-198	1.64162	0.232	0.047	5.05408e-194	Fibroblast	EGFLAM
3.61445e-197	1.57487	0.387	0.149	4.70348e-193	Fibroblast	IL6
4.71281e-197	-0.563812	0.841	0.919	6.13278e-193	Fibroblast	HMGB1
9.0628e-197	-1.22447	0.41	0.62	1.17934e-192	Fibroblast	SH3GLB1
1.89535e-195	2.8257	0.182	0.027	2.46642e-191	Fibroblast	GNAL
2.17601e-195	-0.901252	0.566	0.738	2.83164e-191	Fibroblast	TMEM50A
2.43296e-195	-1.31967	0.343	0.565	3.16601e-191	Fibroblast	PET100
2.81083e-195	-1.13787	0.51	0.688	3.65773e-191	Fibroblast	BCAP31
3.88308e-195	-3.08644	0.241	0.488	5.05306e-191	Fibroblast	SERPINE1
1.04253e-194	-1.51617	0.3	0.526	1.35665e-190	Fibroblast	SMIM12
1.30677e-194	-2.14402	0.1	0.343	1.7005e-190	Fibroblast	HLA-F
1.63308e-194	-2.47014	0.104	0.34	2.12513e-190	Fibroblast	PARVB
2.62842e-194	-0.546632	0.871	0.949	3.42036e-190	Fibroblast	PPIA
2.71885e-194	-1.95287	0.169	0.414	3.53804e-190	Fibroblast	ABRACL
4.26578e-194	-4.78415	0.004	0.197	5.55106e-190	Fibroblast	ADCY4
5.32842e-194	-0.857652	0.634	0.787	6.93387e-190	Fibroblast	POLR2L
1.28917e-193	-2.24174	0.44	0.648	1.6776e-189	Fibroblast	SPARCL1
1.65882e-193	-2.02982	0.119	0.364	2.15862e-189	Fibroblast	CDK17
1.35385e-192	3.23632	0.18	0.027	1.76176e-188	Fibroblast	BNC2
3.17137e-192	0.615384	0.409	0.153	4.12691e-188	Fibroblast	MT1A
5.17574e-192	-1.19525	0.398	0.634	6.73519e-188	Fibroblast	MYH9
1.1956e-191	1.90372	0.316	0.101	1.55584e-187	Fibroblast	DSE
1.72327e-191	2.80694	0.148	0.013	2.24249e-187	Fibroblast	AP000547.3
2.54231e-191	-1.34077	0.247	0.498	3.30831e-187	Fibroblast	GRN
4.40247e-191	-1.94555	0.207	0.446	5.72894e-187	Fibroblast	HMOX2
1.03209e-190	-1.99521	0.124	0.364	1.34306e-186	Fibroblast	HTATIP2
1.33286e-190	-5.12823	0	0.186	1.73445e-186	Fibroblast	HAGLROS
1.99767e-190	-0.919721	0.684	0.795	2.59957e-186	Fibroblast	APP
2.50008e-190	-2.0058	0.113	0.354	3.25335e-186	Fibroblast	TUBA4A
3.22772e-190	-1.82098	0.112	0.359	4.20023e-186	Fibroblast	TMEM173
9.53063e-190	-1.05647	0.479	0.66	1.24022e-185	Fibroblast	DYNLRB1
1.14431e-189	4.38063	0.143	0.013	1.48909e-185	Fibroblast	SMOC1
6.90926e-189	3.41184	0.173	0.025	8.99102e-185	Fibroblast	GAS1
8.01594e-189	-2.33056	0.101	0.334	1.04311e-184	Fibroblast	CNST
8.03696e-189	-1.79835	0.227	0.457	1.04585e-184	Fibroblast	YES1
1.10093e-188	0.74464	0.907	0.903	1.43264e-184	Fibroblast	RPL21
2.09993e-188	-2.77212	0.051	0.275	2.73264e-184	Fibroblast	GRASP
8.34704e-188	-4.24205	0.024	0.227	1.0862e-183	Fibroblast	SLCO2A1
1.12374e-187	-1.13003	0.372	0.604	1.46233e-183	Fibroblast	NDUFA3
8.6998e-187	-1.09288	0.475	0.677	1.1321e-182	Fibroblast	SYPL1
1.02285e-186	-1.4547	0.313	0.54	1.33103e-182	Fibroblast	MACF1
1.07522e-186	-4.65993	0.002	0.186	1.39918e-182	Fibroblast	NOVA2
1.64089e-185	4.87188	0.112	0.003	2.13528e-181	Fibroblast	CHRDL1
2.34666e-185	3.33952	0.138	0.011	3.0537e-181	Fibroblast	SERPINA3
8.99853e-185	1.88484	0.314	0.104	1.17098e-180	Fibroblast	PLOD2
1.2248e-184	2.17538	0.229	0.053	1.59383e-180	Fibroblast	BAMBI
6.26914e-184	-2.90782	0.036	0.245	8.15803e-180	Fibroblast	PREX1
8.41355e-184	2.34416	0.166	0.022	1.09486e-179	Fibroblast	EPB41L3
2.16839e-183	-3.30447	0.026	0.227	2.82172e-179	Fibroblast	CARD16
6.34469e-183	-2.07907	0.112	0.344	8.25635e-179	Fibroblast	MAPK3
6.43753e-182	2.93901	0.138	0.012	8.37716e-178	Fibroblast	AMPD3
1.20257e-181	1.26416	0.522	0.279	1.5649e-177	Fibroblast	IFT57
1.39102e-181	-2.2992	0.119	0.348	1.81013e-177	Fibroblast	ARRDC2
1.47851e-181	-2.48856	0.097	0.323	1.92399e-177	Fibroblast	EHD4
1.60684e-181	-0.665474	0.809	0.925	2.09097e-177	Fibroblast	IFITM3
3.70286e-181	-1.64319	0.131	0.375	4.81853e-177	Fibroblast	YPEL3
4.76882e-181	-0.934847	0.515	0.697	6.20567e-177	Fibroblast	ANAPC11
6.26628e-181	-1.89836	0.204	0.436	8.15431e-177	Fibroblast	SLC7A11
1.04255e-180	2.20153	0.284	0.088	1.35667e-176	Fibroblast	PERP
1.95333e-180	-4.48752	0.006	0.189	2.54186e-176	Fibroblast	ROBO4
3.19545e-180	-2.05232	0.09	0.323	4.15824e-176	Fibroblast	PSMB9
3.61444e-180	-2.77128	0.031	0.234	4.70347e-176	Fibroblast	CARD8
4.95923e-180	3.13099	0.21	0.047	6.45345e-176	Fibroblast	RSPO3
7.93307e-180	-1.85878	0.11	0.347	1.03233e-175	Fibroblast	PIR
1.81177e-179	0.407286	0.954	0.98	2.35765e-175	Fibroblast	RPL36
3.58555e-179	-1.84627	0.14	0.38	4.66588e-175	Fibroblast	DPYSL2
1.69153e-178	-4.32488	0.01	0.194	2.20119e-174	Fibroblast	PRDM1
4.01801e-178	1.92011	0.257	0.07	5.22863e-174	Fibroblast	EXT1
5.7225e-178	-2.43781	0.063	0.278	7.44669e-174	Fibroblast	KIAA1551
1.07711e-177	1.73539	0.436	0.199	1.40164e-173	Fibroblast	EGR1
1.1403e-177	-2.73549	0.06	0.271	1.48387e-173	Fibroblast	CCDC167
3.90948e-177	1.04688	0.733	0.547	5.0874e-173	Fibroblast	EIF4A2
2.81784e-176	0.595851	0.982	0.989	3.66685e-172	Fibroblast	TPT1
1.26131e-175	-1.42207	0.204	0.441	1.64135e-171	Fibroblast	FEZ2
2.11142e-175	5.63581	0.127	0.01	2.74759e-171	Fibroblast	PRG4
3.01373e-175	1.57103	0.501	0.269	3.92177e-171	Fibroblast	PLAUR
4.23439e-175	2.61848	0.13	0.01	5.51021e-171	Fibroblast	BMPR1B
4.65927e-175	2.06781	0.287	0.091	6.06311e-171	Fibroblast	RCN3
6.42634e-175	-0.661294	0.716	0.83	8.36259e-171	Fibroblast	OST4
1.22799e-174	1.24853	0.27	0.076	1.59799e-170	Fibroblast	DKK3
1.37764e-174	1.26037	0.371	0.144	1.79272e-170	Fibroblast	PPIF
3.29516e-174	2.32681	0.197	0.039	4.28799e-170	Fibroblast	P3H2
5.55667e-174	-1.07388	0.445	0.633	7.23089e-170	Fibroblast	LAMTOR1
1.79161e-173	-1.56588	0.231	0.456	2.33142e-169	Fibroblast	LAMTOR2
4.16315e-173	-1.59611	0.161	0.403	5.4175e-169	Fibroblast	MYO1E
4.43507e-173	3.10761	0.125	0.009	5.77136e-169	Fibroblast	Z97200.1
6.29212e-173	2.73348	0.16	0.023	8.18793e-169	Fibroblast	MBOAT2
8.71098e-173	-1.18243	0.295	0.535	1.13356e-168	Fibroblast	VAT1
1.6745e-172	-0.807254	0.587	0.731	2.17902e-168	Fibroblast	ATP6V0B
2.02729e-172	2.36809	0.201	0.042	2.63811e-168	Fibroblast	GLIPR1
7.02766e-172	-0.794176	0.602	0.757	9.1451e-168	Fibroblast	COX8A
7.72235e-172	1.68655	0.293	0.094	1.00491e-167	Fibroblast	LTBP3
1.35782e-171	-2.32674	0.049	0.254	1.76693e-167	Fibroblast	DOCK4
1.62847e-171	-2.79486	0.045	0.249	2.11913e-167	Fibroblast	APOLD1
2.17144e-171	-4.05564	0.017	0.201	2.82569e-167	Fibroblast	FAM167B
8.24144e-171	-3.92338	0.016	0.199	1.07246e-166	Fibroblast	SOX7
2.30215e-170	2.78354	0.196	0.041	2.99578e-166	Fibroblast	AHCYL2
9.04686e-170	-1.11919	0.473	0.648	1.17727e-165	Fibroblast	CAPZA2
1.08065e-169	1.76206	0.427	0.207	1.40624e-165	Fibroblast	B4GALT1
1.80154e-169	3.08417	0.11	0.004	2.34435e-165	Fibroblast	ZIC5
2.41973e-169	2.10815	0.193	0.038	3.1488e-165	Fibroblast	CENPV
4.081e-169	-1.59847	0.18	0.405	5.31061e-165	Fibroblast	CORO1B
9.40411e-169	-1.36103	0.515	0.673	1.22376e-164	Fibroblast	CCDC85B
1.25013e-168	-0.984515	0.457	0.657	1.62679e-164	Fibroblast	GADD45GIP1
1.57141e-168	2.51659	0.166	0.026	2.04488e-164	Fibroblast	SULF1
3.92871e-168	-0.805005	0.553	0.739	5.11243e-164	Fibroblast	RAD23A
1.42256e-167	2.17672	0.308	0.11	1.85117e-163	Fibroblast	THAP2
2.0659e-166	-0.915397	0.558	0.711	2.68835e-162	Fibroblast	HSBP1
2.81048e-166	5.51587	0.107	0.004	3.65727e-162	Fibroblast	MATN4
3.32544e-166	-0.889205	0.506	0.69	4.32739e-162	Fibroblast	FIS1
3.59238e-166	-3.72483	0.014	0.19	4.67477e-162	Fibroblast	TNFAIP8L1
3.71693e-166	-3.88262	0.015	0.193	4.83685e-162	Fibroblast	DLL4
4.82396e-166	-0.881108	0.524	0.69	6.27742e-162	Fibroblast	KRTCAP2
8.33799e-166	1.31255	0.562	0.363	1.08502e-161	Fibroblast	PTP4A1
1.69414e-165	-2.8984	0.048	0.243	2.20458e-161	Fibroblast	NOTCH1
1.82217e-165	-1.88958	0.172	0.392	2.37119e-161	Fibroblast	LRRC8A
4.23529e-165	1.60899	0.258	0.074	5.51138e-161	Fibroblast	ATIC
4.69649e-165	-1.8616	0.246	0.476	6.11154e-161	Fibroblast	AKAP12
5.19708e-165	2.48669	0.19	0.039	6.76296e-161	Fibroblast	GLT8D2
6.51717e-165	-1.58885	0.229	0.445	8.48079e-161	Fibroblast	ELOVL1
8.9819e-165	-2.46501	0.04	0.238	1.16881e-160	Fibroblast	FILIP1
1.00342e-164	2.2861	0.232	0.061	1.30575e-160	Fibroblast	TMTC1
1.0203e-164	1.01249	0.521	0.299	1.32771e-160	Fibroblast	PABPC4
3.785e-164	1.53313	0.36	0.145	4.92542e-160	Fibroblast	CD276
4.52521e-164	2.07926	0.181	0.034	5.88865e-160	Fibroblast	PARD3
1.04933e-163	-1.11023	0.392	0.583	1.3655e-159	Fibroblast	BNIP2
2.54738e-163	1.43334	0.26	0.074	3.3149e-159	Fibroblast	RUNX1
3.26013e-163	-1.96944	0.152	0.37	4.2424e-159	Fibroblast	PLEKHO1
3.28319e-163	-2.73748	0.042	0.235	4.27241e-159	Fibroblast	SHE
3.34345e-163	-2.00839	0.089	0.308	4.35083e-159	Fibroblast	LDB2
4.27349e-163	-3.30366	0.016	0.194	5.56109e-159	Fibroblast	KCNN3
5.75793e-163	-1.12793	0.414	0.616	7.49279e-159	Fibroblast	RAB13
8.62934e-163	-3.64755	0.009	0.179	1.12294e-158	Fibroblast	ARAP3
1.79306e-162	-3.40195	0.03	0.212	2.33331e-158	Fibroblast	ASRGL1
2.06628e-162	3.20766	0.125	0.011	2.68885e-158	Fibroblast	BHLHE41
2.18597e-162	-0.682765	0.646	0.779	2.84461e-158	Fibroblast	BRK1
2.2455e-162	-1.69853	0.16	0.381	2.92207e-158	Fibroblast	PIN4
5.09953e-162	-1.08025	0.473	0.666	6.63601e-158	Fibroblast	MGST3
7.80615e-162	-1.10186	0.409	0.602	1.01581e-157	Fibroblast	NDUFB7
1.65544e-161	1.65481	0.328	0.123	2.15422e-157	Fibroblast	TWSG1
2.4757e-161	3.88229	0.106	0.005	3.22163e-157	Fibroblast	LINC01133
3.1621e-161	-0.848766	0.546	0.724	4.11484e-157	Fibroblast	UBXN1
5.32531e-161	-0.836983	0.561	0.719	6.92982e-157	Fibroblast	ARL6IP4
1.04048e-160	2.78308	0.146	0.02	1.35398e-156	Fibroblast	SLC41A2
1.18845e-160	-0.798961	0.522	0.699	1.54653e-156	Fibroblast	NDUFC1
2.73979e-160	1.50067	0.3	0.103	3.56528e-156	Fibroblast	SLC16A1
3.94929e-160	-0.79178	0.622	0.753	5.13922e-156	Fibroblast	SNX3
7.06601e-160	3.21168	0.102	0.004	9.195e-156	Fibroblast	TRABD2B
7.94898e-160	-4.10865	0.008	0.174	1.0344e-155	Fibroblast	PDGFB
9.32298e-160	3.41165	0.123	0.011	1.2132e-155	Fibroblast	PRDM6
1.10042e-159	1.67295	0.388	0.172	1.43197e-155	Fibroblast	LIMA1
1.39545e-159	2.83022	0.15	0.022	1.81591e-155	Fibroblast	NPW
1.72895e-159	-0.847236	0.732	0.835	2.24988e-155	Fibroblast	TUBA1B
1.73777e-159	-2.8492	0.043	0.231	2.26135e-155	Fibroblast	SLCO4A1
1.90564e-159	-3.55327	0.021	0.197	2.47981e-155	Fibroblast	KIAA1147
2.68767e-159	-1.4726	0.214	0.447	3.49747e-155	Fibroblast	COX7A1
7.72121e-159	0.423154	0.944	0.968	1.00476e-154	Fibroblast	RPL37
7.86974e-159	3.69201	0.116	0.009	1.02409e-154	Fibroblast	CPZ
1.13352e-158	1.6049	0.302	0.107	1.47505e-154	Fibroblast	AKR1C2
1.27278e-158	2.18026	0.145	0.019	1.65626e-154	Fibroblast	DPYSL4
1.35086e-158	1.10112	0.241	0.065	1.75788e-154	Fibroblast	ITM2C
2.96045e-158	4.13402	0.102	0.004	3.85244e-154	Fibroblast	C3
8.79364e-158	2.05877	0.234	0.066	1.14432e-153	Fibroblast	ASNS
1.07067e-157	2.33261	0.172	0.032	1.39327e-153	Fibroblast	COL5A2
1.49992e-157	0.472284	0.976	0.99	1.95185e-153	Fibroblast	RPL41
2.02638e-157	2.21789	0.19	0.041	2.63692e-153	Fibroblast	FLRT2
2.54716e-157	-3.1436	0.035	0.222	3.31463e-153	Fibroblast	CD34
8.27191e-157	-1.79481	0.176	0.398	1.07642e-152	Fibroblast	JAG1
9.20821e-157	-1.47817	0.149	0.377	1.19826e-152	Fibroblast	SIGIRR
1.95428e-156	-3.00282	0.013	0.181	2.54311e-152	Fibroblast	ARRB1
2.93342e-156	-2.24022	0.053	0.246	3.81726e-152	Fibroblast	SHKBP1
3.27827e-156	3.07225	0.144	0.02	4.26602e-152	Fibroblast	PTPN13
3.68202e-156	2.54928	0.138	0.017	4.79141e-152	Fibroblast	EPDR1
1.34036e-155	-1.21595	0.288	0.506	1.74421e-151	Fibroblast	MIEN1
2.56408e-155	1.36872	0.305	0.107	3.33664e-151	Fibroblast	ARHGAP10
3.76014e-154	-2.40115	0.056	0.249	4.89307e-150	Fibroblast	ACSL5
4.09891e-154	1.33415	0.311	0.113	5.33391e-150	Fibroblast	SLC7A5
1.35648e-153	1.93804	0.216	0.056	1.76519e-149	Fibroblast	FGFRL1
2.41684e-153	-2.29666	0.075	0.274	3.14503e-149	Fibroblast	TBC1D1
3.52325e-153	-3.65934	0.018	0.186	4.58481e-149	Fibroblast	F11R
3.77729e-153	-5.13836	0.002	0.156	4.91538e-149	Fibroblast	GPR146
3.98202e-153	-1.48486	0.201	0.412	5.1818e-149	Fibroblast	TRAPPC1
5.05902e-153	-4.62329	0.005	0.161	6.5833e-149	Fibroblast	ENTPD1
5.17864e-153	-1.19559	0.329	0.541	6.73897e-149	Fibroblast	SERPINB6
1.18664e-152	-4.26924	0.005	0.162	1.54417e-148	Fibroblast	TEK
1.96535e-152	2.97308	0.154	0.026	2.5575e-148	Fibroblast	PENK
2.07836e-151	3.68407	0.101	0.005	2.70457e-147	Fibroblast	TENM3
2.53341e-151	2.64566	0.142	0.02	3.29673e-147	Fibroblast	SLC7A8
2.67204e-151	-2.17899	0.058	0.252	3.47712e-147	Fibroblast	LIPA
3.22256e-151	-0.498238	0.8	0.9	4.19352e-147	Fibroblast	TMA7
4.1828e-151	-1.93225	0.08	0.284	5.44308e-147	Fibroblast	SYNPO
4.91965e-151	-1.67021	0.137	0.351	6.40194e-147	Fibroblast	SMIM29
8.59791e-151	-0.880455	0.982	0.989	1.11885e-146	Fibroblast	FTL
8.74017e-151	4.15967	0.115	0.01	1.13736e-146	Fibroblast	GSTM5
8.89909e-151	1.71365	0.246	0.073	1.15804e-146	Fibroblast	ZIC1
1.51765e-149	2.00951	0.4	0.198	1.97492e-145	Fibroblast	ADD3
2.15841e-149	2.70714	0.132	0.017	2.80875e-145	Fibroblast	HIST3H2A
4.85009e-149	-1.40122	0.283	0.479	6.31142e-145	Fibroblast	PLEKHB2
6.61167e-149	-1.41618	0.197	0.412	8.60377e-145	Fibroblast	WBP2
1.13302e-148	-1.0193	0.405	0.592	1.4744e-144	Fibroblast	RAB11A
1.36221e-148	-1.98445	0.121	0.33	1.77265e-144	Fibroblast	EFNB2
4.40864e-148	-2.70738	0.052	0.234	5.73696e-144	Fibroblast	LYN
6.09571e-148	-1.47267	0.264	0.478	7.93235e-144	Fibroblast	NPDC1
8.03614e-148	-2.66016	0.016	0.18	1.04574e-143	Fibroblast	HCLS1
8.06744e-148	-1.28117	0.317	0.529	1.04982e-143	Fibroblast	ETS1
1.76282e-147	1.64315	0.322	0.125	2.29396e-143	Fibroblast	FKBP10
1.93124e-147	1.06175	0.666	0.472	2.51312e-143	Fibroblast	TAF1D
3.39766e-147	-0.552971	0.704	0.858	4.42138e-143	Fibroblast	GNG5
3.99431e-147	-0.830432	0.491	0.677	5.1978e-143	Fibroblast	UQCR10
5.00523e-147	2.53671	0.212	0.059	6.5133e-143	Fibroblast	TCEAL2
6.84993e-147	-0.777059	0.716	0.795	8.91382e-143	Fibroblast	DYNLL1
8.29731e-147	-1.3223	0.248	0.457	1.07973e-142	Fibroblast	ACTR1A
1.37939e-146	2.14008	0.167	0.033	1.795e-142	Fibroblast	XYLT1
1.83944e-146	0.896785	0.775	0.691	2.39367e-142	Fibroblast	RTN4
3.04578e-146	0.996768	0.445	0.21	3.96348e-142	Fibroblast	RAB34
3.10421e-146	-1.40849	0.315	0.501	4.03951e-142	Fibroblast	ADSS
3.47471e-146	-1.16613	0.449	0.613	4.52164e-142	Fibroblast	TUBB6
3.50171e-146	1.8043	0.289	0.105	4.55677e-142	Fibroblast	CAMTA2
4.16935e-146	-2.6491	0.048	0.23	5.42558e-142	Fibroblast	TP53I11
5.06458e-146	1.41808	0.278	0.094	6.59054e-142	Fibroblast	ZC3H12A
5.38883e-146	2.54681	0.151	0.026	7.01248e-142	Fibroblast	ISLR
9.11739e-146	1.32138	0.379	0.169	1.18645e-141	Fibroblast	ATP2B4
9.94333e-146	1.04764	0.497	0.27	1.29393e-141	Fibroblast	PHLDA2
2.51496e-145	-2.35971	0.04	0.218	3.27272e-141	Fibroblast	MKL2
9.55185e-145	-2.93806	0.065	0.247	1.24298e-140	Fibroblast	ORAI1
1.28595e-144	-1.54553	0.111	0.319	1.67341e-140	Fibroblast	PLCB1
1.28729e-144	-1.43471	0.321	0.514	1.67515e-140	Fibroblast	NECTIN2
2.74608e-144	-2.23707	0.054	0.24	3.57347e-140	Fibroblast	NUDT14
3.45677e-144	-1.06223	0.477	0.625	4.49829e-140	Fibroblast	PSMC3
4.11784e-144	3.08537	0.158	0.03	5.35855e-140	Fibroblast	THSD4
4.5428e-144	-0.705877	0.812	0.889	5.91155e-140	Fibroblast	SQSTM1
5.61884e-144	-0.463926	0.829	0.904	7.31179e-140	Fibroblast	COX4I1
9.80199e-144	3.32232	0.109	0.009	1.27553e-139	Fibroblast	AL078639.1
1.01453e-143	-0.842345	0.471	0.656	1.32021e-139	Fibroblast	AURKAIP1
1.11266e-143	2.3322	0.28	0.104	1.44791e-139	Fibroblast	SIPA1L1
2.24762e-143	-3.97183	0.006	0.156	2.92483e-139	Fibroblast	GATA2-AS1
3.93623e-143	-1.04132	0.363	0.556	5.12221e-139	Fibroblast	NAPA
6.81935e-143	-1.71299	0.147	0.348	8.87401e-139	Fibroblast	MSL3
1.9469e-142	-2.2661	0.044	0.221	2.53351e-138	Fibroblast	MYO5A
2.86925e-142	-1.5988	0.16	0.363	3.73376e-138	Fibroblast	VPS37B
3.56717e-142	-4.83829	0.008	0.158	4.64196e-138	Fibroblast	VWA1
4.6185e-142	4.16504	0.106	0.008	6.01006e-138	Fibroblast	SCARA5
6.57429e-142	-2.54527	0.038	0.211	8.55513e-138	Fibroblast	GPRC5B
9.18654e-142	-0.983393	0.422	0.593	1.19545e-137	Fibroblast	CAP1
1.29908e-141	-0.464739	0.786	0.889	1.6905e-137	Fibroblast	SUMO2
1.91936e-141	-3.035	0.027	0.191	2.49767e-137	Fibroblast	HIP1R
2.04245e-141	-1.00346	0.341	0.548	2.65784e-137	Fibroblast	ARL2
3.13221e-141	-0.677977	0.635	0.793	4.07595e-137	Fibroblast	KTN1
5.06922e-141	-1.45732	0.232	0.43	6.59658e-137	Fibroblast	FAM50A
1.0291e-140	-0.633427	0.614	0.784	1.33917e-136	Fibroblast	SNRPG
1.74909e-140	-1.94582	0.115	0.314	2.27608e-136	Fibroblast	ADAMTS4
1.94441e-140	1.90427	0.292	0.113	2.53025e-136	Fibroblast	KCNQ1OT1
2.1088e-140	2.35771	0.285	0.11	2.74418e-136	Fibroblast	F3
2.97587e-140	1.28113	0.454	0.238	3.8725e-136	Fibroblast	TSPYL2
3.45333e-140	-5.81499	0.001	0.142	4.49382e-136	Fibroblast	CXorf36
3.82098e-140	1.82155	0.238	0.075	4.97224e-136	Fibroblast	TPD52L1
3.94473e-140	1.60183	0.269	0.094	5.13328e-136	Fibroblast	DNAJC25
4.57373e-140	-1.22761	0.232	0.457	5.95179e-136	Fibroblast	GNG10
4.86657e-140	-2.40506	0.067	0.248	6.33286e-136	Fibroblast	NDST1
5.9036e-140	-1.41988	0.215	0.432	7.68235e-136	Fibroblast	STMN1
6.8712e-140	2.45983	0.116	0.012	8.94149e-136	Fibroblast	BMPER
9.37397e-140	-1.63448	0.142	0.35	1.21983e-135	Fibroblast	AHR
1.36513e-139	3.09228	0.124	0.016	1.77644e-135	Fibroblast	LMO7
1.55595e-139	-3.85667	0.003	0.146	2.02476e-135	Fibroblast	NRROS
2.28469e-139	3.16374	0.101	0.007	2.97306e-135	Fibroblast	MAL2
2.52952e-139	-1.07408	0.34	0.529	3.29166e-135	Fibroblast	TBCB
2.92635e-139	-2.13314	0.095	0.282	3.80805e-135	Fibroblast	MAP1S
3.488e-139	0.355562	0.973	0.982	4.53893e-135	Fibroblast	RPS8
4.30559e-139	-0.93289	0.447	0.624	5.60286e-135	Fibroblast	HIGD2A
4.85506e-139	-1.76687	0.144	0.339	6.31788e-135	Fibroblast	RALB
1.4864e-138	-0.995514	0.629	0.746	1.93426e-134	Fibroblast	IL6ST
1.69032e-138	-2.52295	0.067	0.25	2.19962e-134	Fibroblast	RFTN1
2.02779e-138	-2.25685	0.049	0.225	2.63877e-134	Fibroblast	TSPAN9
2.65735e-138	1.53094	0.479	0.274	3.45801e-134	Fibroblast	MDK
4.16198e-138	1.75117	0.225	0.067	5.41599e-134	Fibroblast	PANX1
5.3135e-138	0.727786	0.289	0.104	6.91445e-134	Fibroblast	RGS16
6.11724e-138	-1.03273	0.311	0.525	7.96036e-134	Fibroblast	TMEM219
7.35617e-138	1.83756	0.224	0.067	9.57259e-134	Fibroblast	DSEL
1.13421e-137	1.18869	0.516	0.315	1.47595e-133	Fibroblast	NOLC1
2.57268e-137	-1.35502	0.189	0.391	3.34783e-133	Fibroblast	ADAM10
3.31046e-137	-3.28384	0.017	0.171	4.3079e-133	Fibroblast	HLX
4.22382e-137	-1.0825	0.349	0.542	5.49645e-133	Fibroblast	BAX
5.77248e-137	-1.24015	0.273	0.471	7.51173e-133	Fibroblast	ZNF22
6.17425e-137	-1.71405	0.067	0.253	8.03455e-133	Fibroblast	TBC1D8
1.43931e-136	-4.21103	0.004	0.144	1.87297e-132	Fibroblast	SH3TC1
1.66869e-136	-2.14558	0.105	0.292	2.17147e-132	Fibroblast	BCAR1
1.72168e-136	-2.62425	0.081	0.263	2.24042e-132	Fibroblast	PINK1
3.12435e-136	-0.514508	0.812	0.893	4.06571e-132	Fibroblast	HINT1
3.18784e-136	-1.39398	0.198	0.4	4.14834e-132	Fibroblast	PPP1R11
3.85644e-136	-0.769486	0.57	0.712	5.01839e-132	Fibroblast	ATP6V1F
6.11655e-136	-0.875777	0.462	0.647	7.95947e-132	Fibroblast	MRPL52
7.40092e-136	-1.36166	0.181	0.386	9.63082e-132	Fibroblast	CTSA
8.54522e-136	1.41637	0.215	0.062	1.11199e-131	Fibroblast	FJX1
8.66087e-136	1.53284	0.437	0.246	1.12704e-131	Fibroblast	SMS
1.15861e-135	2.39476	0.19	0.049	1.5077e-131	Fibroblast	CAPG
2.8401e-135	-1.11588	0.301	0.506	3.69582e-131	Fibroblast	TMEM109
3.45557e-135	-1.83656	0.137	0.328	4.49673e-131	Fibroblast	ORMDL2
7.67297e-135	-0.603426	0.681	0.814	9.98484e-131	Fibroblast	YWHAB
1.06752e-134	-1.49205	0.066	0.252	1.38916e-130	Fibroblast	FRMD4B
1.20714e-134	2.87804	0.142	0.025	1.57085e-130	Fibroblast	TMEM100
1.9256e-134	-1.37594	0.286	0.476	2.50579e-130	Fibroblast	TMEM123
2.36019e-134	-1.00547	0.267	0.506	3.07132e-130	Fibroblast	IFITM1
2.77253e-134	-4.41033	0.002	0.138	3.60789e-130	Fibroblast	FLT4
3.52919e-134	1.69961	0.168	0.037	4.59253e-130	Fibroblast	GPC1
3.78023e-134	-1.05311	0.375	0.568	4.91922e-130	Fibroblast	COX14
4.84521e-134	-2.25924	0.125	0.313	6.30507e-130	Fibroblast	ARID5A
5.33715e-134	2.69144	0.136	0.022	6.94523e-130	Fibroblast	PTGES
6.15945e-134	2.58458	0.125	0.018	8.01529e-130	Fibroblast	CYB5R2
9.06382e-134	0.872629	0.622	0.439	1.17947e-129	Fibroblast	AMD1
9.36173e-134	-4.28569	0.003	0.14	1.21824e-129	Fibroblast	ICA1
1.77544e-133	-1.1777	0.327	0.51	2.31038e-129	Fibroblast	RAP1A
1.8214e-133	3.71565	0.11	0.012	2.37019e-129	Fibroblast	C7
1.83832e-133	-3.4611	0.013	0.159	2.39221e-129	Fibroblast	SHROOM4
2.94213e-133	-0.76403	0.51	0.679	3.82859e-129	Fibroblast	NDUFB10
3.83613e-133	-0.961575	0.341	0.54	4.99196e-129	Fibroblast	RAB11B
7.14532e-133	-3.44043	0.023	0.176	9.29821e-129	Fibroblast	CPNE2
7.50347e-133	-0.902392	0.393	0.587	9.76427e-129	Fibroblast	SRI
8.38097e-133	-1.42044	0.22	0.412	1.09062e-128	Fibroblast	FBXW5
8.74754e-133	-2.72863	0.038	0.2	1.13832e-128	Fibroblast	KLHL5
9.9351e-133	1.95431	0.198	0.055	1.29285e-128	Fibroblast	CPEB2
4.77772e-132	-0.821536	0.479	0.654	6.21725e-128	Fibroblast	NDUFS6
6.08117e-132	-0.728622	0.444	0.634	7.91343e-128	Fibroblast	KMT2E
1.16196e-131	-2.80689	0.023	0.176	1.51206e-127	Fibroblast	AGAP2-AS1
1.30127e-131	2.14522	0.17	0.04	1.69334e-127	Fibroblast	LRRC75A
1.80828e-131	-1.32666	0.185	0.385	2.35311e-127	Fibroblast	MKKS
3.27525e-131	-0.80163	0.51	0.68	4.26209e-127	Fibroblast	CLIC4
3.86457e-131	-1.22478	0.245	0.443	5.02897e-127	Fibroblast	COA3
4.95846e-131	1.94032	0.159	0.033	6.45245e-127	Fibroblast	PLEKHA4
5.45936e-131	-2.67205	0.049	0.218	7.10427e-127	Fibroblast	ITGA6
6.4353e-131	1.50579	0.246	0.082	8.37425e-127	Fibroblast	ABCC1
9.73371e-131	2.75475	0.16	0.036	1.26665e-126	Fibroblast	BOC
1.43102e-130	-2.11393	0.043	0.209	1.86219e-126	Fibroblast	IDH2
1.48475e-130	-2.18957	0.089	0.272	1.9321e-126	Fibroblast	HPCAL1
1.94625e-130	1.20017	0.48	0.292	2.53265e-126	Fibroblast	WDR43
2.18441e-130	-0.860943	0.469	0.628	2.84258e-126	Fibroblast	WDR1
5.27087e-130	-1.82019	0.143	0.333	6.85899e-126	Fibroblast	DAPK3
5.7669e-130	1.95215	0.202	0.058	7.50447e-126	Fibroblast	NREP
1.26808e-129	-1.59488	0.167	0.365	1.65015e-125	Fibroblast	PTPRE
1.35902e-129	-0.702914	0.614	0.753	1.7685e-125	Fibroblast	NDUFB2
1.72502e-129	-1.05316	0.438	0.586	2.24477e-125	Fibroblast	DDX39A
2.50412e-129	1.70554	0.337	0.147	3.25862e-125	Fibroblast	IGFBP2
5.65146e-129	-3.51829	0.013	0.156	7.35425e-125	Fibroblast	LYL1
8.37187e-129	-1.0697	0.402	0.561	1.08943e-124	Fibroblast	PPP4C
9.08457e-129	-1.44764	0.234	0.436	1.18217e-124	Fibroblast	VAMP5
1.05745e-128	-0.742803	0.561	0.714	1.37606e-124	Fibroblast	NDUFB9
1.34532e-128	-1.68228	0.137	0.331	1.75066e-124	Fibroblast	TGFB1
1.40794e-128	1.59439	0.224	0.07	1.83216e-124	Fibroblast	PHLDA3
1.67725e-128	-2.42719	0.076	0.248	2.1826e-124	Fibroblast	EDC3
2.28726e-128	-1.39235	0.2	0.392	2.97641e-124	Fibroblast	TMEM160
3.80899e-128	-1.3048	0.229	0.422	4.95664e-124	Fibroblast	CCDC50
4.74726e-128	-2.54953	0.02	0.171	6.1776e-124	Fibroblast	ARHGAP18
5.25482e-128	1.571	0.341	0.154	6.83809e-124	Fibroblast	GABPB1-AS1
6.51423e-128	-1.52813	0.135	0.327	8.47697e-124	Fibroblast	TAX1BP3
6.95499e-128	1.90977	0.175	0.043	9.05053e-124	Fibroblast	CELF2
1.41709e-127	-1.3724	0.181	0.376	1.84406e-123	Fibroblast	SNAP23
1.58182e-127	-2.33445	0.068	0.239	2.05842e-123	Fibroblast	PKN1
2.64888e-127	1.41985	0.275	0.102	3.44699e-123	Fibroblast	GMFB
4.18374e-127	1.68584	0.397	0.205	5.4443e-123	Fibroblast	ALDH2
4.30646e-127	-1.34574	0.286	0.474	5.60399e-123	Fibroblast	NAA38
4.64757e-127	-4.08812	0.004	0.136	6.04789e-123	Fibroblast	SH2D3C
4.66528e-127	-0.5816	0.759	0.863	6.07093e-123	Fibroblast	PSMA7
1.25186e-126	-2.0129	0.032	0.188	1.62905e-122	Fibroblast	LAPTM5
1.29818e-126	1.22967	0.248	0.087	1.68932e-122	Fibroblast	S100A4
1.32826e-126	-1.49987	0.144	0.333	1.72846e-122	Fibroblast	PDCL
1.53715e-126	-1.43094	0.186	0.38	2.00029e-122	Fibroblast	URM1
1.66017e-126	-2.53399	0.038	0.196	2.16038e-122	Fibroblast	ELMO1
4.31382e-126	-0.723343	0.578	0.727	5.61357e-122	Fibroblast	NDUFA6
5.46204e-126	-3.71674	0.019	0.163	7.10776e-122	Fibroblast	MMRN2
6.7953e-126	1.59737	0.431	0.234	8.84272e-122	Fibroblast	PLD3
1.11696e-125	-2.01608	0.044	0.207	1.4535e-121	Fibroblast	OSBPL10
1.16344e-125	-0.731223	0.547	0.694	1.51398e-121	Fibroblast	ATP5MF
1.64512e-125	-0.952577	0.381	0.561	2.1408e-121	Fibroblast	SPCS3
1.76071e-125	-2.18157	0.052	0.218	2.29121e-121	Fibroblast	RIN2
2.20916e-125	-2.13801	0.092	0.27	2.87478e-121	Fibroblast	CYTH1
2.35429e-125	2.20662	0.247	0.091	3.06363e-121	Fibroblast	SESN3
2.58791e-125	-3.30368	0.015	0.156	3.36764e-121	Fibroblast	ARL15
4.12783e-125	-1.01819	0.293	0.488	5.37154e-121	Fibroblast	NDUFS7
4.20941e-125	-2.06209	0.066	0.239	5.4777e-121	Fibroblast	PDGFA
8.06562e-125	2.03627	0.106	0.012	1.04958e-120	Fibroblast	SNHG19
8.90167e-125	0.341427	0.954	0.97	1.15837e-120	Fibroblast	RPL5
8.91577e-125	1.32132	0.259	0.094	1.16021e-120	Fibroblast	HSPB8
9.11236e-125	-2.36549	0.044	0.207	1.18579e-120	Fibroblast	TSHZ2
9.45433e-125	-0.92119	0.428	0.598	1.23029e-120	Fibroblast	CHMP2A
1.04223e-124	-2.23865	0.065	0.236	1.35626e-120	Fibroblast	TNFSF10
1.05193e-124	-1.33415	0.17	0.364	1.36887e-120	Fibroblast	FAM96A
1.2427e-124	2.112	0.156	0.034	1.61713e-120	Fibroblast	FSTL3
1.32604e-124	0.351844	0.968	0.981	1.72558e-120	Fibroblast	RPS3A
1.45218e-124	-0.730384	0.537	0.698	1.88972e-120	Fibroblast	C1orf43
1.49799e-124	2.09847	0.169	0.041	1.94933e-120	Fibroblast	AVPI1
5.42442e-124	1.83927	0.224	0.074	7.0588e-120	Fibroblast	DCBLD2
7.16132e-124	-1.33173	0.221	0.408	9.31902e-120	Fibroblast	CTDSP2
8.61922e-124	-1.19463	0.295	0.478	1.12162e-119	Fibroblast	RHOG
9.68568e-124	0.889008	0.676	0.576	1.2604e-119	Fibroblast	RSL1D1
1.1711e-123	2.623	0.118	0.017	1.52395e-119	Fibroblast	FAM20A
1.63596e-123	-0.782607	0.486	0.644	2.12887e-119	Fibroblast	CAPZB
2.1885e-123	2.61731	0.124	0.02	2.8479e-119	Fibroblast	CMBL
3.1438e-123	-1.9132	0.069	0.24	4.09103e-119	Fibroblast	TSHZ1
1.37157e-122	1.53788	0.429	0.256	1.78482e-118	Fibroblast	UGP2
2.06698e-122	-0.912644	0.346	0.535	2.68976e-118	Fibroblast	IQGAP1
2.21325e-122	-2.43708	0.072	0.237	2.8801e-118	Fibroblast	SH2B3
3.58901e-122	-1.48173	0.104	0.287	4.67038e-118	Fibroblast	HDAC1
3.66737e-122	-2.6547	0.014	0.153	4.77235e-118	Fibroblast	FRY
3.80711e-122	2.59646	0.157	0.037	4.95419e-118	Fibroblast	PDGFRA
8.10704e-122	-0.661063	0.592	0.738	1.05497e-117	Fibroblast	UQCRQ
1.10487e-121	-0.798007	0.467	0.642	1.43777e-117	Fibroblast	APRT
1.32026e-121	1.86074	0.18	0.049	1.71805e-117	Fibroblast	RGS2
2.52906e-121	2.48366	0.128	0.022	3.29107e-117	Fibroblast	MOK
3.53676e-121	-1.92192	0.062	0.229	4.60239e-117	Fibroblast	AFAP1L1
5.74905e-121	-1.14039	0.23	0.429	7.48124e-117	Fibroblast	REX1BD
8.31531e-121	-0.861697	0.435	0.607	1.08207e-116	Fibroblast	CCDC124
8.54084e-121	2.05993	0.115	0.017	1.11142e-116	Fibroblast	IL18R1
9.50422e-121	2.69328	0.159	0.038	1.23678e-116	Fibroblast	RDH10
1.1387e-120	-2.19121	0.102	0.272	1.48179e-116	Fibroblast	CMTM7
2.09011e-120	1.38066	0.323	0.145	2.71986e-116	Fibroblast	RRAS2
2.50275e-120	-0.996163	0.342	0.515	3.25682e-116	Fibroblast	NOSIP
2.78288e-120	-0.818463	0.209	0.419	3.62136e-116	Fibroblast	PLSCR1
4.98851e-120	-2.06954	0.101	0.274	6.49155e-116	Fibroblast	UBALD2
8.37995e-120	1.16522	0.563	0.376	1.09048e-115	Fibroblast	ARL6IP5
8.6767e-120	-0.696412	0.551	0.699	1.1291e-115	Fibroblast	LAMTOR5
1.46649e-119	2.80402	0.107	0.014	1.90834e-115	Fibroblast	TMEM30B
2.20418e-119	-0.646443	0.665	0.779	2.8683e-115	Fibroblast	NDUFS5
2.3762e-119	1.67863	0.159	0.037	3.09215e-115	Fibroblast	KIRREL1
3.47518e-119	-2.56622	0.027	0.172	4.52225e-115	Fibroblast	CSGALNACT1
4.20827e-119	1.44006	0.361	0.179	5.47622e-115	Fibroblast	ARHGAP21
5.27884e-119	-1.8969	0.076	0.246	6.86935e-115	Fibroblast	CLIC2
6.60352e-119	0.928522	0.549	0.336	8.59316e-115	Fibroblast	CXCL8
6.97073e-119	2.02666	0.12	0.019	9.07102e-115	Fibroblast	SGMS2
8.03949e-119	-0.964377	0.373	0.544	1.04618e-114	Fibroblast	MRPS36
1.51787e-118	1.10579	0.471	0.283	1.97521e-114	Fibroblast	KDSR
2.06911e-118	-1.06963	0.332	0.512	2.69254e-114	Fibroblast	MCRIP1
2.88154e-118	-1.20947	0.242	0.428	3.74975e-114	Fibroblast	LSM6
3.09927e-118	-3.45036	0.011	0.143	4.03308e-114	Fibroblast	LAMA5
6.58671e-118	-0.535953	0.667	0.773	8.57129e-114	Fibroblast	NDUFA1
6.86954e-118	-2.49579	0.027	0.171	8.93933e-114	Fibroblast	RALGAPA2
9.81166e-118	-0.49737	0.737	0.868	1.27679e-113	Fibroblast	TPI1
1.09861e-117	-1.60086	0.136	0.312	1.42962e-113	Fibroblast	TUBG1
1.46332e-117	2.58529	0.128	0.024	1.90422e-113	Fibroblast	BEX2
1.51811e-117	-1.93584	0.085	0.256	1.97552e-113	Fibroblast	RASIP1
1.72982e-117	-5.25211	0.007	0.133	2.25101e-113	Fibroblast	APLNR
2.44743e-117	-2.90897	0.034	0.181	3.18484e-113	Fibroblast	PPARG
2.71486e-117	-0.591648	0.652	0.77	3.53284e-113	Fibroblast	CD99
3.0905e-117	-2.38089	0.029	0.177	4.02167e-113	Fibroblast	GATA2
5.97407e-117	0.56078	0.642	0.435	7.77406e-113	Fibroblast	CEBPD
5.99931e-117	-1.29943	0.268	0.447	7.8069e-113	Fibroblast	CTSD
6.95513e-117	2.82316	0.105	0.014	9.05071e-113	Fibroblast	SEMA3B
7.66095e-117	-0.813025	0.406	0.58	9.96919e-113	Fibroblast	CACYBP
1.07423e-116	-1.05342	0.357	0.523	1.3979e-112	Fibroblast	CNIH4
1.08706e-116	-2.29603	0.042	0.197	1.41459e-112	Fibroblast	LIMS2
1.22475e-116	-1.45375	0.126	0.308	1.59376e-112	Fibroblast	FADS3
1.52489e-116	1.22216	0.582	0.432	1.98434e-112	Fibroblast	SNHG15
2.50488e-116	-1.11596	0.249	0.445	3.2596e-112	Fibroblast	OPTN
3.95099e-116	1.68712	0.162	0.041	5.14143e-112	Fibroblast	CXCL5
6.00282e-116	2.52047	0.105	0.014	7.81147e-112	Fibroblast	AL078604.2
6.21671e-116	-3.13976	0.011	0.14	8.0898e-112	Fibroblast	ABI3
7.91161e-116	1.49014	0.164	0.041	1.02954e-111	Fibroblast	FOXC2
8.06361e-116	-1.85882	0.113	0.282	1.04932e-111	Fibroblast	SNRNP35
1.24104e-115	-2.36321	0.052	0.209	1.61497e-111	Fibroblast	AKAP2
1.63885e-115	-1.32913	0.258	0.429	2.13264e-111	Fibroblast	RAI14
2.40997e-115	-0.65097	0.581	0.727	3.1361e-111	Fibroblast	PEA15
4.03757e-115	-1.25438	0.36	0.521	5.2541e-111	Fibroblast	MARCKSL1
4.5321e-115	-1.23616	0.115	0.295	5.89763e-111	Fibroblast	ODF2L
4.68828e-115	0.566029	0.946	0.952	6.10086e-111	Fibroblast	MT-CO1
5.65894e-115	1.88876	0.122	0.021	7.36398e-111	Fibroblast	TMEM158
8.60545e-115	-1.22672	0.321	0.506	1.11983e-110	Fibroblast	EIF4EBP1
1.25655e-114	-0.671595	0.638	0.787	1.63515e-110	Fibroblast	ELOC
1.9163e-114	1.46131	0.252	0.095	2.49368e-110	Fibroblast	RABGEF1
2.92546e-114	-0.720679	0.488	0.66	3.8069e-110	Fibroblast	PSMA6
3.9429e-114	-0.679999	0.515	0.681	5.1309e-110	Fibroblast	NDUFAB1
4.50642e-114	0.712171	0.776	0.755	5.86421e-110	Fibroblast	HSPD1
5.09137e-114	1.94773	0.256	0.103	6.6254e-110	Fibroblast	FBXO32
5.28657e-114	0.291766	0.974	0.989	6.87941e-110	Fibroblast	RPS18
8.49115e-114	-1.40762	0.186	0.366	1.10495e-109	Fibroblast	CARD19
8.65052e-114	-1.62307	0.057	0.219	1.12569e-109	Fibroblast	FZD4
8.75218e-114	-2.75338	0.029	0.168	1.13892e-109	Fibroblast	FAM213B
9.68629e-114	1.03054	0.566	0.424	1.26048e-109	Fibroblast	GSPT1
1.85947e-113	1.51562	0.361	0.185	2.41973e-109	Fibroblast	PGM3
2.20558e-113	-1.14148	0.326	0.494	2.87012e-109	Fibroblast	UBE2J1
2.52379e-113	1.77643	0.119	0.02	3.2842e-109	Fibroblast	OLFM2
2.96631e-113	-1.49411	0.182	0.363	3.86006e-109	Fibroblast	DUSP23
3.39897e-113	-2.54649	0.027	0.166	4.42308e-109	Fibroblast	MANSC1
4.58791e-113	1.82604	0.131	0.026	5.97024e-109	Fibroblast	NCS1
6.01676e-113	-0.552445	0.679	0.813	7.82961e-109	Fibroblast	ARPC2
7.58203e-113	-2.01338	0.084	0.246	9.8665e-109	Fibroblast	RPS6KA2
8.28604e-113	-0.364405	0.637	0.782	1.07826e-108	Fibroblast	ID3
8.68845e-113	1.71207	0.128	0.024	1.13063e-108	Fibroblast	TSKU
2.75954e-112	-1.14731	0.309	0.475	3.59099e-108	Fibroblast	SNF8
5.76618e-112	-1.78489	0.115	0.284	7.50354e-108	Fibroblast	DEDD
7.29953e-112	-2.16373	0.095	0.258	9.49887e-108	Fibroblast	BCL2L1
1.49797e-111	1.84728	0.112	0.017	1.94931e-107	Fibroblast	FOXD1
1.68212e-111	-0.919719	0.268	0.453	2.18894e-107	Fibroblast	ANP32A
1.83032e-111	-0.929144	0.411	0.567	2.38179e-107	Fibroblast	RALY
2.66072e-111	-0.603132	0.601	0.758	3.4624e-107	Fibroblast	COX7B
3.04448e-111	1.3828	0.202	0.064	3.96178e-107	Fibroblast	POLR1E
4.80546e-111	-3.20983	0.007	0.128	6.25335e-107	Fibroblast	PCDH17
1.0478e-110	-2.11492	0.128	0.308	1.3635e-106	Fibroblast	NEDD9
1.7082e-110	-0.957875	0.311	0.494	2.22288e-106	Fibroblast	MEA1
1.72169e-110	-0.487343	0.681	0.852	2.24043e-106	Fibroblast	TAGLN2
2.02569e-110	-1.91528	0.054	0.209	2.63603e-106	Fibroblast	NUAK1
2.39603e-110	-2.08623	0.065	0.219	3.11795e-106	Fibroblast	CERK
3.17156e-110	0.923583	0.651	0.52	4.12716e-106	Fibroblast	XBP1
5.01278e-110	2.56379	0.137	0.031	6.52313e-106	Fibroblast	HNMT
6.36211e-110	-0.909703	0.54	0.674	8.27901e-106	Fibroblast	PRKAR1A
7.9228e-110	-0.900973	0.384	0.551	1.03099e-105	Fibroblast	TMEM147
7.92751e-110	1.33379	0.379	0.199	1.03161e-105	Fibroblast	TOMM34
8.02408e-110	1.10254	0.399	0.207	1.04417e-105	Fibroblast	CREG1
1.02787e-109	-0.623644	0.646	0.793	1.33757e-105	Fibroblast	TPM4
1.18657e-109	-0.955568	0.305	0.491	1.54408e-105	Fibroblast	SP100
1.24583e-109	2.15856	0.128	0.026	1.6212e-105	Fibroblast	SYNGR1
1.65465e-109	2.47026	0.11	0.018	2.15319e-105	Fibroblast	NOTCH2NL
1.74062e-109	1.5493	0.128	0.025	2.26507e-105	Fibroblast	SMARCD3
2.25815e-109	1.49138	0.206	0.069	2.93854e-105	Fibroblast	KHDRBS3
2.55422e-109	-0.932264	0.252	0.454	3.32381e-105	Fibroblast	C11orf98
2.65205e-109	-1.80343	0.091	0.253	3.45111e-105	Fibroblast	STK10
2.96614e-109	1.20427	0.216	0.074	3.85984e-105	Fibroblast	NABP1
3.34539e-109	-2.87398	0.024	0.158	4.35336e-105	Fibroblast	HHEX
6.04157e-109	-0.935572	0.364	0.529	7.86189e-105	Fibroblast	COX20
7.80292e-109	-0.779009	0.513	0.65	1.01539e-104	Fibroblast	PGK1
1.43651e-108	-1.31897	0.199	0.373	1.86933e-104	Fibroblast	MICA
1.59147e-108	-4.00365	0.012	0.134	2.07098e-104	Fibroblast	ST6GALNAC3
1.93776e-108	-0.823294	0.46	0.615	2.52161e-104	Fibroblast	NDUFB1
2.122e-108	0.620846	0.916	0.884	2.76136e-104	Fibroblast	MT-CO3
3.13347e-108	0.846681	0.704	0.558	4.07759e-104	Fibroblast	DUSP1
3.40456e-108	-1.78174	0.145	0.313	4.43036e-104	Fibroblast	GRAMD1A
3.53596e-108	-3.90606	0.004	0.119	4.60134e-104	Fibroblast	RAPGEF5
4.00836e-108	-2.36284	0.047	0.194	5.21608e-104	Fibroblast	CCDC3
5.26402e-108	1.83402	0.173	0.049	6.85007e-104	Fibroblast	COL14A1
6.26373e-108	-0.841958	0.314	0.508	8.15099e-104	Fibroblast	TUBA1A
6.27782e-108	-1.69782	0.111	0.275	8.16933e-104	Fibroblast	CDS2
6.95072e-108	-1.33741	0.15	0.339	9.04498e-104	Fibroblast	RASD1
1.01933e-107	-1.26775	0.143	0.32	1.32646e-103	Fibroblast	MVB12A
1.08477e-107	-2.11908	0.102	0.262	1.41162e-103	Fibroblast	CTTNBP2NL
1.08886e-107	0.958748	0.568	0.398	1.41693e-103	Fibroblast	FGFR1
1.77601e-107	-0.580779	0.685	0.779	2.31113e-103	Fibroblast	DAD1
2.81787e-107	1.77834	0.114	0.02	3.66689e-103	Fibroblast	EIF5AL1
4.73981e-107	0.85615	0.758	0.576	6.16792e-103	Fibroblast	GSN
5.24004e-107	-1.04188	0.272	0.448	6.81886e-103	Fibroblast	UQCRC1
5.44927e-107	-1.12112	0.287	0.448	7.09113e-103	Fibroblast	PEPD
5.49351e-107	2.93481	0.328	0.177	7.1487e-103	Fibroblast	PIK3R1
5.77066e-107	-4.73774	0.006	0.121	7.50937e-103	Fibroblast	F2RL3
5.95594e-107	1.10048	0.585	0.424	7.75046e-103	Fibroblast	PLPP3
1.16819e-106	0.903729	0.802	0.69	1.52017e-102	Fibroblast	CIRBP
1.20041e-106	-1.30674	0.373	0.521	1.56209e-102	Fibroblast	LIMS1
1.25665e-106	1.27748	0.49	0.304	1.63529e-102	Fibroblast	CYR61
1.26018e-106	1.78692	0.206	0.071	1.63987e-102	Fibroblast	SMARCA1
1.37296e-106	-2.4844	0.17	0.332	1.78663e-102	Fibroblast	GRB10
1.3838e-106	-1.68894	0.116	0.282	1.80074e-102	Fibroblast	TNS1
1.47769e-106	-1.23025	0.39	0.553	1.92292e-102	Fibroblast	LAMA4
1.52171e-106	-0.681436	0.579	0.718	1.9802e-102	Fibroblast	EIF3I
1.96641e-106	-0.895289	0.333	0.515	2.55889e-102	Fibroblast	LSM2
2.74554e-106	-2.67694	0.034	0.17	3.57278e-102	Fibroblast	CARD6
3.49553e-106	1.13849	0.553	0.385	4.54873e-102	Fibroblast	PMP22
4.42625e-106	0.503245	0.902	0.93	5.75988e-102	Fibroblast	RPL37A
9.86614e-106	-1.14484	0.072	0.234	1.28388e-101	Fibroblast	GSDMD
1.1895e-105	-1.56854	0.118	0.287	1.5479e-101	Fibroblast	MYO10
1.21124e-105	-4.04483	0.002	0.111	1.57619e-101	Fibroblast	ARHGEF15
1.38797e-105	1.30339	0.165	0.045	1.80616e-101	Fibroblast	PVT1
1.63225e-105	-0.575533	0.61	0.738	2.12405e-101	Fibroblast	RBX1
1.99539e-105	-0.692706	0.387	0.564	2.5966e-101	Fibroblast	ATP5IF1
3.41667e-105	-3.5077	0.006	0.12	4.44611e-101	Fibroblast	PKN3
3.78687e-105	-3.93197	0.018	0.142	4.92786e-101	Fibroblast	CPM
3.95767e-105	-0.568867	0.685	0.755	5.15012e-101	Fibroblast	SPARC
4.20588e-105	1.94705	0.135	0.03	5.47311e-101	Fibroblast	AC245297.3
4.28218e-105	-0.792087	0.433	0.593	5.57241e-101	Fibroblast	NUTF2
5.52614e-105	-0.773117	0.54	0.665	7.19116e-101	Fibroblast	PSMA1
7.07407e-105	-0.693148	0.484	0.63	9.20549e-101	Fibroblast	COPE
9.55027e-105	-2.50154	0.053	0.195	1.24278e-100	Fibroblast	PPM1F
2.00611e-104	1.28888	0.262	0.108	2.61055e-100	Fibroblast	GLIS3
3.0127e-104	-0.593796	0.585	0.753	3.92042e-100	Fibroblast	PCBP1
8.83095e-104	-1.35023	0.207	0.377	1.14917e-99	Fibroblast	SHISA5
9.57959e-104	-0.685608	0.513	0.65	1.24659e-99	Fibroblast	AP2M1
1.11318e-103	-1.31794	0.265	0.433	1.44859e-99	Fibroblast	ELK3
1.41437e-103	1.8769	0.175	0.054	1.84052e-99	Fibroblast	CADM1
1.54289e-103	-0.874639	0.349	0.515	2.00777e-99	Fibroblast	VPS29
2.69549e-103	-1.53837	0.191	0.352	3.50764e-99	Fibroblast	G6PD
3.23957e-103	-1.52814	0.095	0.254	4.21566e-99	Fibroblast	TMEM39B
5.06979e-103	-1.23477	0.188	0.36	6.59732e-99	Fibroblast	RIPOR1
5.62231e-103	-4.28753	0.003	0.112	7.31631e-99	Fibroblast	TSPAN15
9.66484e-103	-2.56972	0.036	0.171	1.25769e-98	Fibroblast	GFOD1
2.49203e-102	-1.69594	0.122	0.282	3.24288e-98	Fibroblast	TWF2
2.70881e-102	-0.647156	0.568	0.695	3.52498e-98	Fibroblast	NEDD8
3.19011e-102	-1.17646	0.206	0.38	4.15129e-98	Fibroblast	PTOV1
3.95448e-102	-2.26944	0.087	0.238	5.14596e-98	Fibroblast	CMTM8
4.57993e-102	-0.53357	0.787	0.833	5.95987e-98	Fibroblast	CALM1
5.74766e-102	0.426752	0.896	0.906	7.47943e-98	Fibroblast	RPL10A
5.7498e-102	1.40285	0.148	0.038	7.48222e-98	Fibroblast	THY1
6.80065e-102	-0.878657	0.378	0.529	8.84968e-98	Fibroblast	DNAJC15
1.00077e-101	0.926232	0.757	0.686	1.3023e-97	Fibroblast	SRSF7
1.09111e-101	1.00004	0.551	0.38	1.41986e-97	Fibroblast	PGRMC1
1.61217e-101	1.84589	0.145	0.037	2.09791e-97	Fibroblast	MAP1A
1.95604e-101	1.87571	0.109	0.019	2.5454e-97	Fibroblast	AC004148.2
2.50856e-101	-2.1293	0.029	0.159	3.26439e-97	Fibroblast	ARHGAP24
3.37354e-101	2.54077	0.157	0.044	4.38999e-97	Fibroblast	RRAD
3.6477e-101	0.493793	0.913	0.898	4.74675e-97	Fibroblast	EEF2
3.64896e-101	-0.892824	0.36	0.512	4.74839e-97	Fibroblast	NDUFB3
4.16221e-101	1.30372	0.368	0.19	5.41628e-97	Fibroblast	FOXO3
4.37037e-101	0.941577	0.549	0.387	5.68716e-97	Fibroblast	BTG3
8.62792e-101	1.10508	0.394	0.216	1.12275e-96	Fibroblast	NT5E
1.01815e-100	1.21599	0.299	0.135	1.32492e-96	Fibroblast	TXLNG
1.09146e-100	-0.373524	0.922	0.957	1.42032e-96	Fibroblast	ACTB
1.36915e-100	1.69176	0.162	0.046	1.78168e-96	Fibroblast	GK
1.60098e-100	1.33312	0.261	0.11	2.08336e-96	Fibroblast	TMEM159
1.69361e-100	-3.61163	0.005	0.114	2.2039e-96	Fibroblast	STAB1
3.24558e-100	-1.07222	0.249	0.416	4.22347e-96	Fibroblast	LAGE3
3.46339e-100	-0.466496	0.705	0.808	4.50691e-96	Fibroblast	EDF1
3.52318e-100	0.880601	0.67	0.607	4.58471e-96	Fibroblast	EIF4A1
4.14477e-100	1.20897	0.473	0.312	5.39359e-96	Fibroblast	STK17A
6.5926e-100	-4.27774	0.004	0.111	8.57895e-96	Fibroblast	ACE
1.07188e-99	-3.02778	0.008	0.119	1.39483e-95	Fibroblast	CCDC69
1.23288e-99	-1.47014	0.104	0.265	1.60435e-95	Fibroblast	YIF1B
1.36007e-99	-1.57837	0.152	0.32	1.76985e-95	Fibroblast	KCTD12
1.4236e-99	-4.41875	0.002	0.105	1.85253e-95	Fibroblast	SYT1
2.15606e-99	1.70415	0.216	0.081	2.80568e-95	Fibroblast	GRAMD2B
2.74066e-99	-1.29857	0.143	0.308	3.56641e-95	Fibroblast	CTNND1
6.80682e-99	0.292738	0.96	0.983	8.85771e-95	Fibroblast	RPL35A
7.07571e-99	1.35996	0.332	0.167	9.20762e-95	Fibroblast	CHPT1
8.513e-99	1.29757	0.459	0.312	1.1078e-94	Fibroblast	NOP56
9.34474e-99	2.087	0.2	0.072	1.21603e-94	Fibroblast	MTRNR2L8
1.07342e-98	0.898594	0.189	0.06	1.39684e-94	Fibroblast	AXL
1.24491e-98	-1.46986	0.162	0.323	1.61999e-94	Fibroblast	TEAD4
1.26542e-98	0.989533	0.355	0.179	1.64669e-94	Fibroblast	VCL
2.19336e-98	-2.11207	0.069	0.212	2.85422e-94	Fibroblast	MTFP1
7.95449e-98	-0.620945	0.571	0.713	1.03512e-93	Fibroblast	PSMD8
8.36264e-98	-3.65437	0.007	0.114	1.08823e-93	Fibroblast	AIF1L
8.37261e-98	-0.687882	0.474	0.631	1.08953e-93	Fibroblast	NOL7
1.05253e-97	-1.00609	0.29	0.449	1.36965e-93	Fibroblast	MRPL22
1.10128e-97	-0.938674	0.351	0.511	1.4331e-93	Fibroblast	CNRIP1
1.12501e-97	-1.8282	0.079	0.224	1.46397e-93	Fibroblast	GALE
1.28059e-97	-0.848029	0.254	0.429	1.66644e-93	Fibroblast	2021-09-10
1.35359e-97	-1.95773	0.049	0.187	1.76143e-93	Fibroblast	FMNL3
1.61553e-97	-1.4902	0.157	0.314	2.10229e-93	Fibroblast	LEPROTL1
1.95842e-97	1.43208	0.263	0.114	2.54849e-93	Fibroblast	NR4A2
2.04907e-97	1.85541	0.389	0.227	2.66646e-93	Fibroblast	IFI6
2.2242e-97	-0.760274	0.427	0.58	2.89436e-93	Fibroblast	POLR2J
2.33771e-97	2.00014	0.113	0.022	3.04206e-93	Fibroblast	EMILIN1
2.73127e-97	1.30436	0.183	0.06	3.5542e-93	Fibroblast	KAZN
2.90249e-97	-0.894156	0.516	0.631	3.777e-93	Fibroblast	PSMB2
4.15243e-97	-0.77241	0.457	0.603	5.40356e-93	Fibroblast	POLR2E
4.3518e-97	-0.490082	0.692	0.776	5.663e-93	Fibroblast	WDR83OS
5.14754e-97	-1.50223	0.2	0.371	6.69849e-93	Fibroblast	SOCS2
7.21667e-97	-3.30275	0.008	0.117	9.39106e-93	Fibroblast	ABCG1
9.69925e-97	-0.945338	0.262	0.44	1.26216e-92	Fibroblast	SVIL
1.29816e-96	-2.48959	0.061	0.202	1.6893e-92	Fibroblast	CLEC3B
1.44136e-96	-1.63582	0.108	0.259	1.87564e-92	Fibroblast	ORAI2
1.89116e-96	-1.13653	0.238	0.403	2.46097e-92	Fibroblast	PIN1
3.47844e-96	-0.57352	0.65	0.76	4.52649e-92	Fibroblast	TRIR
4.71591e-96	-1.60734	0.085	0.233	6.13681e-92	Fibroblast	VPS35L
4.7806e-96	-1.9227	0.046	0.181	6.221e-92	Fibroblast	TEAD2
1.07678e-95	-1.86752	0.039	0.171	1.40122e-91	Fibroblast	TANC1
1.07819e-95	-2.4287	0.037	0.164	1.40305e-91	Fibroblast	RELL1
2.18664e-95	1.45338	0.213	0.081	2.84548e-91	Fibroblast	SESN2
2.21278e-95	-1.06205	0.131	0.3	2.87948e-91	Fibroblast	TPGS2
3.42035e-95	1.07119	0.548	0.416	4.45091e-91	Fibroblast	ODC1
3.52634e-95	-0.63777	0.403	0.578	4.58882e-91	Fibroblast	TSPO
3.58137e-95	1.16738	0.411	0.234	4.66044e-91	Fibroblast	HTRA1
4.66499e-95	-1.98069	0.053	0.191	6.07055e-91	Fibroblast	F2R
5.53745e-95	2.00369	0.291	0.142	7.20588e-91	Fibroblast	NET1
6.67968e-95	-2.11398	0.035	0.162	8.69227e-91	Fibroblast	FGD5
1.10132e-94	-0.641914	0.508	0.662	1.43315e-90	Fibroblast	C4orf3
1.95575e-94	1.41456	0.201	0.072	2.54502e-90	Fibroblast	KIAA1217
1.97811e-94	-0.937638	0.311	0.47	2.57412e-90	Fibroblast	APH1A
2.15394e-94	0.536359	0.889	0.875	2.80293e-90	Fibroblast	ANXA5
2.27086e-94	1.78689	0.169	0.054	2.95507e-90	Fibroblast	ZMAT3
3.06965e-94	1.91613	0.136	0.035	3.99454e-90	Fibroblast	TRPS1
3.31057e-94	1.56218	0.207	0.077	4.30805e-90	Fibroblast	CRISPLD2
3.60935e-94	-0.632725	0.55	0.678	4.69684e-90	Fibroblast	BANF1
3.85544e-94	-0.676838	0.525	0.669	5.01708e-90	Fibroblast	ATP5F1D
6.81176e-94	1.39437	0.308	0.155	8.86415e-90	Fibroblast	FOXC1
7.34371e-94	-1.35491	0.144	0.299	9.55637e-90	Fibroblast	AP1S1
1.69156e-93	-0.537583	0.636	0.764	2.20123e-89	Fibroblast	ATP5ME
1.83755e-93	1.20762	0.248	0.104	2.39121e-89	Fibroblast	WDR3
2.07e-93	0.257884	0.954	0.98	2.69369e-89	Fibroblast	RPL26
2.17085e-93	1.37625	0.213	0.081	2.82493e-89	Fibroblast	MED27
2.47606e-93	-1.21394	0.271	0.447	3.22209e-89	Fibroblast	PLIN2
2.60867e-93	-0.693716	0.443	0.593	3.39466e-89	Fibroblast	NDUFB6
2.82574e-93	0.980733	0.618	0.51	3.67714e-89	Fibroblast	WTAP
4.59354e-93	1.21666	0.206	0.075	5.97758e-89	Fibroblast	PALLD
5.77664e-93	-1.82739	0.084	0.225	7.51715e-89	Fibroblast	TNFAIP1
9.86027e-93	-1.12715	0.152	0.314	1.28312e-88	Fibroblast	RANGRF
1.02365e-92	-0.50607	0.628	0.775	1.33207e-88	Fibroblast	RBM8A
1.05616e-92	-1.98009	0.077	0.217	1.37439e-88	Fibroblast	TPST2
1.58651e-92	-0.657727	0.489	0.638	2.06453e-88	Fibroblast	RPN1
1.7873e-92	1.33778	0.201	0.073	2.32582e-88	Fibroblast	UBTD2
1.90549e-92	-3.57577	0.033	0.155	2.47961e-88	Fibroblast	RND1
2.11804e-92	-0.979304	0.382	0.534	2.7562e-88	Fibroblast	RDX
2.42756e-92	-1.60259	0.147	0.302	3.15898e-88	Fibroblast	OAZ2
2.78048e-92	1.05103	0.33	0.168	3.61824e-88	Fibroblast	TFRC
4.17536e-92	-1.21235	0.117	0.272	5.43339e-88	Fibroblast	ATF6B
6.09054e-92	-1.40218	0.121	0.278	7.92562e-88	Fibroblast	UTRN
6.73195e-92	1.78381	0.118	0.026	8.76029e-88	Fibroblast	BCAT1
7.79003e-92	1.67448	0.142	0.039	1.01372e-87	Fibroblast	IRX3
8.65163e-92	0.63492	0.115	0.025	1.12584e-87	Fibroblast	CRABP1
9.14785e-92	1.80121	0.273	0.129	1.19041e-87	Fibroblast	EPB41L2
1.26222e-91	-0.954279	0.273	0.43	1.64253e-87	Fibroblast	IFNAR1
1.53738e-91	1.69632	0.119	0.027	2.00059e-87	Fibroblast	H2AFY2
1.56353e-91	1.28501	0.326	0.166	2.03463e-87	Fibroblast	MTRNR2L12
1.82563e-91	-0.945168	0.327	0.48	2.37569e-87	Fibroblast	RNASEH2C
2.05087e-91	-2.00862	0.036	0.162	2.6688e-87	Fibroblast	KIAA0040
2.26518e-91	-1.14971	0.139	0.297	2.94767e-87	Fibroblast	LGALS8
2.3169e-91	-0.759451	0.424	0.577	3.01498e-87	Fibroblast	MRPS18C
2.7806e-91	-1.28143	0.118	0.273	3.6184e-87	Fibroblast	PTPRM
2.9855e-91	1.04559	0.495	0.328	3.88504e-87	Fibroblast	CAPN2
3.06342e-91	-0.94919	0.459	0.61	3.98643e-87	Fibroblast	HIF1A
3.81269e-91	-1.15041	0.167	0.33	4.96145e-87	Fibroblast	CRIM1
3.83469e-91	1.28974	0.2	0.072	4.99008e-87	Fibroblast	DUSP2
4.42014e-91	-1.10708	0.263	0.42	5.75193e-87	Fibroblast	PTK2
7.62087e-91	-1.00886	0.37	0.501	9.91703e-87	Fibroblast	EMC3
7.95833e-91	-4.0672	0.009	0.112	1.03562e-86	Fibroblast	INHBB
8.22642e-91	-1.00912	0.289	0.447	1.0705e-86	Fibroblast	TRAPPC2L
1.00617e-90	-0.991004	0.205	0.368	1.30933e-86	Fibroblast	RERE
1.05838e-90	-1.45023	0.063	0.203	1.37727e-86	Fibroblast	FAM43A
1.16904e-90	1.37483	0.311	0.157	1.52127e-86	Fibroblast	SMIM14
1.95825e-90	-0.83516	0.455	0.581	2.54827e-86	Fibroblast	UFD1
2.02645e-90	-0.935357	0.28	0.435	2.63702e-86	Fibroblast	SDHC
2.25368e-90	-1.31797	0.162	0.318	2.93271e-86	Fibroblast	CYTH2
2.97368e-90	0.732523	0.704	0.595	3.86966e-86	Fibroblast	LDHB
3.34353e-90	-1.14224	0.184	0.343	4.35093e-86	Fibroblast	LACTB
4.89587e-90	-1.76406	0.06	0.194	6.37099e-86	Fibroblast	SLC25A24
6.01481e-90	-1.00991	0.253	0.422	7.82707e-86	Fibroblast	PPP1R18
6.33932e-90	0.92657	0.566	0.418	8.24936e-86	Fibroblast	NOP58
7.12024e-90	1.4901	0.638	0.467	9.26557e-86	Fibroblast	FOS
7.70778e-90	-1.01173	0.286	0.438	1.00301e-85	Fibroblast	NDUFA8
7.89628e-90	-0.871815	0.426	0.559	1.02754e-85	Fibroblast	PSMA4
7.99353e-90	1.33265	0.18	0.061	1.0402e-85	Fibroblast	BAG2
8.38676e-90	-3.03817	0.012	0.117	1.09137e-85	Fibroblast	CDYL2
9.66008e-90	-1.21347	0.237	0.395	1.25707e-85	Fibroblast	FDFT1
1.00676e-89	-1.84779	0.086	0.224	1.31009e-85	Fibroblast	TMEM184B
1.192e-89	1.045	0.445	0.286	1.55115e-85	Fibroblast	GNL3
1.20179e-89	-0.643994	0.508	0.655	1.56389e-85	Fibroblast	TMED9
1.25228e-89	2.15233	0.117	0.027	1.62959e-85	Fibroblast	DOCK5
1.64331e-89	-0.825732	0.352	0.509	2.13844e-85	Fibroblast	TNFRSF1A
2.07158e-89	0.754589	0.507	0.307	2.69575e-85	Fibroblast	TSC22D3
2.33054e-89	-1.86583	0.099	0.244	3.03273e-85	Fibroblast	LMO2
3.56307e-89	-2.33822	0.03	0.148	4.63662e-85	Fibroblast	LY96
4.17792e-89	0.968607	0.375	0.205	5.43673e-85	Fibroblast	ACSL3
4.28467e-89	-1.83672	0.059	0.192	5.57565e-85	Fibroblast	MSRA
8.50287e-89	-1.27276	0.159	0.311	1.10648e-84	Fibroblast	NECAP2
8.59649e-89	-0.779198	0.416	0.561	1.11866e-84	Fibroblast	IER3IP1
1.16144e-88	-0.838775	0.246	0.414	1.51138e-84	Fibroblast	LPP
1.23982e-88	-0.629346	0.336	0.507	1.61338e-84	Fibroblast	TMOD3
1.31401e-88	-1.27191	0.123	0.277	1.70992e-84	Fibroblast	OVCA2
1.68726e-88	1.00623	0.501	0.322	2.19563e-84	Fibroblast	ELL2
1.70786e-88	1.52918	0.197	0.074	2.22243e-84	Fibroblast	NOV
2.69484e-88	0.905021	0.543	0.358	3.50679e-84	Fibroblast	IFRD1
2.76754e-88	-1.37769	0.133	0.281	3.6014e-84	Fibroblast	MTMR2
4.97089e-88	-0.946674	0.397	0.524	6.46862e-84	Fibroblast	PSMD13
5.44834e-88	-0.690826	0.411	0.571	7.08992e-84	Fibroblast	PDAP1
5.5186e-88	-2.4031	0.036	0.154	7.18135e-84	Fibroblast	C15orf39
5.68689e-88	-0.741688	0.411	0.543	7.40035e-84	Fibroblast	TMBIM4
6.63017e-88	0.849334	0.482	0.305	8.62784e-84	Fibroblast	EPB41L4A-AS1
6.64899e-88	-3.71368	0.01	0.11	8.65233e-84	Fibroblast	JAG2
7.04396e-88	1.18942	0.168	0.055	9.1663e-84	Fibroblast	KCNE4
8.42679e-88	1.56463	0.134	0.036	1.09658e-83	Fibroblast	SLC15A4
9.62078e-88	0.366038	0.971	0.981	1.25195e-83	Fibroblast	RPL12
9.90511e-88	1.81162	0.101	0.019	1.28895e-83	Fibroblast	SYNPO2
1.18624e-87	-0.640293	0.508	0.648	1.54365e-83	Fibroblast	MYDGF
1.21955e-87	1.1853	0.267	0.122	1.587e-83	Fibroblast	SLC39A6
1.30859e-87	-0.91394	0.267	0.422	1.70287e-83	Fibroblast	NDUFS2
1.68848e-87	1.03306	0.222	0.089	2.19722e-83	Fibroblast	PAPSS2
1.8359e-87	1.22822	0.411	0.246	2.38905e-83	Fibroblast	AHI1
2.0099e-87	0.829179	0.357	0.187	2.61548e-83	Fibroblast	PCGF5
2.20623e-87	0.95374	0.445	0.271	2.87096e-83	Fibroblast	AZIN1
2.24551e-87	1.1821	0.266	0.12	2.92209e-83	Fibroblast	SACS
2.70548e-87	-0.736456	0.348	0.512	3.52064e-83	Fibroblast	MRPL57
2.78129e-87	-1.10331	0.43	0.553	3.61929e-83	Fibroblast	THBS1
4.10592e-87	2.11166	0.104	0.021	5.34304e-83	Fibroblast	SLC22A5
4.57029e-87	-0.769124	0.4	0.55	5.94732e-83	Fibroblast	SMDT1
4.75127e-87	-1.36541	0.106	0.253	6.18283e-83	Fibroblast	PDE6D
4.87609e-87	-0.610667	0.537	0.676	6.34526e-83	Fibroblast	FAM96B
4.90056e-87	-1.19476	0.391	0.526	6.3771e-83	Fibroblast	HMGA1
5.8368e-87	-0.7845	0.315	0.472	7.59543e-83	Fibroblast	NDUFA5
6.23045e-87	2.27143	0.173	0.062	8.10769e-83	Fibroblast	ALDH7A1
7.29822e-87	-1.16355	0.131	0.284	9.49718e-83	Fibroblast	ITSN2
7.58016e-87	-0.753069	0.294	0.459	9.86407e-83	Fibroblast	ILK
9.40122e-87	-1.05279	0.364	0.497	1.22338e-82	Fibroblast	PSMB4
1.32829e-86	-4.09671	0.007	0.104	1.72851e-82	Fibroblast	CLDN14
1.8517e-86	-0.455074	0.94	0.961	2.40962e-82	Fibroblast	TMSB10
1.98024e-86	-1.15063	0.239	0.387	2.57688e-82	Fibroblast	POLR2G
3.25946e-86	-1.44154	0.144	0.296	4.24153e-82	Fibroblast	LRRC8C
3.37354e-86	0.740736	0.494	0.323	4.38999e-82	Fibroblast	MTHFD2
3.81409e-86	1.98673	0.132	0.036	4.96328e-82	Fibroblast	MN1
7.98885e-86	-0.548114	0.645	0.764	1.03959e-81	Fibroblast	PSMB1
9.4848e-86	-1.42566	0.126	0.272	1.23426e-81	Fibroblast	PSMB10
1.76633e-85	0.67038	0.744	0.719	2.29853e-81	Fibroblast	HNRNPC
3.45662e-85	-2.15786	0.074	0.206	4.4981e-81	Fibroblast	NES
6.29119e-85	-1.6972	0.102	0.241	8.18673e-81	Fibroblast	SMAGP
6.34204e-85	-0.72015	0.53	0.662	8.2529e-81	Fibroblast	CYSTM1
6.65396e-85	1.0799	0.156	0.048	8.6588e-81	Fibroblast	NGF
8.48656e-85	-1.1525	0.145	0.297	1.10436e-80	Fibroblast	HMG20B
9.38505e-85	-1.16948	0.206	0.355	1.22128e-80	Fibroblast	SAE1
1.2331e-84	-0.640585	0.537	0.659	1.60464e-80	Fibroblast	GHITM
1.44364e-84	-0.813238	0.639	0.735	1.87861e-80	Fibroblast	ATP1A1
1.75056e-84	0.265758	0.956	0.972	2.278e-80	Fibroblast	NACA
2.21555e-84	1.42505	0.289	0.144	2.88309e-80	Fibroblast	PRKAG2
2.42024e-84	1.54585	0.133	0.037	3.14946e-80	Fibroblast	ARSJ
2.58338e-84	0.978789	0.435	0.273	3.36176e-80	Fibroblast	HDDC2
2.94206e-84	-1.6445	0.055	0.183	3.8285e-80	Fibroblast	MGAT4A
2.9555e-84	-0.698204	0.403	0.551	3.846e-80	Fibroblast	PRDX3
3.86266e-84	1.07058	0.405	0.242	5.02648e-80	Fibroblast	RNF149
4.8044e-84	-1.26848	0.132	0.28	6.25196e-80	Fibroblast	CYB5R1
5.72666e-84	1.52897	0.157	0.05	7.4521e-80	Fibroblast	ASB1
8.50904e-84	-1.25213	0.146	0.296	1.10728e-79	Fibroblast	KBTBD2
8.5168e-84	-3.69425	0.007	0.101	1.10829e-79	Fibroblast	SNCG
1.1599e-83	1.61871	0.107	0.023	1.50937e-79	Fibroblast	PAK1
1.62852e-83	-0.900872	0.125	0.281	2.1192e-79	Fibroblast	HSD17B11
1.86271e-83	1.01655	0.672	0.564	2.42395e-79	Fibroblast	NUCKS1
1.93421e-83	-0.774761	0.448	0.592	2.51699e-79	Fibroblast	MGAT1
2.66208e-83	-0.689191	0.408	0.55	3.46417e-79	Fibroblast	PRR13
3.74433e-83	0.98362	0.375	0.219	4.87249e-79	Fibroblast	AKR1C1
8.62498e-83	-0.964455	0.185	0.346	1.12237e-78	Fibroblast	TRAPPC5
8.70907e-83	-2.32447	0.042	0.158	1.13331e-78	Fibroblast	ATP11A
1.08477e-82	0.746298	0.783	0.79	1.41161e-78	Fibroblast	NCL
1.24687e-82	-0.77924	0.244	0.417	1.62256e-78	Fibroblast	U2AF1
1.25978e-82	-1.48994	0.09	0.227	1.63935e-78	Fibroblast	PML
1.32428e-82	1.86239	0.222	0.099	1.72328e-78	Fibroblast	RABGAP1L
2.25101e-82	-0.945833	0.3	0.447	2.92924e-78	Fibroblast	ENSA
2.26361e-82	1.35951	0.609	0.446	2.94564e-78	Fibroblast	CCNL1
4.30272e-82	0.447163	0.807	0.738	5.59913e-78	Fibroblast	NFKBIA
4.86682e-82	-2.08279	0.036	0.151	6.3332e-78	Fibroblast	LIMK2
4.94897e-82	-0.710735	0.384	0.523	6.4401e-78	Fibroblast	NRBP1
4.97681e-82	1.2026	0.22	0.092	6.47633e-78	Fibroblast	RGS10
6.60238e-82	0.626053	0.774	0.676	8.59168e-78	Fibroblast	C12orf57
7.04892e-82	-2.23285	0.022	0.127	9.17276e-78	Fibroblast	PSMB8-AS1
7.3168e-82	-1.32693	0.051	0.175	9.52136e-78	Fibroblast	ZNF521
7.44797e-82	-3.85407	0.008	0.101	9.69204e-78	Fibroblast	FAM110D
9.42379e-82	-0.423319	0.719	0.803	1.22632e-77	Fibroblast	COX6B1
1.17773e-81	-1.39774	0.119	0.259	1.53257e-77	Fibroblast	BCKDK
1.31683e-81	-0.824189	0.368	0.515	1.71359e-77	Fibroblast	CENPX
1.39295e-81	-1.03055	0.377	0.537	1.81265e-77	Fibroblast	YWHAH
1.59905e-81	-1.37881	0.113	0.256	2.08084e-77	Fibroblast	ITGA1
1.61514e-81	-1.33147	0.146	0.292	2.10178e-77	Fibroblast	VOPP1
1.70042e-81	-1.40033	0.089	0.224	2.21276e-77	Fibroblast	ALAS1
2.09398e-81	1.09404	0.497	0.334	2.7249e-77	Fibroblast	TIMP2
2.3032e-81	-1.64052	0.065	0.192	2.99715e-77	Fibroblast	PTPN14
2.37883e-81	-0.664673	0.692	0.749	3.09558e-77	Fibroblast	RPS27L
2.59696e-81	-0.72834	0.418	0.566	3.37942e-77	Fibroblast	ANAPC16
2.83373e-81	-1.06409	0.146	0.294	3.68754e-77	Fibroblast	TOM1
2.9544e-81	-2.38251	0.022	0.127	3.84456e-77	Fibroblast	NOL4L
3.05942e-81	1.04538	0.384	0.224	3.98123e-77	Fibroblast	IARS
3.21833e-81	-1.00876	0.69	0.731	4.18801e-77	Fibroblast	HMOX1
3.48151e-81	-1.78576	0.066	0.192	4.53048e-77	Fibroblast	SLC12A7
3.65036e-81	-1.58543	0.075	0.208	4.75022e-77	Fibroblast	DLC1
4.29618e-81	-1.00343	0.301	0.44	5.59062e-77	Fibroblast	NR1H2
5.01563e-81	-1.17478	0.179	0.328	6.52684e-77	Fibroblast	TRAPPC2B
5.39772e-81	-1.40104	0.137	0.279	7.02406e-77	Fibroblast	RB1
5.87103e-81	-0.762801	0.346	0.493	7.63997e-77	Fibroblast	LSM8
6.11113e-81	0.868263	0.567	0.448	7.95241e-77	Fibroblast	ETF1
6.44324e-81	1.54077	0.204	0.082	8.38459e-77	Fibroblast	DPYSL3
6.59341e-81	-0.734886	0.355	0.501	8.58e-77	Fibroblast	OTUB1
8.60498e-81	1.17042	0.211	0.086	1.11977e-76	Fibroblast	TMOD1
1.14039e-80	-0.723916	0.397	0.528	1.484e-76	Fibroblast	SUGT1
1.21978e-80	-0.963557	0.284	0.424	1.5873e-76	Fibroblast	PDCD10
1.43493e-80	-0.571216	0.529	0.66	1.86727e-76	Fibroblast	ATP5PD
1.70852e-80	1.48139	0.129	0.036	2.22329e-76	Fibroblast	SYNC
2.08604e-80	1.16093	0.384	0.223	2.71457e-76	Fibroblast	SLC9B2
2.45851e-80	-1.34731	0.066	0.193	3.19926e-76	Fibroblast	COMMD9
2.57464e-80	1.14278	0.384	0.226	3.35038e-76	Fibroblast	SLC20A1
2.94823e-80	-1.27843	0.11	0.252	3.83653e-76	Fibroblast	TMEM120A
2.96173e-80	1.12086	0.362	0.21	3.8541e-76	Fibroblast	NUFIP2
3.14033e-80	1.45088	0.193	0.075	4.08651e-76	Fibroblast	SAMD4A
4.84865e-80	-1.04872	0.09	0.232	6.30954e-76	Fibroblast	HIP1
5.72377e-80	-0.490654	0.827	0.882	7.44834e-76	Fibroblast	DSTN
6.49065e-80	-1.07491	0.261	0.404	8.44629e-76	Fibroblast	TPRKB
6.91424e-80	-0.600107	0.682	0.77	8.9975e-76	Fibroblast	CALR
6.97254e-80	-1.08366	0.148	0.295	9.07336e-76	Fibroblast	CPNE8
1.06669e-79	-1.63823	0.093	0.226	1.38809e-75	Fibroblast	IRAK2
1.13136e-79	-1.08119	0.249	0.395	1.47224e-75	Fibroblast	HEBP2
1.30709e-79	-2.61096	0.029	0.135	1.70091e-75	Fibroblast	PLEKHO2
2.15893e-79	-1.65321	0.094	0.226	2.80942e-75	Fibroblast	DIAPH2
2.33768e-79	-0.833526	0.325	0.468	3.04202e-75	Fibroblast	MRPL43
2.40834e-79	1.01278	0.199	0.079	3.13398e-75	Fibroblast	PMAIP1
3.04806e-79	-1.08661	0.159	0.308	3.96644e-75	Fibroblast	SVIP
3.33129e-79	-1.64029	0.042	0.156	4.335e-75	Fibroblast	MROH1
3.33436e-79	1.33264	0.152	0.049	4.339e-75	Fibroblast	HRH1
3.96366e-79	-1.40979	0.069	0.2	5.15791e-75	Fibroblast	PLSCR3
4.03301e-79	-1.14144	0.063	0.191	5.24816e-75	Fibroblast	TCIRG1
4.36807e-79	-1.05645	0.272	0.414	5.68417e-75	Fibroblast	CAPNS1
4.71984e-79	-0.98023	0.291	0.432	6.14193e-75	Fibroblast	PFDN4
4.89557e-79	-1.92975	0.061	0.185	6.3706e-75	Fibroblast	SMAD6
5.05631e-79	-1.32194	0.09	0.222	6.57978e-75	Fibroblast	RFXANK
5.60332e-79	-0.588933	0.472	0.619	7.2916e-75	Fibroblast	SNRPD3
5.78473e-79	1.19727	0.296	0.153	7.52767e-75	Fibroblast	DRAM1
6.67762e-79	2.19988	0.128	0.037	8.68959e-75	Fibroblast	ECHDC2
7.06103e-79	-2.38478	0.042	0.154	9.18851e-75	Fibroblast	EPHB4
8.98996e-79	-2.05801	0.051	0.169	1.16986e-74	Fibroblast	APOL3
1.1282e-78	-1.21955	0.144	0.291	1.46812e-74	Fibroblast	PGM2L1
1.20728e-78	2.05043	0.135	0.042	1.57104e-74	Fibroblast	TCTN1
2.06769e-78	-1.62661	0.069	0.197	2.69069e-74	Fibroblast	TMEM47
2.11597e-78	-0.804366	0.247	0.409	2.75351e-74	Fibroblast	DHRS7
2.13978e-78	2.23375	0.125	0.036	2.7845e-74	Fibroblast	IL1RL1
2.34329e-78	-2.3968	0.017	0.114	3.04933e-74	Fibroblast	CASP1
2.49867e-78	-4.32407	0.017	0.113	3.25152e-74	Fibroblast	TMEM88
3.12785e-78	1.68058	0.222	0.101	4.07028e-74	Fibroblast	TPST1
3.9994e-78	-1.34181	0.12	0.265	5.20442e-74	Fibroblast	H1F0
4.07562e-78	-0.515875	0.525	0.682	5.3036e-74	Fibroblast	NHP2
4.36716e-78	-0.953557	0.197	0.352	5.68299e-74	Fibroblast	ANKRD28
4.70399e-78	1.49167	0.198	0.08	6.1213e-74	Fibroblast	CSF1
5.21333e-78	-1.15971	0.261	0.401	6.78411e-74	Fibroblast	ASAP1
5.99559e-78	-0.65562	0.557	0.661	7.80206e-74	Fibroblast	PSMB5
6.10013e-78	-0.696698	0.388	0.539	7.9381e-74	Fibroblast	POLR2I
6.81313e-78	-1.1489	0.173	0.318	8.86592e-74	Fibroblast	DUSP3
8.70756e-78	-0.598594	0.47	0.621	1.13311e-73	Fibroblast	SIVA1
9.57194e-78	-1.68073	0.095	0.224	1.2456e-73	Fibroblast	GFOD2
1.34684e-77	-1.15735	0.14	0.286	1.75265e-73	Fibroblast	TGFB1I1
1.55062e-77	-0.653572	0.419	0.585	2.01782e-73	Fibroblast	RPS4Y1
1.58906e-77	1.49222	0.526	0.376	2.06784e-73	Fibroblast	GADD45A
2.07358e-77	1.02913	0.534	0.403	2.69835e-73	Fibroblast	HNRNPH1
2.07732e-77	-1.63722	0.164	0.308	2.70322e-73	Fibroblast	PRCP
2.47544e-77	1.06073	0.314	0.167	3.22128e-73	Fibroblast	MAP3K8
2.88007e-77	-0.56162	0.499	0.625	3.74784e-73	Fibroblast	C8orf59
3.01378e-77	0.518882	0.813	0.847	3.92183e-73	Fibroblast	RPL7
3.17679e-77	1.20394	0.434	0.286	4.13395e-73	Fibroblast	ADK
4.24337e-77	-0.934427	0.316	0.454	5.5219e-73	Fibroblast	CLPP
6.42734e-77	-1.53723	0.11	0.241	8.36389e-73	Fibroblast	TRIM25
7.72324e-77	-0.973045	0.172	0.317	1.00502e-72	Fibroblast	CTDSP1
8.85089e-77	-2.19917	0.248	0.396	1.15177e-72	Fibroblast	SLC2A3
9.19817e-77	-1.31878	0.089	0.22	1.19696e-72	Fibroblast	PAGR1
1.06722e-76	-1.06328	0.229	0.369	1.38878e-72	Fibroblast	PSENEN
1.54853e-76	-0.80904	0.204	0.363	2.0151e-72	Fibroblast	GSTK1
1.81923e-76	2.41008	0.119	0.034	2.36737e-72	Fibroblast	PCDH9
1.8237e-76	-1.3528	0.03	0.137	2.37318e-72	Fibroblast	PLA2G4C
2.27535e-76	-1.56204	0.09	0.22	2.96092e-72	Fibroblast	ZNF385D
2.32952e-76	-0.89991	0.346	0.481	3.0314e-72	Fibroblast	MAF1
2.37177e-76	-0.558488	0.611	0.707	3.08638e-72	Fibroblast	KRT10
2.63763e-76	-0.778156	0.341	0.481	3.43235e-72	Fibroblast	CHMP3
2.64449e-76	-1.12262	0.208	0.349	3.44128e-72	Fibroblast	CDIPT
2.81293e-76	-1.45264	0.154	0.29	3.66046e-72	Fibroblast	TEX264
2.98132e-76	-1.0828	0.118	0.259	3.87959e-72	Fibroblast	EGLN2
4.25182e-76	-1.20788	0.138	0.276	5.53289e-72	Fibroblast	ATF7
4.25388e-76	-1.07957	0.314	0.456	5.53558e-72	Fibroblast	CD320
4.73066e-76	1.4604	0.119	0.033	6.15601e-72	Fibroblast	ZCCHC24
5.02093e-76	-1.34439	0.115	0.249	6.53373e-72	Fibroblast	AKT3
5.17069e-76	-1.10149	0.119	0.255	6.72862e-72	Fibroblast	MCOLN1
5.66862e-76	-0.929358	0.145	0.287	7.37657e-72	Fibroblast	ARHGEF7
7.26941e-76	1.36567	0.308	0.164	9.45968e-72	Fibroblast	CHID1
8.33642e-76	-1.63851	0.033	0.141	1.08482e-71	Fibroblast	PREX2
9.01002e-76	1.15774	0.29	0.151	1.17247e-71	Fibroblast	MZT2A
9.75893e-76	-1.82923	0.061	0.181	1.26993e-71	Fibroblast	RASSF3
1.03802e-75	-0.851101	0.297	0.44	1.35078e-71	Fibroblast	C14orf119
1.26219e-75	1.12332	0.157	0.054	1.64249e-71	Fibroblast	SLC25A28
1.27469e-75	2.09995	0.131	0.041	1.65875e-71	Fibroblast	GSTM2
1.28902e-75	-2.37412	0.027	0.129	1.6774e-71	Fibroblast	FLOT2
1.40612e-75	-0.45845	0.768	0.84	1.82978e-71	Fibroblast	GSTP1
1.75111e-75	-1.79579	0.074	0.2	2.27871e-71	Fibroblast	PIK3R3
2.02053e-75	-1.14143	0.108	0.246	2.62931e-71	Fibroblast	STX10
2.57784e-75	0.685562	0.627	0.497	3.35454e-71	Fibroblast	CAVIN1
2.75711e-75	1.08893	0.359	0.208	3.58783e-71	Fibroblast	EEA1
2.78463e-75	-1.3951	0.136	0.27	3.62363e-71	Fibroblast	DTYMK
3.29658e-75	-0.505095	0.543	0.669	4.28984e-71	Fibroblast	NDUFA13
3.4502e-75	-0.652931	0.382	0.532	4.48974e-71	Fibroblast	NDUFAF3
3.51722e-75	1.59334	0.169	0.064	4.57696e-71	Fibroblast	ING2
4.34784e-75	-1.09265	0.119	0.261	5.65784e-71	Fibroblast	PAPSS1
4.46833e-75	0.944346	0.4	0.246	5.81464e-71	Fibroblast	SLC25A33
5.27822e-75	-0.655167	0.529	0.641	6.86855e-71	Fibroblast	PSMD11
5.61806e-75	-0.821709	0.163	0.318	7.31078e-71	Fibroblast	POLD4
6.26634e-75	-1.25377	0.126	0.263	8.15439e-71	Fibroblast	LIX1L
6.84389e-75	-1.82763	0.06	0.177	8.90596e-71	Fibroblast	RGS19
6.90265e-75	-0.955574	0.254	0.393	8.98242e-71	Fibroblast	STX12
7.20017e-75	-0.871417	0.162	0.311	9.36958e-71	Fibroblast	DECR1
7.9737e-75	1.82258	0.133	0.042	1.03762e-70	Fibroblast	MLLT11
8.87723e-75	1.34411	0.27	0.135	1.15519e-70	Fibroblast	TSC22D2
1.00434e-74	-1.40194	0.152	0.287	1.30695e-70	Fibroblast	FURIN
1.19705e-74	-1.60968	0.058	0.179	1.55772e-70	Fibroblast	ITPKB
2.00052e-74	-0.904846	0.272	0.416	2.60328e-70	Fibroblast	UBE2E3
2.01852e-74	1.16925	0.156	0.055	2.62669e-70	Fibroblast	PPAN
2.06017e-74	0.779779	0.805	0.855	2.6809e-70	Fibroblast	RAN
2.08935e-74	-0.726948	0.406	0.529	2.71887e-70	Fibroblast	PSMD4
2.22459e-74	1.68096	0.13	0.04	2.89486e-70	Fibroblast	SLC22A17
2.34097e-74	-0.437758	0.811	0.882	3.0463e-70	Fibroblast	HSPA8
2.56093e-74	-0.786751	0.289	0.426	3.33253e-70	Fibroblast	MOB4
2.93215e-74	-0.845034	0.108	0.252	3.81561e-70	Fibroblast	YPEL2
3.16367e-74	0.686156	0.196	0.077	4.11689e-70	Fibroblast	LIF
4.1055e-74	-0.850733	0.423	0.53	5.34248e-70	Fibroblast	PSMD1
4.22696e-74	-0.632181	0.5	0.62	5.50054e-70	Fibroblast	ACTR3
6.07863e-74	-0.558327	0.516	0.642	7.91012e-70	Fibroblast	ARPC5
7.05967e-74	-0.658901	0.408	0.548	9.18675e-70	Fibroblast	COX16
7.3963e-74	2.2176	0.105	0.027	9.6248e-70	Fibroblast	PM20D2
1.0217e-73	-1.01545	0.133	0.273	1.32954e-69	Fibroblast	CKLF
1.28032e-73	0.599621	0.697	0.613	1.66609e-69	Fibroblast	HNRNPH3
1.30935e-73	1.38335	0.202	0.085	1.70385e-69	Fibroblast	NAF1
1.36494e-73	-1.01851	0.176	0.32	1.77619e-69	Fibroblast	CDKN1B
1.84649e-73	1.05853	0.429	0.284	2.40284e-69	Fibroblast	CD47
4.03849e-73	-1.13434	0.117	0.252	5.25528e-69	Fibroblast	UVRAG
4.04819e-73	1.55177	0.136	0.043	5.26791e-69	Fibroblast	SLC16A1-AS1
4.33924e-73	-1.00671	0.276	0.408	5.64666e-69	Fibroblast	RRP7A
5.08981e-73	1.97038	0.107	0.028	6.62337e-69	Fibroblast	PLA2R1
5.13573e-73	-1.81682	0.091	0.216	6.68312e-69	Fibroblast	BCL2L11
6.53634e-73	-0.736993	0.317	0.466	8.50573e-69	Fibroblast	METTL26
7.66835e-73	-0.882042	0.218	0.362	9.97883e-69	Fibroblast	PLPP5
7.94436e-73	-2.95364	0.018	0.111	1.0338e-68	Fibroblast	MMP10
9.21496e-73	-1.0031	0.156	0.298	1.19914e-68	Fibroblast	DCTN1
9.26711e-73	-0.405265	0.755	0.838	1.20593e-68	Fibroblast	COX7C
9.64786e-73	-0.848014	0.228	0.371	1.25548e-68	Fibroblast	ATP6AP1
1.01909e-72	-1.2239	0.153	0.292	1.32614e-68	Fibroblast	BMPR2
1.0594e-72	1.28629	0.196	0.082	1.37859e-68	Fibroblast	RHOD
1.18701e-72	0.272435	0.924	0.956	1.54466e-68	Fibroblast	RACK1
1.19841e-72	-1.40939	0.096	0.222	1.55949e-68	Fibroblast	KCTD10
1.30415e-72	0.340892	0.982	0.986	1.69709e-68	Fibroblast	EIF1
1.60856e-72	-0.633374	0.354	0.498	2.09322e-68	Fibroblast	ASPH
1.95109e-72	-2.36247	0.028	0.126	2.53895e-68	Fibroblast	TBC1D9
1.98175e-72	0.8089	0.761	0.762	2.57885e-68	Fibroblast	RPL13A
2.65954e-72	-2.78839	0.013	0.101	3.46085e-68	Fibroblast	TNFRSF10A
2.80941e-72	1.38883	0.201	0.087	3.65589e-68	Fibroblast	PDLIM2
2.98311e-72	-1.77114	0.064	0.179	3.88192e-68	Fibroblast	FAM219A
3.30566e-72	-1.19217	0.186	0.317	4.30165e-68	Fibroblast	TXNDC9
3.50619e-72	-1.31608	0.056	0.171	4.5626e-68	Fibroblast	RPS6KA5
4.30535e-72	-0.912196	0.239	0.384	5.60255e-68	Fibroblast	ECH1
4.36517e-72	-0.648315	0.353	0.5	5.6804e-68	Fibroblast	BCAP29
4.49927e-72	-1.52708	0.095	0.22	5.85489e-68	Fibroblast	ARG2
4.68956e-72	-0.389292	0.732	0.852	6.10253e-68	Fibroblast	ARF1
5.5821e-72	1.76992	0.104	0.026	7.26399e-68	Fibroblast	WASF1
5.96393e-72	-0.911	0.166	0.307	7.76086e-68	Fibroblast	INO80E
6.42783e-72	1.00795	0.399	0.243	8.36454e-68	Fibroblast	KDM6B
6.66046e-72	-0.970028	0.283	0.416	8.66725e-68	Fibroblast	STARD3NL
6.83243e-72	-1.62239	0.071	0.189	8.89104e-68	Fibroblast	CD2AP
7.07917e-72	-0.872018	0.272	0.414	9.21212e-68	Fibroblast	MPG
8.04099e-72	-0.765382	0.349	0.487	1.04637e-67	Fibroblast	NELFE
9.90619e-72	-1.34566	0.057	0.171	1.28909e-67	Fibroblast	PNPLA6
1.08076e-71	0.660246	0.732	0.693	1.40639e-67	Fibroblast	RBM39
1.15623e-71	-1.91289	0.022	0.118	1.5046e-67	Fibroblast	TSPAN12
1.20525e-71	0.439819	0.573	0.381	1.56839e-67	Fibroblast	CYP1B1
1.22609e-71	-1.64588	0.162	0.297	1.59551e-67	Fibroblast	PELI1
1.44154e-71	0.253789	0.964	0.96	1.87588e-67	Fibroblast	RPL6
1.58614e-71	-1.11055	0.321	0.442	2.06404e-67	Fibroblast	TMEM70
1.67504e-71	-2.38243	0.034	0.137	2.17973e-67	Fibroblast	C2CD4B
1.81104e-71	-0.773162	0.22	0.366	2.3567e-67	Fibroblast	PDXDC1
1.83321e-71	-1.17724	0.223	0.351	2.38555e-67	Fibroblast	UBN1
2.46892e-71	-0.901878	0.264	0.398	3.2128e-67	Fibroblast	HADHB
2.48941e-71	1.1643	0.405	0.255	3.23946e-67	Fibroblast	SKIL
3.07485e-71	-4.56584	0.1	0.214	4.00131e-67	Fibroblast	MMP1
3.97742e-71	1.93358	0.102	0.026	5.17582e-67	Fibroblast	MORC4
4.34502e-71	-1.62216	0.053	0.166	5.65417e-67	Fibroblast	IQCJ-SCHIP1
4.8506e-71	-0.814056	0.332	0.468	6.31209e-67	Fibroblast	TMEM179B
7.41635e-71	-1.2726	0.129	0.261	9.6509e-67	Fibroblast	TMUB1
7.75148e-71	-0.915837	0.269	0.404	1.0087e-66	Fibroblast	BAG6
9.89554e-71	-1.51105	0.131	0.257	1.28771e-66	Fibroblast	MGAT4B
1.05688e-70	-1.44476	0.082	0.203	1.37532e-66	Fibroblast	ANAPC15
1.20204e-70	-1.56681	0.131	0.257	1.56421e-66	Fibroblast	LYSMD2
1.31606e-70	-1.20405	0.207	0.34	1.7126e-66	Fibroblast	PIK3C2A
1.81355e-70	-1.78822	0.084	0.202	2.35997e-66	Fibroblast	RPGR
2.27383e-70	-0.538111	0.549	0.666	2.95893e-66	Fibroblast	PSMD7
3.0024e-70	-0.814385	0.202	0.345	3.90702e-66	Fibroblast	TMEM126B
3.21275e-70	-2.53109	0.016	0.105	4.18075e-66	Fibroblast	KIAA1211L
3.32235e-70	-0.594889	0.581	0.687	4.32337e-66	Fibroblast	ADRM1
3.61105e-70	-1.23389	0.065	0.182	4.69906e-66	Fibroblast	RASGRF2
3.87178e-70	1.13066	0.326	0.184	5.03834e-66	Fibroblast	UBL3
3.98397e-70	-1.42415	0.181	0.311	5.18435e-66	Fibroblast	ADAM15
5.13086e-70	-1.39212	0.066	0.184	6.67678e-66	Fibroblast	CD109
5.84664e-70	-0.655695	0.464	0.591	7.60823e-66	Fibroblast	NDUFA2
6.22206e-70	-5.38172	0.019	0.109	8.09677e-66	Fibroblast	RGS5
7.06702e-70	0.307675	0.891	0.929	9.19632e-66	Fibroblast	RPL23A
7.53501e-70	-0.6452	0.392	0.53	9.80531e-66	Fibroblast	EI24
1.1409e-69	-0.499623	0.569	0.688	1.48466e-65	Fibroblast	CSNK2B
1.55222e-69	1.14742	0.135	0.045	2.01991e-65	Fibroblast	HNRNPA1P48
1.99866e-69	-0.438329	0.636	0.758	2.60086e-65	Fibroblast	C19orf53
3.08488e-69	-0.689991	0.372	0.505	4.01435e-65	Fibroblast	SZRD1
3.24379e-69	-1.63538	0.087	0.205	4.22115e-65	Fibroblast	NMI
4.29172e-69	-0.572913	0.451	0.591	5.58482e-65	Fibroblast	ATP5MC1
4.95545e-69	1.60164	0.138	0.047	6.44852e-65	Fibroblast	HECTD2
5.00148e-69	-0.868433	0.269	0.398	6.50842e-65	Fibroblast	SCAMP3
5.09779e-69	0.738659	0.667	0.56	6.63375e-65	Fibroblast	BRD2
5.27924e-69	-0.385742	0.392	0.548	6.86987e-65	Fibroblast	LEPROT
5.404e-69	-1.60729	0.049	0.158	7.03223e-65	Fibroblast	FLI1
5.6528e-69	-0.455137	0.547	0.652	7.35599e-65	Fibroblast	NPC2
7.19794e-69	-0.527316	0.429	0.56	9.36668e-65	Fibroblast	SAT2
7.34403e-69	-0.897552	0.231	0.367	9.55679e-65	Fibroblast	DEF8
7.85022e-69	-1.99117	0.042	0.145	1.02155e-64	Fibroblast	PRKD2
9.81831e-69	-0.53989	0.506	0.619	1.27766e-64	Fibroblast	UFC1
1.01269e-68	1.12055	0.548	0.413	1.31781e-64	Fibroblast	FOXP1
1.06541e-68	-0.411093	0.665	0.767	1.38641e-64	Fibroblast	RAB7A
1.38959e-68	-1.32416	0.218	0.343	1.80827e-64	Fibroblast	EIF2B2
2.0915e-68	0.331437	0.884	0.905	2.72167e-64	Fibroblast	RPL4
2.70328e-68	-0.776395	0.142	0.283	3.51778e-64	Fibroblast	C19orf66
3.24478e-68	-0.915875	0.129	0.263	4.22244e-64	Fibroblast	RPA3
3.39049e-68	-1.90961	0.016	0.104	4.41204e-64	Fibroblast	NOD1
5.01379e-68	-0.742871	0.317	0.458	6.52444e-64	Fibroblast	SLC39A1
5.21288e-68	-0.65905	0.434	0.551	6.78352e-64	Fibroblast	LMAN2
5.30237e-68	-0.383838	0.732	0.818	6.89998e-64	Fibroblast	ATP6V0E1
5.99358e-68	-1.36105	0.092	0.213	7.79945e-64	Fibroblast	TRAK2
7.6398e-68	-2.83315	0.058	0.166	9.94168e-64	Fibroblast	AQP1
7.78401e-68	1.31912	0.122	0.038	1.01293e-63	Fibroblast	PDZRN3
7.9708e-68	1.03549	0.178	0.071	1.03724e-63	Fibroblast	PRKG1
8.21351e-68	-0.693991	0.417	0.535	1.06882e-63	Fibroblast	LAMP1
8.57644e-68	-0.965232	0.242	0.373	1.11605e-63	Fibroblast	LYPLA1
9.32369e-68	-0.834292	0.21	0.348	1.21329e-63	Fibroblast	MAT2B
9.77866e-68	1.2469	0.104	0.028	1.2725e-63	Fibroblast	ARRDC4
1.05e-67	0.702004	0.631	0.533	1.36636e-63	Fibroblast	MORF4L2
1.16081e-67	0.387837	0.847	0.843	1.51056e-63	Fibroblast	RPSA
1.21429e-67	-2.14243	0.056	0.162	1.58015e-63	Fibroblast	TNFRSF1B
1.24201e-67	-0.737408	0.308	0.449	1.61623e-63	Fibroblast	RPP21
1.28328e-67	-0.614559	0.628	0.724	1.66993e-63	Fibroblast	GNAS
1.51312e-67	1.82006	0.103	0.028	1.96902e-63	Fibroblast	MBP
1.91312e-67	-0.566842	0.436	0.573	2.48955e-63	Fibroblast	PTTG1IP
2.03062e-67	1.06877	0.209	0.092	2.64244e-63	Fibroblast	EAF1
2.08316e-67	1.98259	0.104	0.028	2.71082e-63	Fibroblast	IL11RA
3.03698e-67	-2.57416	0.018	0.105	3.95202e-63	Fibroblast	PIK3C2B
3.49788e-67	0.461976	0.922	0.888	4.55179e-63	Fibroblast	MT-ATP6
3.84857e-67	-0.646333	0.432	0.55	5.00814e-63	Fibroblast	CDK4
4.53646e-67	-0.63561	0.528	0.631	5.9033e-63	Fibroblast	PSMA3
5.16072e-67	-1.01296	0.163	0.296	6.71564e-63	Fibroblast	TMEM141
5.58033e-67	-0.701715	0.406	0.526	7.26168e-63	Fibroblast	CLTC
5.66026e-67	-2.08095	0.018	0.106	7.3657e-63	Fibroblast	TMC6
6.25951e-67	-1.96315	0.023	0.115	8.1455e-63	Fibroblast	IL18BP
9.36343e-67	0.83401	0.472	0.326	1.21846e-62	Fibroblast	CLINT1
1.0192e-66	-1.60977	0.046	0.15	1.32628e-62	Fibroblast	AP3M2
1.04794e-66	1.33293	0.197	0.087	1.36368e-62	Fibroblast	MRAS
1.08992e-66	1.25387	0.278	0.149	1.41831e-62	Fibroblast	GALNT1
1.62196e-66	1.42843	0.147	0.053	2.11066e-62	Fibroblast	TRMT11
1.686e-66	0.592988	0.323	0.172	2.19399e-62	Fibroblast	ZEB2
1.75154e-66	-1.12607	0.208	0.338	2.27928e-62	Fibroblast	HTRA2
1.82396e-66	-0.989685	0.103	0.23	2.37352e-62	Fibroblast	MYO6
2.12399e-66	-0.810271	0.368	0.485	2.76395e-62	Fibroblast	ATG3
2.21363e-66	-0.905632	0.267	0.397	2.8806e-62	Fibroblast	MCUR1
2.89091e-66	0.899015	0.658	0.475	3.76194e-62	Fibroblast	GADD45B
3.15999e-66	1.86487	0.304	0.183	4.1121e-62	Fibroblast	GADD45G
3.16737e-66	-1.90953	0.025	0.117	4.12169e-62	Fibroblast	TGM2
4.3565e-66	-0.663066	0.353	0.481	5.66912e-62	Fibroblast	DCTN2
4.44951e-66	-1.88432	0.064	0.172	5.79015e-62	Fibroblast	SELENON
4.82767e-66	1.03957	0.181	0.075	6.28224e-62	Fibroblast	PPAT
4.88574e-66	-0.729008	0.242	0.384	6.35781e-62	Fibroblast	ELF1
5.43544e-66	0.697064	0.644	0.565	7.07314e-62	Fibroblast	RBMX
6.47673e-66	-1.695	0.075	0.187	8.42816e-62	Fibroblast	PGS1
6.64686e-66	-0.84306	0.24	0.384	8.64956e-62	Fibroblast	NFIB
9.79891e-66	-1.24396	0.078	0.194	1.27513e-61	Fibroblast	MAP3K3
1.0304e-65	-0.643645	0.42	0.545	1.34086e-61	Fibroblast	H2AFV
1.05024e-65	1.1545	0.416	0.28	1.36668e-61	Fibroblast	ID2
1.1718e-65	-0.838563	0.321	0.451	1.52487e-61	Fibroblast	ZEB1
1.35993e-65	-1.44949	0.117	0.236	1.76967e-61	Fibroblast	CDC42SE2
1.44023e-65	-1.02111	0.124	0.251	1.87417e-61	Fibroblast	GPR108
1.54012e-65	-0.929626	0.258	0.385	2.00415e-61	Fibroblast	MRPL28
1.74902e-65	-1.50908	0.089	0.203	2.276e-61	Fibroblast	TAOK2
1.85831e-65	-0.525458	0.535	0.651	2.41822e-61	Fibroblast	SSBP1
2.13325e-65	-1.74251	0.048	0.15	2.776e-61	Fibroblast	TUT1
2.41335e-65	0.350185	0.143	0.05	3.1405e-61	Fibroblast	FBLN5
2.49136e-65	-1.23272	0.14	0.265	3.24201e-61	Fibroblast	PLOD3
2.94793e-65	1.31684	0.12	0.038	3.83614e-61	Fibroblast	ARL4C
3.07928e-65	1.00024	0.598	0.495	4.00707e-61	Fibroblast	TGIF1
3.09601e-65	1.1729	0.12	0.037	4.02884e-61	Fibroblast	OSMR-AS1
3.2873e-65	-0.719455	0.315	0.445	4.27776e-61	Fibroblast	RALBP1
3.83274e-65	-0.765024	0.203	0.342	4.98754e-61	Fibroblast	MTIF3
3.85744e-65	-1.22887	0.098	0.217	5.01969e-61	Fibroblast	DOCK1
4.62496e-65	-1.95411	0.054	0.161	6.01846e-61	Fibroblast	RBKS
5.13244e-65	-0.576603	0.466	0.579	6.67885e-61	Fibroblast	SEC13
6.02837e-65	1.42798	0.156	0.06	7.84472e-61	Fibroblast	SLC6A8
6.37493e-65	-1.10364	0.133	0.259	8.29569e-61	Fibroblast	LBR
7.1431e-65	-2.01901	0.072	0.18	9.29532e-61	Fibroblast	HOMER3
7.85237e-65	1.13315	0.488	0.357	1.02183e-60	Fibroblast	DNAJB9
8.87338e-65	-0.605498	0.472	0.587	1.15469e-60	Fibroblast	ATP5PB
1.08996e-64	1.01944	0.201	0.089	1.41837e-60	Fibroblast	SLC11A2
1.1745e-64	-1.1187	0.246	0.37	1.52838e-60	Fibroblast	TNIP2
1.21085e-64	-1.04744	0.144	0.271	1.57568e-60	Fibroblast	ZFAND2B
1.27747e-64	-0.614877	0.38	0.499	1.66237e-60	Fibroblast	DDX46
1.385e-64	-0.670237	0.379	0.509	1.8023e-60	Fibroblast	TMEM208
1.49129e-64	-0.987894	0.102	0.228	1.94062e-60	Fibroblast	GLMP
2.09328e-64	-1.72163	0.022	0.11	2.72399e-60	Fibroblast	LIG1
2.44401e-64	1.22173	0.163	0.065	3.18038e-60	Fibroblast	MIR222HG
2.46177e-64	-0.585204	0.378	0.52	3.2035e-60	Fibroblast	NDUFS8
2.52838e-64	1.71362	0.136	0.049	3.29018e-60	Fibroblast	RBP1
2.56422e-64	-1.90654	0.043	0.141	3.33682e-60	Fibroblast	STARD4
3.94304e-64	-0.682027	0.13	0.262	5.13108e-60	Fibroblast	RNF213
5.0444e-64	1.50736	0.124	0.041	6.56427e-60	Fibroblast	GPX8
8.57462e-64	-1.32488	0.086	0.201	1.11582e-59	Fibroblast	HMGB3
9.2418e-64	1.26528	0.24	0.121	1.20263e-59	Fibroblast	MYOF
9.50145e-64	1.14777	0.375	0.235	1.23642e-59	Fibroblast	GSTM3
1.04202e-63	-0.436501	0.32	0.464	1.35598e-59	Fibroblast	SDF2L1
1.41649e-63	1.32916	0.273	0.148	1.84327e-59	Fibroblast	CHD3
1.50155e-63	-0.934918	0.269	0.402	1.95396e-59	Fibroblast	FOSL2
1.70991e-63	0.85044	0.563	0.457	2.2251e-59	Fibroblast	TPM1
2.40787e-63	-1.29431	0.075	0.189	3.13337e-59	Fibroblast	ATOH8
2.76838e-63	-2.5458	0.042	0.14	3.6025e-59	Fibroblast	SORBS2
3.79505e-63	-1.09926	0.155	0.283	4.93849e-59	Fibroblast	FLYWCH2
4.11243e-63	-1.34396	0.139	0.26	5.3515e-59	Fibroblast	SMTN
4.17302e-63	1.63703	0.12	0.039	5.43035e-59	Fibroblast	DOCK7
4.7313e-63	0.436738	0.708	0.564	6.15684e-59	Fibroblast	CALD1
5.04074e-63	-0.63834	0.388	0.519	6.55952e-59	Fibroblast	MRPS15
5.14157e-63	1.91046	0.111	0.034	6.69072e-59	Fibroblast	CD14
7.13186e-63	-0.815262	0.212	0.342	9.2807e-59	Fibroblast	ITGAE
8.69691e-63	-2.01654	0.03	0.121	1.13173e-58	Fibroblast	2021-03-02
8.9276e-63	-0.963877	0.174	0.306	1.16175e-58	Fibroblast	PXN
1.02836e-62	-0.330939	0.295	0.464	1.33821e-58	Fibroblast	BST2
1.16866e-62	-0.536664	0.527	0.634	1.52078e-58	Fibroblast	RNF181
1.19551e-62	-1.35786	0.053	0.157	1.55572e-58	Fibroblast	DNASE2
1.32068e-62	-0.422469	0.473	0.591	1.71861e-58	Fibroblast	WASF2
1.33978e-62	-1.67354	0.05	0.15	1.74345e-58	Fibroblast	ZADH2
1.52565e-62	-1.04731	0.196	0.321	1.98533e-58	Fibroblast	TMEM126A
1.55005e-62	-1.08191	0.057	0.164	2.01708e-58	Fibroblast	MOSPD3
1.55637e-62	-0.515539	0.51	0.624	2.02531e-58	Fibroblast	FKBP2
1.5654e-62	1.25429	0.219	0.106	2.03705e-58	Fibroblast	TUSC3
2.27117e-62	-1.2787	0.081	0.193	2.95547e-58	Fibroblast	USF1
2.61307e-62	-0.320457	0.782	0.844	3.40039e-58	Fibroblast	ATP5MG
2.71858e-62	-1.5421	0.037	0.131	3.53769e-58	Fibroblast	ZNF780A
2.81921e-62	1.01699	0.136	0.049	3.66864e-58	Fibroblast	TWNK
2.98338e-62	-0.914487	0.216	0.348	3.88228e-58	Fibroblast	SSFA2
3.56399e-62	-0.583109	0.438	0.573	4.63783e-58	Fibroblast	TXNDC17
3.57624e-62	-0.78814	0.306	0.428	4.65376e-58	Fibroblast	MTCH2
3.69875e-62	-0.364258	0.57	0.727	4.81318e-58	Fibroblast	GSTO1
3.74733e-62	-0.859709	0.273	0.399	4.8764e-58	Fibroblast	LAMC1
3.78445e-62	1.42378	0.207	0.099	4.92471e-58	Fibroblast	PHLDB2
4.3402e-62	-0.425248	0.692	0.776	5.6479e-58	Fibroblast	ATP5PF
5.0075e-62	0.899301	0.227	0.109	6.51625e-58	Fibroblast	ZBTB21
5.19459e-62	-2.04819	0.023	0.109	6.75973e-58	Fibroblast	ARHGEF3
8.4151e-62	-0.761308	0.383	0.515	1.09506e-57	Fibroblast	PPFIBP1
8.83502e-62	-0.617306	0.335	0.46	1.1497e-57	Fibroblast	DYNC1LI2
1.11964e-61	-1.86815	0.02	0.104	1.45699e-57	Fibroblast	NRM
1.54334e-61	-0.618617	0.294	0.431	2.00835e-57	Fibroblast	ZYX
1.57904e-61	-1.47951	0.038	0.132	2.05481e-57	Fibroblast	AMDHD2
1.69068e-61	-0.77115	0.186	0.32	2.20008e-57	Fibroblast	SPSB3
2.16022e-61	-0.940383	0.206	0.337	2.81109e-57	Fibroblast	CISD3
2.25467e-61	1.17602	0.31	0.178	2.934e-57	Fibroblast	FKBP5
2.61382e-61	-0.69175	0.375	0.494	3.40136e-57	Fibroblast	VAMP3
3.13836e-61	-1.03316	0.196	0.321	4.08395e-57	Fibroblast	RNF5
3.51356e-61	-0.842134	0.213	0.342	4.57219e-57	Fibroblast	CBWD5
3.7191e-61	-0.931029	0.145	0.274	4.83967e-57	Fibroblast	AAMDC
3.7796e-61	1.04865	0.386	0.245	4.9184e-57	Fibroblast	GOLIM4
4.10773e-61	-0.520698	0.527	0.639	5.34539e-57	Fibroblast	ATP5F1C
4.38087e-61	0.256191	0.927	0.959	5.70083e-57	Fibroblast	RPL9
4.96506e-61	-0.64502	0.255	0.391	6.46103e-57	Fibroblast	ARL2BP
5.85727e-61	-2.52122	0.03	0.118	7.62207e-57	Fibroblast	CASKIN2
6.60891e-61	-1.70303	0.114	0.227	8.60018e-57	Fibroblast	FRMD8
9.08614e-61	-0.357303	0.707	0.823	1.18238e-56	Fibroblast	ATP5MD
9.17151e-61	1.67663	0.138	0.052	1.19349e-56	Fibroblast	SH3RF1
1.16064e-60	-1.39728	0.072	0.178	1.51034e-56	Fibroblast	ZMAT5
1.19732e-60	2.01826	0.132	0.049	1.55807e-56	Fibroblast	MYH10
1.36966e-60	-1.17853	0.087	0.199	1.78234e-56	Fibroblast	EML3
1.72766e-60	0.988995	0.231	0.116	2.2482e-56	Fibroblast	FBN1
2.2808e-60	1.12612	0.21	0.099	2.96801e-56	Fibroblast	BAIAP2
2.32312e-60	-0.673528	0.271	0.403	3.02307e-56	Fibroblast	LUZP1
2.95775e-60	0.739849	0.328	0.192	3.84892e-56	Fibroblast	FAM208B
3.14111e-60	-0.98203	0.113	0.233	4.08753e-56	Fibroblast	PLOD1
3.31773e-60	1.00989	0.213	0.102	4.31737e-56	Fibroblast	TOB1
4.38169e-60	-0.451987	0.371	0.514	5.70189e-56	Fibroblast	ALKBH7
4.57096e-60	-1.26373	0.078	0.186	5.94819e-56	Fibroblast	NAPRT
6.72492e-60	-1.59375	0.061	0.163	8.75114e-56	Fibroblast	GRK5
6.924e-60	0.871704	0.307	0.174	9.0102e-56	Fibroblast	CSGALNACT2
1.08644e-59	0.8414	0.494	0.396	1.41379e-55	Fibroblast	NDUFAF2
1.09352e-59	-0.63903	0.402	0.529	1.42299e-55	Fibroblast	ANKRD11
1.44155e-59	0.955591	0.314	0.181	1.87589e-55	Fibroblast	PFN2
1.47873e-59	-0.570442	0.549	0.644	1.92427e-55	Fibroblast	PSMC5
1.65888e-59	1.2266	0.156	0.063	2.1587e-55	Fibroblast	RARRES3
1.68482e-59	-1.28828	0.085	0.193	2.19246e-55	Fibroblast	AP1B1
2.07547e-59	0.73998	0.626	0.549	2.70082e-55	Fibroblast	TOP1
2.16261e-59	1.68421	0.117	0.039	2.81421e-55	Fibroblast	LRRC49
2.31355e-59	-0.553435	0.494	0.601	3.01062e-55	Fibroblast	PDCD6
2.42687e-59	0.698264	0.709	0.609	3.15808e-55	Fibroblast	PEBP1
2.88445e-59	-0.51932	0.412	0.532	3.75354e-55	Fibroblast	DYNC1H1
2.88771e-59	-1.255	0.098	0.212	3.75777e-55	Fibroblast	CDK2AP1
2.95869e-59	1.19482	0.102	0.03	3.85015e-55	Fibroblast	GPR176
2.992e-59	-0.576919	0.99	0.993	3.89349e-55	Fibroblast	FTH1
3.00401e-59	0.845788	0.513	0.422	3.90912e-55	Fibroblast	NIFK
3.19931e-59	-1.18902	0.248	0.37	4.16326e-55	Fibroblast	H1FX
3.47728e-59	-2.53725	0.022	0.103	4.52498e-55	Fibroblast	SCARF1
3.6203e-59	-1.24381	0.258	0.371	4.7111e-55	Fibroblast	ERO1A
3.94821e-59	0.850333	0.238	0.122	5.13781e-55	Fibroblast	CCND2
5.17472e-59	1.053	0.228	0.114	6.73386e-55	Fibroblast	RIPK2
5.78581e-59	-1.4021	0.113	0.226	7.52907e-55	Fibroblast	KIAA0355
5.829e-59	1.5772	0.25	0.136	7.58528e-55	Fibroblast	NMB
8.17944e-59	-0.967509	0.233	0.35	1.06439e-54	Fibroblast	COMMD5
8.41225e-59	0.807077	0.324	0.191	1.09469e-54	Fibroblast	ANKH
8.96351e-59	1.18399	0.176	0.077	1.16642e-54	Fibroblast	SH3PXD2A
1.20193e-58	-1.78112	0.059	0.158	1.56408e-54	Fibroblast	MAGI1
1.2286e-58	0.749852	0.704	0.745	1.59878e-54	Fibroblast	EIF5A
1.61745e-58	-1.44669	0.121	0.231	2.10479e-54	Fibroblast	CSK
1.80582e-58	-0.55297	0.491	0.595	2.34992e-54	Fibroblast	PPP2R1A
1.90872e-58	-0.468079	0.526	0.634	2.48381e-54	Fibroblast	COX7A2L
2.26532e-58	0.957232	0.102	0.03	2.94786e-54	Fibroblast	NEBL
2.65294e-58	-0.818513	0.306	0.429	3.45227e-54	Fibroblast	DPM3
2.96533e-58	-1.24102	0.056	0.156	3.85878e-54	Fibroblast	ANO10
3.1797e-58	-0.753971	0.321	0.436	4.13774e-54	Fibroblast	ITGB1BP1
3.53063e-58	-0.437833	0.528	0.641	4.59441e-54	Fibroblast	ZNF706
3.62483e-58	-0.405887	0.652	0.746	4.717e-54	Fibroblast	PARK7
4.43026e-58	-0.818666	0.141	0.265	5.7651e-54	Fibroblast	NARF
4.47508e-58	-1.24668	0.057	0.158	5.82342e-54	Fibroblast	FAM214A
4.5117e-58	-1.16455	0.151	0.266	5.87107e-54	Fibroblast	SPNS1
4.73161e-58	-0.793873	0.151	0.276	6.15724e-54	Fibroblast	MRPL38
6.08918e-58	0.785446	0.393	0.246	7.92385e-54	Fibroblast	MAP4K5
6.13916e-58	-1.6559	0.066	0.166	7.98888e-54	Fibroblast	PGM2
6.54263e-58	-1.14566	0.104	0.218	8.51392e-54	Fibroblast	GET4
7.14316e-58	0.762804	0.287	0.159	9.2954e-54	Fibroblast	CYLD
8.08213e-58	-1.93252	0.027	0.11	1.05173e-53	Fibroblast	FAM84B
8.39182e-58	-1.34228	0.076	0.18	1.09203e-53	Fibroblast	CNOT6L
8.54506e-58	-3.83143	0.023	0.102	1.11197e-53	Fibroblast	CX3CL1
8.55052e-58	0.80676	0.522	0.397	1.11268e-53	Fibroblast	MCL1
9.26268e-58	1.17483	0.141	0.054	1.20535e-53	Fibroblast	CD82
9.84504e-58	-1.90057	0.03	0.115	1.28113e-53	Fibroblast	IRAK3
1.08116e-57	-0.66167	0.359	0.476	1.40691e-53	Fibroblast	CFDP1
1.11891e-57	-1.1575	0.083	0.191	1.45604e-53	Fibroblast	DTNBP1
1.16849e-57	0.611921	0.723	0.679	1.52056e-53	Fibroblast	EIF5
1.20905e-57	-2.31696	0.025	0.107	1.57333e-53	Fibroblast	TMCC3
1.39913e-57	-1.36769	0.063	0.163	1.82069e-53	Fibroblast	FZD6
1.47613e-57	0.972579	0.334	0.2	1.92089e-53	Fibroblast	TMED3
1.56988e-57	0.725352	0.316	0.182	2.04289e-53	Fibroblast	H2AFX
1.74447e-57	1.33014	0.192	0.09	2.27008e-53	Fibroblast	FKBP14
1.82756e-57	-0.826807	0.162	0.286	2.3782e-53	Fibroblast	STK25
2.08182e-57	-0.758324	0.378	0.495	2.70908e-53	Fibroblast	HEBP1
2.30624e-57	-1.21986	0.087	0.194	3.00112e-53	Fibroblast	RTL8B
2.40628e-57	-1.02614	0.157	0.277	3.13129e-53	Fibroblast	VASP
2.53147e-57	0.973539	0.314	0.187	3.2942e-53	Fibroblast	GALNT2
2.68509e-57	-1.11468	0.132	0.248	3.49411e-53	Fibroblast	FRYL
3.07378e-57	-1.1822	0.129	0.243	3.99991e-53	Fibroblast	CPT1A
3.43829e-57	0.980434	0.204	0.096	4.47425e-53	Fibroblast	YDJC
3.4429e-57	-0.472967	0.44	0.562	4.48024e-53	Fibroblast	TCEAL4
3.93181e-57	-1.52524	0.068	0.168	5.11646e-53	Fibroblast	TBC1D7
4.40381e-57	-1.35664	0.065	0.165	5.73068e-53	Fibroblast	MSRB1
5.68032e-57	1.49329	0.108	0.035	7.3918e-53	Fibroblast	PPP1R3C
6.40789e-57	-0.873386	0.123	0.242	8.33859e-53	Fibroblast	CCNDBP1
6.96803e-57	-0.886016	0.169	0.287	9.0675e-53	Fibroblast	CCDC32
8.25702e-57	-1.22591	0.045	0.14	1.07449e-52	Fibroblast	ITPR1
8.68857e-57	-1.60805	0.044	0.134	1.13064e-52	Fibroblast	ATP13A2
9.91589e-57	-1.50447	0.097	0.205	1.29035e-52	Fibroblast	HEG1
1.05746e-56	-0.900337	0.122	0.244	1.37607e-52	Fibroblast	AC004922.1
1.09395e-56	0.274642	0.921	0.961	1.42356e-52	Fibroblast	RPL35
1.16444e-56	-1.28795	0.103	0.213	1.51528e-52	Fibroblast	ARHGEF1
1.33148e-56	-1.40184	0.079	0.183	1.73265e-52	Fibroblast	LMBR1
2.23499e-56	-0.903875	0.214	0.33	2.90839e-52	Fibroblast	NDUFA9
2.63834e-56	-0.877286	0.244	0.361	3.43328e-52	Fibroblast	BECN1
2.89762e-56	-0.782735	0.325	0.438	3.77067e-52	Fibroblast	ATP6V1E1
3.15425e-56	-2.40159	0.095	0.197	4.10463e-52	Fibroblast	INSR
3.1703e-56	-0.554623	0.396	0.521	4.12551e-52	Fibroblast	SPHK1
3.36949e-56	-1.08022	0.201	0.315	4.38471e-52	Fibroblast	NRAS
4.43222e-56	-2.05267	0.038	0.125	5.76764e-52	Fibroblast	SORT1
4.87855e-56	-1.33978	0.104	0.211	6.34845e-52	Fibroblast	HUS1
5.18112e-56	-0.721449	0.384	0.497	6.74219e-52	Fibroblast	ACTN4
6.10549e-56	0.660984	0.659	0.675	7.94508e-52	Fibroblast	DDX21
6.87148e-56	-0.54651	0.427	0.536	8.94186e-52	Fibroblast	TRAM1
6.90772e-56	-0.379411	0.556	0.694	8.98902e-52	Fibroblast	TOMM5
8.09709e-56	-2.37472	0.024	0.103	1.05367e-51	Fibroblast	PLPP2
8.76962e-56	-0.905521	0.224	0.354	1.14119e-51	Fibroblast	CAVIN3
9.64209e-56	-1.02173	0.144	0.261	1.25472e-51	Fibroblast	HAGH
1.08511e-55	0.826467	0.168	0.072	1.41205e-51	Fibroblast	TSPAN5
1.37067e-55	1.19414	0.127	0.047	1.78366e-51	Fibroblast	SNHG25
1.48709e-55	-0.82008	0.249	0.367	1.93515e-51	Fibroblast	PRPF6
2.08092e-55	-0.496706	0.515	0.612	2.7079e-51	Fibroblast	SRP9
2.1309e-55	-0.865681	0.223	0.34	2.77294e-51	Fibroblast	DPY30
2.14445e-55	0.820313	0.205	0.099	2.79057e-51	Fibroblast	HIVEP1
2.58771e-55	-1.01724	0.174	0.291	3.36739e-51	Fibroblast	TIMM17B
3.15754e-55	-0.618903	0.42	0.526	4.10891e-51	Fibroblast	UBE2A
3.18088e-55	-0.549652	0.237	0.375	4.13928e-51	Fibroblast	SEC11C
3.28891e-55	-0.919232	0.181	0.296	4.27985e-51	Fibroblast	CASC3
3.47479e-55	-1.39779	0.094	0.2	4.52174e-51	Fibroblast	ZNF524
4.29677e-55	1.34718	0.127	0.047	5.59139e-51	Fibroblast	EIF5A2
4.38913e-55	1.2782	0.173	0.078	5.71158e-51	Fibroblast	PXK
4.48522e-55	-0.831385	0.263	0.38	5.83661e-51	Fibroblast	PEF1
4.5857e-55	-0.726655	0.371	0.479	5.96737e-51	Fibroblast	FAM32A
4.86247e-55	1.83518	0.121	0.045	6.32753e-51	Fibroblast	TJP2
4.88052e-55	-1.37486	0.08	0.182	6.35102e-51	Fibroblast	R3HCC1
5.01521e-55	-0.42562	0.529	0.649	6.5263e-51	Fibroblast	SUMO1
5.31371e-55	-1.18303	0.19	0.302	6.91474e-51	Fibroblast	FAM129B
5.4328e-55	-1.33621	0.043	0.133	7.06971e-51	Fibroblast	DGLUCY
5.54136e-55	-1.17996	0.094	0.202	7.21097e-51	Fibroblast	SMAD1
5.92073e-55	-2.9308	0.091	0.19	7.70464e-51	Fibroblast	DNASE1L3
5.92535e-55	-1.52391	0.097	0.201	7.71066e-51	Fibroblast	DGKZ
6.68807e-55	-1.87647	0.034	0.118	8.70319e-51	Fibroblast	GAS2L1
8.04358e-55	-0.739886	0.181	0.303	1.04671e-50	Fibroblast	PPT1
8.12069e-55	-1.35234	0.149	0.256	1.05675e-50	Fibroblast	TMEM127
8.46771e-55	-1.91702	0.038	0.123	1.1019e-50	Fibroblast	TTYH3
9.5441e-55	-1.21841	0.055	0.151	1.24197e-50	Fibroblast	BX284668.5
1.08165e-54	-0.710869	0.384	0.493	1.40754e-50	Fibroblast	METTL9
1.13174e-54	-0.787625	0.284	0.405	1.47273e-50	Fibroblast	AES
1.21175e-54	-1.36114	0.099	0.204	1.57685e-50	Fibroblast	SNX12
1.35274e-54	-1.53472	0.024	0.103	1.76032e-50	Fibroblast	HS1BP3
1.36999e-54	-0.54527	0.434	0.57	1.78277e-50	Fibroblast	MRPL14
1.51241e-54	-2.6404	0.025	0.103	1.9681e-50	Fibroblast	SLC45A4
1.59438e-54	0.860659	0.252	0.133	2.07476e-50	Fibroblast	RCL1
1.75497e-54	0.574448	0.757	0.703	2.28375e-50	Fibroblast	ARF4
1.80693e-54	-0.578232	0.458	0.562	2.35136e-50	Fibroblast	EMC4
2.43263e-54	-0.893403	0.179	0.295	3.16558e-50	Fibroblast	TINF2
3.5673e-54	-0.579063	0.397	0.533	4.64212e-50	Fibroblast	BNIP3L
3.6514e-54	-0.685858	0.365	0.477	4.75157e-50	Fibroblast	NANS
3.74945e-54	-0.671223	0.343	0.459	4.87916e-50	Fibroblast	CWC15
3.90556e-54	-1.1499	0.073	0.173	5.08231e-50	Fibroblast	STAT5B
4.19413e-54	1.74745	0.109	0.037	5.45782e-50	Fibroblast	FLNC
5.11991e-54	-0.899702	0.055	0.151	6.66253e-50	Fibroblast	NOL3
5.31215e-54	0.954544	0.186	0.086	6.9127e-50	Fibroblast	CD68
5.37108e-54	-1.61775	0.091	0.191	6.98939e-50	Fibroblast	CHD7
5.53002e-54	-1.19261	0.196	0.306	7.19621e-50	Fibroblast	TRIM47
5.78513e-54	-1.05909	0.075	0.177	7.52819e-50	Fibroblast	DERA
6.02502e-54	0.764179	0.673	0.669	7.84036e-50	Fibroblast	RPS10
8.17378e-54	-1.4802	0.08	0.179	1.06365e-49	Fibroblast	RSAD1
1.08425e-53	-0.926412	0.167	0.282	1.41094e-49	Fibroblast	SHARPIN
1.17291e-53	1.35565	0.114	0.04	1.52631e-49	Fibroblast	DIP2C
1.29645e-53	-1.24677	0.083	0.184	1.68707e-49	Fibroblast	CHMP6
1.30407e-53	-0.683776	0.161	0.285	1.69699e-49	Fibroblast	SMARCA2
1.32571e-53	0.821726	0.46	0.323	1.72514e-49	Fibroblast	OAT
1.40854e-53	-1.18647	0.063	0.159	1.83294e-49	Fibroblast	CASP7
1.60244e-53	-1.27226	0.045	0.134	2.08525e-49	Fibroblast	SGSH
1.73779e-53	-1.10775	0.13	0.241	2.26139e-49	Fibroblast	PCIF1
2.305e-53	-1.30186	0.072	0.17	2.9995e-49	Fibroblast	TRAK1
2.37941e-53	-0.999852	0.039	0.128	3.09632e-49	Fibroblast	CLEC1A
2.40881e-53	-0.83798	0.105	0.213	3.13459e-49	Fibroblast	COMMD8
2.44003e-53	0.975442	0.273	0.153	3.17521e-49	Fibroblast	USP11
2.60762e-53	-1.71155	0.031	0.112	3.39329e-49	Fibroblast	RGS12
2.66221e-53	0.876342	0.41	0.293	3.46433e-49	Fibroblast	DKC1
2.70165e-53	-2.45141	0.03	0.11	3.51566e-49	Fibroblast	CHRM3
3.63214e-53	0.943444	0.263	0.146	4.7265e-49	Fibroblast	ZNF503
3.91104e-53	-1.17772	0.048	0.14	5.08944e-49	Fibroblast	PYCARD
4.4198e-53	-1.14699	0.123	0.23	5.75148e-49	Fibroblast	TRIOBP
5.01735e-53	-1.62026	0.027	0.107	6.52908e-49	Fibroblast	SYT11
5.48246e-53	0.831327	0.404	0.283	7.13433e-49	Fibroblast	PNO1
6.2403e-53	-0.607106	0.409	0.523	8.12051e-49	Fibroblast	ADIPOR1
6.3122e-53	-0.632863	0.391	0.502	8.21406e-49	Fibroblast	SUMO3
6.4216e-53	-1.47238	0.032	0.114	8.35643e-49	Fibroblast	PTPRN2
6.49908e-53	-0.453302	0.558	0.654	8.45725e-49	Fibroblast	NDUFB11
6.67014e-53	-0.760276	0.218	0.338	8.67985e-49	Fibroblast	DHPS
7.19012e-53	0.845048	0.224	0.114	9.3565e-49	Fibroblast	DHX33
8.41748e-53	-0.540604	0.479	0.584	1.09537e-48	Fibroblast	ID1
8.74559e-53	0.371324	0.409	0.258	1.13806e-48	Fibroblast	ATF3
8.78718e-53	-0.594081	0.357	0.469	1.14348e-48	Fibroblast	RTF2
9.76363e-53	-1.24315	0.144	0.252	1.27054e-48	Fibroblast	MPRIP
9.89323e-53	-0.45869	0.62	0.715	1.28741e-48	Fibroblast	CHMP4B
1.05698e-52	-1.17059	0.159	0.268	1.37545e-48	Fibroblast	NKIRAS2
1.07159e-52	-0.840984	0.293	0.401	1.39446e-48	Fibroblast	MRPL15
1.11997e-52	0.787296	0.451	0.343	1.45741e-48	Fibroblast	GTPBP4
1.14358e-52	2.1408	0.106	0.037	1.48814e-48	Fibroblast	AUTS2
1.51672e-52	-0.316845	0.515	0.63	1.97371e-48	Fibroblast	SOX4
1.63111e-52	-0.800418	0.231	0.36	2.12256e-48	Fibroblast	CD40
1.7305e-52	1.13211	0.115	0.041	2.25191e-48	Fibroblast	TAF4B
1.88245e-52	-1.10676	0.098	0.203	2.44963e-48	Fibroblast	PDE4D
1.90281e-52	0.961122	0.222	0.116	2.47613e-48	Fibroblast	TLE4
1.92613e-52	-0.803877	0.328	0.43	2.50648e-48	Fibroblast	RBM42
1.93664e-52	-1.07185	0.131	0.237	2.52014e-48	Fibroblast	VPS26C
2.01283e-52	-0.738415	0.341	0.457	2.61929e-48	Fibroblast	RCAN1
2.04489e-52	-0.65299	0.325	0.436	2.66101e-48	Fibroblast	RAB6A
2.16339e-52	0.999264	0.368	0.243	2.81522e-48	Fibroblast	FNDC3A
2.48081e-52	-0.673992	0.346	0.453	3.22828e-48	Fibroblast	ASNA1
2.6407e-52	-0.306884	0.706	0.774	3.43634e-48	Fibroblast	TMEM258
3.43282e-52	-0.867377	0.241	0.352	4.46713e-48	Fibroblast	ADAR
3.50006e-52	-0.915953	0.109	0.221	4.55463e-48	Fibroblast	DHRS4
3.87245e-52	-0.58859	0.423	0.528	5.03922e-48	Fibroblast	PAPOLA
4.7929e-52	-0.707734	0.164	0.282	6.237e-48	Fibroblast	STX7
5.90201e-52	-0.320499	0.399	0.525	7.68029e-48	Fibroblast	MBNL1
6.96412e-52	-0.84074	0.178	0.294	9.0624e-48	Fibroblast	GNPDA1
7.29996e-52	-0.930145	0.136	0.247	9.49944e-48	Fibroblast	SLC39A13
7.39949e-52	-1.05059	0.14	0.244	9.62896e-48	Fibroblast	GFM1
7.58718e-52	1.31605	0.262	0.15	9.87319e-48	Fibroblast	CASC4
7.67934e-52	-0.814767	0.19	0.313	9.99313e-48	Fibroblast	AL365205.1
8.1537e-52	-0.427057	0.505	0.623	1.06104e-47	Fibroblast	AUP1
8.6971e-52	0.975922	0.232	0.124	1.13175e-47	Fibroblast	KCTD9
1.16679e-51	0.878678	0.27	0.152	1.51834e-47	Fibroblast	CDC37L1
1.26814e-51	-0.864062	0.551	0.632	1.65024e-47	Fibroblast	SNHG7
1.34938e-51	1.05607	0.169	0.078	1.75595e-47	Fibroblast	CLCF1
1.35669e-51	1.1581	0.119	0.044	1.76546e-47	Fibroblast	C3orf52
1.47651e-51	-0.92433	0.093	0.196	1.92139e-47	Fibroblast	EOGT
1.57848e-51	0.471313	0.434	0.295	2.05408e-47	Fibroblast	UGCG
1.58809e-51	1.57509	0.107	0.037	2.06658e-47	Fibroblast	EXTL2
1.59721e-51	-0.576117	0.217	0.335	2.07844e-47	Fibroblast	PLEKHA1
1.62145e-51	-0.752106	0.391	0.49	2.10999e-47	Fibroblast	PSMD3
1.75585e-51	-0.923237	0.056	0.149	2.28488e-47	Fibroblast	ZNF585A
1.96914e-51	1.33802	0.118	0.044	2.56244e-47	Fibroblast	CLDN12
2.04552e-51	0.428868	0.931	0.91	2.66184e-47	Fibroblast	MT-CYB
2.18241e-51	-1.32187	0.03	0.11	2.83997e-47	Fibroblast	GCA
2.82312e-51	0.679337	0.198	0.097	3.67373e-47	Fibroblast	MID1IP1
3.13868e-51	0.403268	0.848	0.852	4.08437e-47	Fibroblast	HNRNPDL
3.21217e-51	0.869115	0.162	0.072	4.18e-47	Fibroblast	THAP9-AS1
4.297e-51	-0.876549	0.302	0.409	5.59169e-47	Fibroblast	LAPTM4B
5.82257e-51	-0.327628	0.718	0.823	7.57691e-47	Fibroblast	PTGES3
6.39719e-51	-0.995893	0.056	0.147	8.32467e-47	Fibroblast	NIT1
6.57221e-51	0.659411	0.189	0.09	8.55241e-47	Fibroblast	ZNF121
6.59361e-51	-1.12285	0.091	0.19	8.58027e-47	Fibroblast	MVD
6.67622e-51	-0.682841	0.313	0.429	8.68776e-47	Fibroblast	DYNC1I2
9.02212e-51	-0.997818	0.153	0.261	1.17405e-46	Fibroblast	RABIF
1.07191e-50	0.669168	0.365	0.235	1.39487e-46	Fibroblast	UTP4
1.11198e-50	-1.01951	0.157	0.267	1.44702e-46	Fibroblast	SNAPIN
[truncated: 18,057 more rows]

## Sheet: Dura_and_Tumor_CD45_pos_cluster
p_val	avg_log2FC	pct.1	pct.2	p_val_adj	cluster	gene
0	5.59302	0.375	0.014	0	Doublet	SPARCL1
1.11318e-263	4.92634	0.358	0.017	1.51036e-259	Doublet	CALD1
4.67254e-226	4.8019	0.461	0.036	6.3397e-222	Doublet	SPARC
3.48642e-215	4.37436	0.358	0.021	4.73037e-211	Doublet	TIMP3
2.13686e-209	5.38826	0.47	0.041	2.89928e-205	Doublet	IGFBP7
3.14333e-203	5.25323	0.134	0.002	4.26486e-199	Doublet	LRP1B
2.48003e-195	4.65791	0.134	0.002	3.36491e-191	Doublet	COL11A1
1.28865e-184	4.92234	0.155	0.003	1.74845e-180	Doublet	THSD4
4.65951e-183	4.08776	0.306	0.018	6.32203e-179	Doublet	CRIP2
2.65862e-167	4.81837	0.203	0.008	3.60722e-163	Doublet	CPE
7.11556e-156	4.45556	0.297	0.02	9.65439e-152	Doublet	TPM2
2.95375e-153	4.8745	0.319	0.025	4.00765e-149	Doublet	IGFBP5
3.26149e-153	4.87421	0.276	0.018	4.42518e-149	Doublet	FN1
1.27535e-151	4.52805	0.147	0.004	1.7304e-147	Doublet	LAMA4
2.19321e-150	5.25209	0.233	0.013	2.97574e-146	Doublet	MYL9
4.44565e-150	4.31224	0.194	0.008	6.03186e-146	Doublet	WWTR1
1.16985e-145	4.40217	0.203	0.009	1.58726e-141	Doublet	MAP1B
1.81085e-142	4.34979	0.142	0.004	2.45696e-138	Doublet	CCDC80
2.4801e-141	4.8535	0.211	0.011	3.365e-137	Doublet	DSP
1.17623e-138	3.86214	0.207	0.011	1.59591e-134	Doublet	S100A16
1.20807e-138	4.59196	0.211	0.011	1.63911e-134	Doublet	PTN
2.83083e-137	4.88062	0.203	0.01	3.84087e-133	Doublet	NDUFA4L2
4.07282e-134	4.2637	0.203	0.011	5.526e-130	Doublet	OGN
4.11374e-134	4.77304	0.233	0.014	5.58152e-130	Doublet	BGN
3.87346e-129	4.3834	0.155	0.006	5.25551e-125	Doublet	IGFBP2
6.03346e-128	4.95078	0.194	0.01	8.1862e-124	Doublet	PLVAP
2.11853e-127	4.00965	0.159	0.006	2.87442e-123	Doublet	JAM3
1.80913e-125	4.41465	0.323	0.031	2.45462e-121	Doublet	ADIRF
7.04303e-124	4.18915	0.134	0.004	9.55598e-120	Doublet	CAV2
4.57358e-123	4.16795	0.125	0.004	6.20543e-119	Doublet	COX7A1
1.86958e-122	3.92107	0.103	0.002	2.53665e-118	Doublet	ADAMTSL3
2.84643e-122	5.4906	0.177	0.009	3.86203e-118	Doublet	RGS5
6.54569e-122	5.05598	0.306	0.029	8.88119e-118	Doublet	TAGLN
2.09181e-120	4.56074	0.112	0.003	2.83817e-116	Doublet	ESAM
5.47876e-116	4.2075	0.138	0.005	7.43359e-112	Doublet	RAMP2
1.05522e-115	4.34001	0.103	0.003	1.43172e-111	Doublet	RBPMS
1.59828e-114	4.56905	0.207	0.013	2.16854e-110	Doublet	CAV1
1.91227e-114	4.63888	0.228	0.017	2.59457e-110	Doublet	IGFBP3
2.54874e-113	3.857	0.134	0.005	3.45813e-109	Doublet	ARHGAP29
1.07056e-112	4.13864	0.108	0.003	1.45253e-108	Doublet	SULF1
5.93164e-112	4.22122	0.125	0.004	8.04805e-108	Doublet	ENPP6
5.06972e-109	4.14275	0.263	0.023	6.8786e-105	Doublet	C2orf40
6.75645e-109	4.87006	0.129	0.005	9.16716e-105	Doublet	DEPP1
7.38076e-101	4.23294	0.142	0.007	1.00142e-96	Doublet	SLC47A1
1.46537e-99	3.63461	0.272	0.027	1.98821e-95	Doublet	C19orf33
3.84722e-99	4.24606	0.108	0.004	5.2199e-95	Doublet	FSTL1
2.20153e-96	4.22862	0.116	0.005	2.98704e-92	Doublet	EGFL6
1.79363e-95	3.83174	0.284	0.031	2.4336e-91	Doublet	ID1
2.24848e-95	4.23988	0.116	0.005	3.05073e-91	Doublet	PRELP
1.24105e-94	3.79057	0.129	0.006	1.68386e-90	Doublet	COL9A3
3.40884e-94	4.97194	0.198	0.015	4.62511e-90	Doublet	STC1
7.74864e-93	4.57956	0.134	0.007	1.05134e-88	Doublet	CYR61
1.5117e-92	3.32568	0.224	0.02	2.05107e-88	Doublet	IFI27
3.02868e-91	3.98777	0.147	0.008	4.10931e-87	Doublet	CLEC3B
2.56157e-88	3.94411	0.116	0.005	3.47554e-84	Doublet	COL6A1
1.37717e-87	3.86774	0.168	0.011	1.86855e-83	Doublet	FAM107A
4.27472e-87	4.13837	0.103	0.004	5.79994e-83	Doublet	GRB10
3.41724e-86	3.58302	0.142	0.008	4.63652e-82	Doublet	CNN3
1.43281e-85	4.19645	0.108	0.004	1.94403e-81	Doublet	ADAMTS1
1.80477e-85	4.69484	0.198	0.017	2.44871e-81	Doublet	LEPR
9.64643e-85	4.43813	0.237	0.024	1.30883e-80	Doublet	IGF2.1
4.24972e-83	4.00806	0.103	0.004	5.76602e-79	Doublet	FMOD
6.80742e-80	2.95884	0.466	0.097	9.23631e-76	Doublet	TSC22D1
3.12614e-79	3.21901	0.207	0.02	4.24154e-75	Doublet	CAVIN1
1.66197e-77	4.0339	0.155	0.011	2.25496e-73	Doublet	SLC4A4
4.21178e-76	4.10702	0.504	0.123	5.71454e-72	Doublet	MGP
4.46399e-74	3.58023	0.134	0.009	6.05674e-70	Doublet	LAMB2
1.01196e-73	3.7303	0.138	0.009	1.37302e-69	Doublet	RARRES2
1.68907e-73	3.54997	0.103	0.005	2.29173e-69	Doublet	AEBP1
7.42691e-72	4.99719	0.332	0.057	1.00768e-67	Doublet	TM4SF1
1.2885e-70	3.1346	0.172	0.015	1.74824e-66	Doublet	NUPR1
7.27866e-70	3.32716	0.211	0.023	9.87568e-66	Doublet	ASS1
1.29011e-69	3.67827	0.237	0.029	1.75043e-65	Doublet	PLPP1
8.15662e-69	3.54889	0.224	0.027	1.10669e-64	Doublet	CRYAB
1.75561e-67	2.36898	0.216	0.024	2.38201e-63	Doublet	AKAP12
6.30687e-67	3.54913	0.177	0.017	8.55716e-63	Doublet	GNG11
9.41125e-66	3.3559	0.159	0.014	1.27692e-61	Doublet	COL6A2
1.89791e-64	2.9532	0.129	0.009	2.57508e-60	Doublet	PDGFD
1.19682e-60	2.99314	0.147	0.013	1.62384e-56	Doublet	NPDC1
4.05392e-58	3.1686	0.25	0.039	5.50035e-54	Doublet	EPAS1
2.05552e-57	3.94123	0.267	0.045	2.78893e-53	Doublet	KCNMA1
9.79319e-57	3.91883	0.164	0.017	1.32874e-52	Doublet	IGFBP6
8.73223e-55	3.40221	0.138	0.013	1.18479e-50	Doublet	CAVIN3
6.64961e-53	2.89497	0.125	0.011	9.02219e-49	Doublet	HES1
2.13544e-51	3.13739	0.129	0.012	2.89736e-47	Doublet	PHLDB2
5.22805e-50	2.70201	0.134	0.013	7.09342e-46	Doublet	TMOD1
6.95809e-50	3.2891	0.134	0.013	9.44073e-46	Doublet	PDLIM1
1.14744e-49	2.54212	0.259	0.045	1.55685e-45	Doublet	SPTBN1
1.69893e-48	3.66702	0.103	0.008	2.3051e-44	Doublet	KRT18
6.78968e-48	2.84158	0.103	0.008	9.21223e-44	Doublet	MEG3
1.32616e-47	1.85207	0.716	0.344	1.79934e-43	Doublet	IFITM3
1.63954e-47	3.13083	0.121	0.011	2.22452e-43	Doublet	JAM2
1.99731e-47	3.06634	0.112	0.01	2.70995e-43	Doublet	KLF5
2.35006e-46	2.87071	0.147	0.017	3.18856e-42	Doublet	SERPING1
5.69794e-46	4.68816	0.147	0.017	7.73097e-42	Doublet	CTGF
1.84407e-44	2.38755	0.435	0.132	2.50203e-40	Doublet	ID3
1.08905e-40	2.2679	0.228	0.043	1.47762e-36	Doublet	IGFBP4
4.66812e-40	2.42077	0.246	0.05	6.3337e-36	Doublet	BEX3
5.37943e-40	4.76911	0.112	0.012	7.29881e-36	Doublet	MT1A
8.40308e-40	3.01207	0.211	0.038	1.14013e-35	Doublet	SERPINE1
2.73149e-38	4.30709	0.116	0.013	3.70609e-34	Doublet	APOD
3.75043e-38	2.68415	0.22	0.043	5.08858e-34	Doublet	PPFIBP1
2.92121e-37	3.33072	0.125	0.015	3.96349e-33	Doublet	COL1A2
5.62006e-36	2.37144	0.185	0.032	7.6253e-32	Doublet	PKIG
1.06524e-35	3.34853	0.121	0.015	1.44531e-31	Doublet	SERPINE2
2.52521e-34	1.02749	0.944	0.782	3.42621e-30	Doublet	VIM
2.64069e-34	2.2165	0.216	0.044	3.58288e-30	Doublet	GMDS
6.43477e-34	2.39888	0.155	0.025	8.7307e-30	Doublet	S100A13
2.27536e-33	3.26205	0.147	0.023	3.0872e-29	Doublet	RBP7
3.21345e-33	2.97885	0.142	0.022	4.36e-29	Doublet	PLPP3
1.66424e-32	2.72783	0.198	0.04	2.25804e-28	Doublet	NET1
3.71938e-32	3.62759	0.401	0.149	5.04645e-28	Doublet	CLU
6.20987e-32	2.38045	0.108	0.013	8.42556e-28	Doublet	SAMD4A
8.70521e-32	3.02328	0.108	0.013	1.18112e-27	Doublet	NNMT
6.17372e-31	2.54045	0.159	0.028	8.3765e-27	Doublet	VCAN
1.32029e-30	2.67245	0.418	0.16	1.79137e-26	Doublet	GSN
6.06776e-30	2.59412	0.116	0.016	8.23274e-26	Doublet	UACA
1.18808e-29	2.59019	0.116	0.016	1.61199e-25	Doublet	PFN2
3.6683e-28	3.29251	0.108	0.015	4.97715e-24	Doublet	EDNRB
8.69871e-28	2.0712	0.22	0.053	1.18024e-23	Doublet	FXYD1
1.13681e-27	0.525007	0.612	0.264	1.54243e-23	Doublet	HSPA1B
2.3778e-27	3.38473	0.272	0.082	3.22619e-23	Doublet	SFRP2
3.1224e-27	0.972659	0.815	0.517	4.23647e-23	Doublet	DUSP1
9.9302e-27	2.81787	0.112	0.017	1.34733e-22	Doublet	PLK2
6.59084e-26	0.520849	0.703	0.363	8.94245e-22	Doublet	HSPA1A
8.49697e-26	0.624173	1	0.947	1.15287e-21	Doublet	RPL24
5.19669e-25	3.01028	0.108	0.017	7.05087e-21	Doublet	DCN
1.28951e-24	2.91043	0.121	0.021	1.7496e-20	Doublet	MDK
1.3221e-24	2.15541	0.142	0.027	1.79383e-20	Doublet	FBXO32
1.40318e-24	1.93303	0.22	0.058	1.90383e-20	Doublet	EMP2
3.45459e-24	1.14194	0.543	0.252	4.68719e-20	Doublet	RPS4Y1
6.27427e-24	2.99351	0.19	0.047	8.51294e-20	Doublet	SPRY1
1.77844e-23	1.23232	0.621	0.35	2.41299e-19	Doublet	FOS
3.52312e-23	3.1829	0.108	0.018	4.78017e-19	Doublet	GPRC5A
4.74121e-23	1.35696	0.397	0.155	6.43288e-19	Doublet	NR4A1
6.17441e-23	0.80715	0.901	0.689	8.37744e-19	Doublet	HSP90AB1
8.06862e-23	1.46139	0.228	0.064	1.09475e-18	Doublet	SOX4
3.0327e-22	1.58649	0.211	0.057	4.11477e-18	Doublet	KLF4
6.12069e-22	2.57392	0.172	0.043	8.30455e-18	Doublet	TPM1
7.61885e-22	2.11543	0.134	0.027	1.03373e-17	Doublet	RND3
1.05094e-21	2.23851	0.116	0.021	1.42592e-17	Doublet	MRC2
4.31849e-21	1.016	0.181	0.045	5.85933e-17	Doublet	EGR1
1.19324e-20	2.96852	0.103	0.018	1.61899e-16	Doublet	CALCRL
2.21126e-20	0.263381	0.616	0.341	3.00024e-16	Doublet	HSPB1
2.47512e-20	1.7108	0.478	0.252	3.35825e-16	Doublet	DSTN
5.68151e-20	2.01611	0.125	0.026	7.70868e-16	Doublet	CYBRD1
6.93988e-20	1.72856	0.211	0.062	9.41603e-16	Doublet	MAP1LC3A
8.55826e-20	2.05028	0.112	0.021	1.16118e-15	Doublet	ECE1
1.13803e-19	0.908441	0.78	0.518	1.54408e-15	Doublet	IFITM2
1.70224e-19	2.0095	0.121	0.025	2.30959e-15	Doublet	LIMA1
1.94472e-19	2.1289	0.125	0.026	2.6386e-15	Doublet	SLC39A14
2.83064e-19	1.97116	0.405	0.194	3.84061e-15	Doublet	CD9
2.01598e-18	1.90753	0.121	0.025	2.73528e-14	Doublet	FHL1
2.20317e-18	2.17625	0.134	0.031	2.98927e-14	Doublet	ISYNA1
2.25431e-18	0.472551	0.668	0.402	3.05865e-14	Doublet	DNAJB1
2.26821e-18	1.29804	0.297	0.109	3.0775e-14	Doublet	ITM2A
2.37147e-18	0.506135	0.996	0.98	3.21761e-14	Doublet	RPL8
2.53892e-18	1.94601	0.116	0.024	3.44481e-14	Doublet	ARL4D
2.65539e-18	1.84468	0.116	0.024	3.60284e-14	Doublet	PON2
3.766e-18	4.28165	0.284	0.118	5.1097e-14	Doublet	SLPI
7.89496e-18	2.31385	0.306	0.13	1.07119e-13	Doublet	EMP1
2.05358e-17	1.26696	0.259	0.091	2.78629e-13	Doublet	FOSB
2.44854e-17	2.15349	0.121	0.027	3.32218e-13	Doublet	SLC9B2
3.95284e-17	0.436955	1	0.981	5.36322e-13	Doublet	RPS24
6.05329e-17	0.482864	0.884	0.753	8.2131e-13	Doublet	UBC
6.60946e-17	1.38765	0.297	0.117	8.96772e-13	Doublet	YBX3
7.5869e-17	2.1663	0.151	0.04	1.02939e-12	Doublet	MT1M
1.53301e-16	0.5476	0.987	0.929	2.07998e-12	Doublet	RPL5
1.66003e-16	1.01072	0.177	0.05	2.25233e-12	Doublet	ZBTB16
4.33764e-16	-0.726237	0.724	0.838	5.8853e-12	Doublet	OAZ1
1.97086e-15	2.66704	0.129	0.034	2.67407e-11	Doublet	FLT1
2.6878e-15	0.675634	0.664	0.423	3.64681e-11	Doublet	SLC2A3
3.25356e-15	2.71982	0.108	0.025	4.41443e-11	Doublet	ACTA2
3.42648e-15	0.410061	0.991	0.964	4.64905e-11	Doublet	NACA
3.53837e-15	0.652666	0.155	0.043	4.80086e-11	Doublet	BACE2
8.3192e-15	1.35136	0.422	0.226	1.12875e-10	Doublet	CD59
9.74399e-15	0.382311	0.987	0.958	1.32206e-10	Doublet	EIF1
1.05582e-14	0.668462	0.75	0.507	1.43254e-10	Doublet	C12orf57
1.67375e-14	1.45557	0.293	0.126	2.27094e-10	Doublet	ADM
1.99783e-14	1.17582	0.185	0.061	2.71066e-10	Doublet	HES4
3.04737e-14	1.42154	0.336	0.161	4.13467e-10	Doublet	SELENOM
3.2384e-14	1.05221	0.427	0.217	4.39387e-10	Doublet	BHLHE40
3.84627e-14	0.879947	0.168	0.052	5.21861e-10	Doublet	IL1RL1
7.531e-14	1.96012	0.147	0.043	1.02181e-09	Doublet	FLNB
1.52191e-13	2.53504	0.155	0.05	2.06492e-09	Doublet	SLC26A2
1.89202e-13	0.450915	1	0.987	2.56709e-09	Doublet	RPL30
2.2383e-13	0.415031	1	0.981	3.03693e-09	Doublet	RPS13
4.03078e-13	0.428144	1	0.986	5.46896e-09	Doublet	RPS23
4.32114e-13	0.805324	0.746	0.567	5.86292e-09	Doublet	MT2A
5.25713e-13	1.66055	0.168	0.057	7.13288e-09	Doublet	PHLDA2
5.64485e-13	-0.791882	0.884	0.917	7.65893e-09	Doublet	HLA-B
6.11255e-13	0.386033	1	0.975	8.29351e-09	Doublet	RPL7A
6.75909e-13	1.14399	0.138	0.04	9.17073e-09	Doublet	MAST4
7.06727e-13	1.45684	0.259	0.109	9.58887e-09	Doublet	PTMS
7.86146e-13	1.20397	0.263	0.111	1.06664e-08	Doublet	CLTB
9.05705e-13	1.68867	0.147	0.046	1.22886e-08	Doublet	NEDD9
1.16534e-12	0.474926	0.151	0.046	1.58113e-08	Doublet	CPA3
1.35176e-12	-2.0122	0.168	0.377	1.83406e-08	Doublet	MRPS6
1.53982e-12	0.76487	0.69	0.453	2.08922e-08	Doublet	SNHG8
2.00223e-12	0.457091	1	0.982	2.71663e-08	Doublet	RPS18
2.30656e-12	0.568424	0.159	0.051	3.12954e-08	Doublet	TPSB2
2.38864e-12	1.88795	0.125	0.037	3.2409e-08	Doublet	EPHX1
2.73539e-12	0.647381	0.858	0.722	3.71137e-08	Doublet	KLF6
3.50601e-12	0.764911	0.655	0.458	4.75695e-08	Doublet	GADD45B
3.67423e-12	1.34638	0.19	0.07	4.98519e-08	Doublet	NDRG1
3.92861e-12	-1.14089	0.996	0.991	5.33034e-08	Doublet	FTL
4.82187e-12	0.404466	0.996	0.992	6.54231e-08	Doublet	RPL39
7.53376e-12	-1.22059	0.466	0.615	1.02218e-07	Doublet	CYBA
1.04711e-11	2.27317	0.134	0.043	1.42072e-07	Doublet	PECAM1
1.18076e-11	0.708926	0.259	0.112	1.60205e-07	Doublet	HSPA6
1.22786e-11	0.377101	1	0.984	1.66596e-07	Doublet	RPL11
1.62285e-11	0.731477	0.336	0.169	2.20188e-07	Doublet	LMNA
1.65044e-11	1.06389	0.328	0.161	2.23932e-07	Doublet	PPA1
2.39421e-11	1.09742	0.134	0.041	3.24847e-07	Doublet	YES1
3.29443e-11	0.400182	0.987	0.98	4.46988e-07	Doublet	RPS7
4.67492e-11	0.86173	0.664	0.521	6.34293e-07	Doublet	JUNB
4.77542e-11	0.378705	1	0.98	6.47929e-07	Doublet	RPL26
5.96307e-11	0.354623	0.996	0.987	8.09069e-07	Doublet	RPL41
6.49761e-11	0.371531	0.996	0.986	8.81595e-07	Doublet	RPL34
9.29532e-11	0.389647	0.991	0.984	1.26119e-06	Doublet	RPS15A
1.09689e-10	0.354044	0.996	0.989	1.48826e-06	Doublet	RPL12
1.12635e-10	1.26748	0.121	0.037	1.52824e-06	Doublet	SLC20A2
1.20016e-10	1.22351	0.129	0.041	1.62838e-06	Doublet	SLC25A29
1.59526e-10	1.43564	0.112	0.034	2.16446e-06	Doublet	C1orf54
1.90841e-10	1.20417	0.121	0.038	2.58933e-06	Doublet	PTK2
2.1752e-10	0.388	0.996	0.979	2.95132e-06	Doublet	RPL35A
2.18427e-10	0.66132	0.155	0.055	2.96361e-06	Doublet	TPSAB1
2.20597e-10	-1.28607	0.379	0.529	2.99306e-06	Doublet	TYROBP
2.82788e-10	1.31715	0.409	0.252	3.83687e-06	Doublet	TACC1
3.10974e-10	1.23415	0.155	0.056	4.2193e-06	Doublet	DHRS3
3.39379e-10	0.527455	0.789	0.63	4.6047e-06	Doublet	COMMD6
3.92908e-10	0.849588	0.228	0.099	5.33097e-06	Doublet	ODC1
4.88742e-10	1.35465	0.125	0.041	6.63126e-06	Doublet	MGST2
7.83709e-10	0.55227	0.659	0.475	1.06334e-05	Doublet	JUN
9.35747e-10	0.411106	0.918	0.845	1.26962e-05	Doublet	BTF3
9.69398e-10	-1.64616	0.147	0.323	1.31528e-05	Doublet	PPP1CA
9.85694e-10	-3.15033	0.043	0.202	1.33739e-05	Doublet	IFI30
1.01514e-09	0.33735	0.996	0.984	1.37735e-05	Doublet	RPL36
1.19673e-09	0.32587	1	0.993	1.62373e-05	Doublet	RPS28
1.21453e-09	0.476846	0.974	0.968	1.64788e-05	Doublet	TMSB10
1.24467e-09	1.28428	0.241	0.116	1.68876e-05	Doublet	DUSP5
1.27558e-09	0.401862	0.685	0.555	1.73071e-05	Doublet	UBB
1.3079e-09	0.900416	0.379	0.214	1.77456e-05	Doublet	SBDS
1.41476e-09	0.999584	0.31	0.162	1.91955e-05	Doublet	NR4A2
1.4794e-09	1.4825	0.284	0.146	2.00725e-05	Doublet	APOE
1.7759e-09	0.887809	0.422	0.262	2.40954e-05	Doublet	CD69
1.85252e-09	0.339421	0.996	0.99	2.51351e-05	Doublet	RPL32
1.862e-09	-2.28007	0.095	0.263	2.52636e-05	Doublet	MS4A7
1.9463e-09	1.53527	0.147	0.055	2.64074e-05	Doublet	ANGPTL4
2.01387e-09	0.500794	0.151	0.056	2.73242e-05	Doublet	CKB
2.04505e-09	-1.37322	0.181	0.362	2.77473e-05	Doublet	TNFRSF1B
2.1663e-09	0.332994	1	0.992	2.93924e-05	Doublet	RPL19
2.97801e-09	0.69684	0.496	0.308	4.04057e-05	Doublet	CCNH
3.17104e-09	-1.35703	0.323	0.461	4.30247e-05	Doublet	ATP6V0B
3.58407e-09	-1.12556	0.414	0.543	4.86287e-05	Doublet	EMP3
4.08008e-09	0.756527	0.332	0.172	5.53585e-05	Doublet	KLF2
4.36736e-09	-1.79257	0.349	0.49	5.92563e-05	Doublet	SOD2
4.41889e-09	-1.30398	0.379	0.492	5.99555e-05	Doublet	ATP6V1F
4.45125e-09	-1.64143	0.121	0.286	6.03945e-05	Doublet	SPI1
5.0113e-09	0.678955	0.129	0.045	6.79933e-05	Doublet	TESC
5.86175e-09	0.907884	0.211	0.097	7.95322e-05	Doublet	TCEAL9
7.62053e-09	0.322426	0.948	0.901	0.000103395	Doublet	RPL22
7.63839e-09	1.04117	0.198	0.089	0.000103638	Doublet	PMP22
8.06614e-09	1.25184	0.185	0.08	0.000109441	Doublet	KLF9
8.40176e-09	0.528907	0.793	0.586	0.000113995	Doublet	TSC22D3
8.80557e-09	-1.83314	0.332	0.464	0.000119474	Doublet	CTSB
9.66332e-09	-1.96415	0.091	0.252	0.000131112	Doublet	PLEK
1.08369e-08	0.564246	0.845	0.731	0.000147035	Doublet	ZFAS1
1.09826e-08	-1.75473	0.172	0.326	0.000149011	Doublet	PDE4DIP
1.13588e-08	-2.12786	0.142	0.302	0.000154116	Doublet	CD68
1.20116e-08	0.316724	0.974	0.924	0.000162973	Doublet	RACK1
1.23791e-08	-0.521857	0.935	0.959	0.00016796	Doublet	MT-CO2
1.43009e-08	1.53851	0.125	0.045	0.000194034	Doublet	ITGA6
1.75644e-08	-2.1253	0.073	0.223	0.000238314	Doublet	HTATIP2
1.81094e-08	-0.478621	0.897	0.924	0.000245709	Doublet	MT-ND3
1.92491e-08	0.426231	0.754	0.573	0.000261172	Doublet	NFKBIA
1.9918e-08	0.737316	0.358	0.202	0.000270248	Doublet	CCDC85B
1.99941e-08	1.4378	0.112	0.039	0.00027128	Doublet	SERPINF1
2.1957e-08	1.27915	0.181	0.08	0.000297912	Doublet	ALDH2
2.3181e-08	0.480988	0.823	0.676	0.000314519	Doublet	HSPA8
2.47001e-08	0.271518	1	0.984	0.000335131	Doublet	FAU
2.49972e-08	0.285274	1	0.998	0.000339163	Doublet	EEF1A1
2.57494e-08	-1.29526	0.159	0.329	0.000349368	Doublet	ARRB2
2.7122e-08	0.314229	0.991	0.985	0.000367991	Doublet	RPS27A
2.97302e-08	-2.22189	0.047	0.191	0.000403379	Doublet	SLC16A10
3.00635e-08	0.317569	1	0.976	0.000407901	Doublet	RPS25
3.19026e-08	0.334205	1	0.991	0.000432854	Doublet	RPS12
3.21998e-08	0.709183	0.586	0.426	0.000436887	Doublet	ANXA2
3.47898e-08	0.676208	0.56	0.394	0.000472028	Doublet	PPP1R2
3.76834e-08	0.423119	0.647	0.485	0.000511289	Doublet	HSPE1
3.88788e-08	0.577324	0.638	0.498	0.000527507	Doublet	TAGLN2
4.04531e-08	0.862003	0.103	0.034	0.000548868	Doublet	CALB2
4.1209e-08	1.91979	0.138	0.055	0.000559124	Doublet	RGS16
4.39305e-08	1.04939	0.22	0.107	0.000596049	Doublet	PDLIM5
4.64738e-08	0.659621	0.5	0.321	0.000630557	Doublet	TXNIP
4.73646e-08	0.388962	0.866	0.786	0.000642644	Doublet	COX7C
5.96296e-08	1.27179	0.134	0.053	0.000809055	Doublet	ATG14
6.43453e-08	1.50495	0.121	0.045	0.000873036	Doublet	PMEPA1
6.58512e-08	-1.92211	0.082	0.229	0.000893469	Doublet	TYMP
6.7136e-08	0.274174	1	0.995	0.000910901	Doublet	RPL10
7.35194e-08	-1.96777	0.073	0.217	0.000997511	Doublet	FERMT3
7.58032e-08	0.640349	0.556	0.384	0.0010285	Doublet	TAF1D
7.73289e-08	0.496425	0.823	0.727	0.0010492	Doublet	ACTG1
7.75984e-08	1.46574	0.151	0.063	0.00105285	Doublet	MYC
7.95845e-08	-0.667845	0.672	0.717	0.0010798	Doublet	PFN1
8.34469e-08	-1.78924	0.185	0.334	0.00113221	Doublet	CTSD
1.08205e-07	-2.45813	0.069	0.205	0.00146812	Doublet	PID1
1.08726e-07	0.750249	0.306	0.17	0.00147519	Doublet	CRTAP
1.20089e-07	0.919413	0.272	0.147	0.00162936	Doublet	NENF
1.34201e-07	1.34816	0.388	0.264	0.00182084	Doublet	MT1X
1.41201e-07	0.297719	0.405	0.246	0.00191582	Doublet	RHOB
1.46125e-07	0.411089	0.914	0.838	0.00198262	Doublet	RPS29
1.51246e-07	-3.58766	0.034	0.158	0.00205211	Doublet	PLA2G7
1.53259e-07	0.540585	0.526	0.364	0.00207942	Doublet	RAC1
1.53448e-07	1.33315	0.207	0.104	0.00208198	Doublet	DBNDD2
1.55987e-07	-1.42594	0.216	0.359	0.00211643	Doublet	CXCL16
1.59897e-07	-2.02053	0.052	0.186	0.00216949	Doublet	FCMR
1.70384e-07	0.9529	0.121	0.046	0.00231177	Doublet	DST
1.86325e-07	-1.54215	0.099	0.244	0.00252806	Doublet	LPXN
1.86596e-07	0.899206	0.289	0.161	0.00253174	Doublet	EIF2A
2.0991e-07	0.342045	0.961	0.88	0.00284805	Doublet	EEF1D
2.27143e-07	0.371853	0.789	0.708	0.00308188	Doublet	HSP90AA1
2.41894e-07	0.746885	0.409	0.261	0.00328202	Doublet	SNHG12
2.43558e-07	1.31193	0.112	0.042	0.0033046	Doublet	PDLIM7
2.50685e-07	0.389978	0.931	0.874	0.00340129	Doublet	RPS26
2.59736e-07	-1.7511	0.129	0.274	0.0035241	Doublet	TLR2
2.62965e-07	0.285559	0.996	0.985	0.00356791	Doublet	RPS15
2.64999e-07	1.86321	0.207	0.106	0.0035955	Doublet	MT1E
2.79452e-07	-1.71573	0.138	0.282	0.00379161	Doublet	C15orf48
2.87094e-07	0.937126	0.125	0.049	0.00389529	Doublet	HDAC7
3.23588e-07	1.02125	0.112	0.042	0.00439044	Doublet	FOXO1
3.2877e-07	1.35349	0.246	0.127	0.00446075	Doublet	ANKRD37
3.30277e-07	0.55047	0.711	0.615	0.00448119	Doublet	PPDPF
3.32338e-07	-0.849176	0.319	0.468	0.00450917	Doublet	UQCR10
3.64211e-07	-1.11945	0.332	0.471	0.00494161	Doublet	FCER1G
3.83639e-07	1.24091	0.108	0.04	0.00520522	Doublet	B4GALT4
3.89785e-07	-1.37738	0.164	0.309	0.00528861	Doublet	RNF130
3.95929e-07	1.40798	0.237	0.129	0.00537196	Doublet	LMO4
4.00061e-07	0.332155	0.591	0.426	0.00542803	Doublet	HSPD1
4.36413e-07	-1.17423	0.216	0.371	0.00592125	Doublet	CXCL8
4.47867e-07	-1.41871	0.198	0.336	0.00607666	Doublet	ATP6V1B2
4.51728e-07	0.615898	0.358	0.212	0.00612905	Doublet	KLF3
4.75753e-07	1.12654	0.211	0.11	0.00645501	Doublet	CYB5A
4.81747e-07	0.391943	0.103	0.037	0.00653634	Doublet	HPGD
4.83329e-07	-4.18208	0.026	0.139	0.0065578	Doublet	MMP9
4.88901e-07	0.831175	0.168	0.076	0.00663341	Doublet	ZEB1
5.49609e-07	-1.67878	0.125	0.261	0.00745709	Doublet	C5AR1
5.8565e-07	1.08066	0.31	0.181	0.0079461	Doublet	TSPYL2
6.08415e-07	0.687999	0.5	0.347	0.00825497	Doublet	CCT4
6.17578e-07	-1.83986	0.082	0.212	0.00837929	Doublet	UCP2
6.46815e-07	-1.75634	0.082	0.218	0.00877598	Doublet	VMO1
6.48653e-07	-1.04728	0.263	0.402	0.00880093	Doublet	ARPC5
6.54144e-07	0.897022	0.272	0.158	0.00887543	Doublet	APP
6.74889e-07	-2.34692	0.06	0.184	0.00915689	Doublet	CSF2RA
6.94149e-07	1.47982	0.125	0.051	0.00941821	Doublet	UAP1
7.79194e-07	0.265598	0.983	0.972	0.0105721	Doublet	RPL29
7.84101e-07	0.949815	0.216	0.108	0.0106387	Doublet	ADD3
8.10554e-07	0.427077	0.918	0.893	0.0109976	Doublet	H3F3B
8.378e-07	-0.445125	0.806	0.857	0.0113673	Doublet	MT-ND1
8.44369e-07	0.306373	0.97	0.92	0.0114564	Doublet	RPS5
8.54999e-07	-1.47168	0.181	0.329	0.0116006	Doublet	ACSL1
8.64047e-07	0.28173	1	0.976	0.0117234	Doublet	RPS3
8.78112e-07	1.17742	0.246	0.139	0.0119142	Doublet	CLIC4
8.82283e-07	0.644535	0.53	0.376	0.0119708	Doublet	ZFP36L1
8.94185e-07	-1.21612	0.147	0.289	0.0121323	Doublet	IL10RA
9.02028e-07	0.261589	0.31	0.176	0.0122387	Doublet	HILPDA
9.19517e-07	0.259878	1	0.977	0.012476	Doublet	RPL37
9.25135e-07	-1.42252	0.134	0.283	0.0125522	Doublet	CCL3
9.27223e-07	-2.94018	0.034	0.146	0.0125806	Doublet	ARHGAP45
9.93945e-07	-1.79255	0.103	0.234	0.0134858	Doublet	SOAT1
1.05176e-06	0.328307	0.974	0.926	0.0142703	Doublet	RPL9
1.08795e-06	-1.60661	0.103	0.236	0.0147613	Doublet	RHBDF2
1.0887e-06	0.732057	0.349	0.222	0.0147715	Doublet	EID1
1.1032e-06	0.778093	0.284	0.161	0.0149682	Doublet	HIST1H1D
1.12986e-06	-3.1776	0.022	0.128	0.0153299	Doublet	TTYH3
1.15434e-06	0.281546	0.987	0.96	0.0156621	Doublet	RPL6
1.15842e-06	-1.42688	0.095	0.229	0.0157174	Doublet	CTSS
1.20622e-06	0.750707	0.427	0.289	0.016366	Doublet	SNHG7
1.22655e-06	-3.4839	0.017	0.121	0.0166418	Doublet	SLAMF7
1.27032e-06	0.825875	0.103	0.039	0.0172357	Doublet	LTBP3
1.34421e-06	-2.33037	0.065	0.183	0.0182383	Doublet	PILRA
1.34956e-06	1.04644	0.108	0.042	0.0183109	Doublet	RFX2
1.38389e-06	0.903298	0.172	0.083	0.0187766	Doublet	MSMO1
1.393e-06	-1.1355	0.19	0.333	0.0189003	Doublet	HCLS1
1.47056e-06	-1.76506	0.056	0.178	0.0199526	Doublet	DOCK8
1.49582e-06	-1.69971	0.159	0.286	0.0202953	Doublet	GK
1.6571e-06	0.273395	0.996	0.976	0.0224836	Doublet	RPS3A
1.70889e-06	0.403227	0.892	0.8	0.0231862	Doublet	RPL4
1.71562e-06	0.86544	0.159	0.074	0.0232775	Doublet	GADD45A
1.74274e-06	-0.522446	0.763	0.837	0.0236455	Doublet	SH3BGRL3
1.76629e-06	0.735731	0.431	0.283	0.023965	Doublet	AHNAK
1.97618e-06	0.301052	0.983	0.951	0.0268128	Doublet	RPS9
2.01946e-06	0.855837	0.297	0.181	0.0274	Doublet	STOM
2.08893e-06	-1.4937	0.168	0.299	0.0283426	Doublet	BASP1
2.12221e-06	-1.24626	0.276	0.418	0.0287941	Doublet	HLA-DRA
2.2134e-06	-1.46865	0.211	0.352	0.0300315	Doublet	HMOX1
2.27441e-06	-1.49673	0.164	0.293	0.0308592	Doublet	NRP2
2.27461e-06	-1.49282	0.172	0.303	0.0308619	Doublet	ATP13A3
2.29294e-06	0.789709	0.207	0.107	0.0311106	Doublet	ITM2C
2.31334e-06	0.306886	0.828	0.679	0.0313874	Doublet	TOMM7
2.31642e-06	0.901619	0.267	0.158	0.0314292	Doublet	SOCS3
2.38784e-06	0.320072	1	0.959	0.0323983	Doublet	RPL3
2.48243e-06	-1.03133	0.483	0.585	0.0336817	Doublet	CSTB
2.50526e-06	-1.59294	0.06	0.179	0.0339914	Doublet	ATP6V1A
2.77536e-06	1.0996	0.103	0.041	0.0376561	Doublet	TRAF4
2.77813e-06	0.490739	0.603	0.458	0.0376936	Doublet	MZT2B
2.85436e-06	0.401566	0.685	0.526	0.0387279	Doublet	DDIT4
3.07186e-06	0.282316	0.974	0.943	0.041679	Doublet	RPL35
3.1712e-06	0.717414	0.19	0.096	0.0430268	Doublet	DNAJB4
3.20604e-06	-1.30246	0.095	0.222	0.0434996	Doublet	GPR183
3.36174e-06	-1.43285	0.177	0.306	0.0456122	Doublet	LIMD2
3.41294e-06	0.43824	0.569	0.396	0.0463068	Doublet	LDHB
3.4498e-06	0.76119	0.315	0.192	0.0468068	Doublet	JUND
3.86234e-06	-1.35721	0.151	0.278	0.0524043	Doublet	PTPRE
3.99133e-06	0.318802	0.5	0.331	0.0541544	Doublet	IFITM1
4.04049e-06	-2.02889	0.065	0.179	0.0548214	Doublet	ITGB8
4.09341e-06	0.298744	0.944	0.883	0.0555394	Doublet	RPL17
4.16387e-06	0.589528	0.151	0.071	0.0564954	Doublet	OAT
4.23198e-06	-2.50465	0.039	0.143	0.0574195	Doublet	SLC31A2
4.57107e-06	-2.0029	0.043	0.151	0.0620203	Doublet	MYO1F
4.70985e-06	0.351717	0.875	0.749	0.0639033	Doublet	HNRNPA1
4.97089e-06	0.642003	0.241	0.135	0.0674451	Doublet	LRP1
4.97492e-06	-0.868603	0.31	0.438	0.0674997	Doublet	ARPC1B
5.01129e-06	-1.60697	0.039	0.146	0.0679932	Doublet	LYZ
5.15041e-06	-0.560779	0.578	0.649	0.0698808	Doublet	RNASEK
5.2775e-06	0.880158	0.194	0.101	0.0716051	Doublet	AC026979.2
5.47073e-06	-2.60248	0.043	0.145	0.0742269	Doublet	POR
5.48024e-06	0.869051	0.159	0.077	0.074356	Doublet	CCND2
5.4973e-06	-2.42547	0.039	0.142	0.0745874	Doublet	THEMIS2
5.54346e-06	0.605571	0.181	0.09	0.0752137	Doublet	MBNL2
5.60318e-06	-0.491513	0.651	0.712	0.076024	Doublet	ARPC2
5.81273e-06	-1.99619	0.034	0.138	0.0788672	Doublet	SLC25A11
5.9622e-06	-2.07367	0.095	0.208	0.0808951	Doublet	FNIP2
6.00552e-06	0.993293	0.103	0.042	0.0814829	Doublet	HYI
6.14734e-06	-2.99417	0.022	0.116	0.0834071	Doublet	SNX10
6.40686e-06	0.720274	0.422	0.297	0.0869283	Doublet	CEBPD
6.56749e-06	-3.53416	0.022	0.115	0.0891078	Doublet	SLC7A11
6.8851e-06	0.776488	0.772	0.72	0.093417	Doublet	S100A10
6.9157e-06	-1.44159	0.086	0.206	0.0938323	Doublet	TMEM208
6.98268e-06	0.550496	0.345	0.216	0.0947409	Doublet	HMGN3
7.14429e-06	0.398083	0.177	0.086	0.0969337	Doublet	ATP2B4
7.21798e-06	-1.08238	0.297	0.41	0.0979336	Doublet	NINJ1
7.45964e-06	-1.63033	0.155	0.268	0.101212	Doublet	MGLL
7.61812e-06	0.840049	0.203	0.11	0.103363	Doublet	RTL8C
7.87932e-06	-1.75578	0.052	0.158	0.106907	Doublet	STK10
8.27607e-06	0.949277	0.142	0.067	0.11229	Doublet	DDX3Y
8.34298e-06	-0.571115	0.358	0.482	0.113198	Doublet	DBI
8.68665e-06	-1.02328	0.25	0.384	0.11786	Doublet	HLA-DPB1
8.70755e-06	0.724118	0.203	0.109	0.118144	Doublet	PAM
8.8755e-06	-1.52169	0.194	0.307	0.120423	Doublet	CREG1
8.97408e-06	1.02761	0.121	0.054	0.12176	Doublet	STARD10
9.32395e-06	-2.14453	0.043	0.144	0.126507	Doublet	HCK
9.5719e-06	0.808247	0.112	0.048	0.129872	Doublet	LRMDA
9.58688e-06	-4.00951	0.013	0.101	0.130075	Doublet	CCR7
9.63682e-06	0.270745	1	0.991	0.130752	Doublet	RPL13
9.72981e-06	0.706362	0.216	0.116	0.132014	Doublet	AREG
9.75376e-06	-1.31477	0.129	0.248	0.132339	Doublet	CISD2
1.0179e-05	1.25619	0.22	0.129	0.138109	Doublet	SPINT2
1.0202e-05	0.319863	0.879	0.785	0.138421	Doublet	PNRC1
1.03471e-05	-1.53856	0.069	0.181	0.14039	Doublet	FBXW5
1.04904e-05	0.761435	0.345	0.229	0.142334	Doublet	CYSTM1
1.05392e-05	0.45765	0.263	0.159	0.142996	Doublet	FGL2
1.08205e-05	-1.33123	0.103	0.222	0.146813	Doublet	NQO2
1.09884e-05	-1.57813	0.073	0.185	0.149091	Doublet	PIK3R5
1.13032e-05	1.08641	0.103	0.043	0.153361	Doublet	AIG1
1.14579e-05	0.562901	0.491	0.36	0.155461	Doublet	VDAC2
1.20391e-05	0.494602	0.336	0.215	0.163347	Doublet	H1FX
1.2494e-05	0.382384	0.401	0.255	0.169518	Doublet	SYTL3
1.25343e-05	0.782358	0.578	0.497	0.170065	Doublet	ZFP36
1.27876e-05	-2.75068	0.03	0.123	0.173502	Doublet	ARMC9
1.30588e-05	-3.10009	0.233	0.324	0.177182	Doublet	CTSL
1.34259e-05	-1.39042	0.099	0.215	0.182162	Doublet	DUSP4
1.34861e-05	0.970583	0.198	0.107	0.18298	Doublet	ABLIM1
1.34992e-05	0.553075	0.362	0.231	0.183157	Doublet	FKBP5
1.42096e-05	0.270877	1	0.993	0.192796	Doublet	RPS27
1.42839e-05	-1.02368	0.142	0.266	0.193804	Doublet	SSNA1
1.48232e-05	0.974714	0.125	0.057	0.201121	Doublet	IFT57
1.50086e-05	0.830994	0.216	0.122	0.203637	Doublet	NUDT4
1.53074e-05	-2.28958	0.034	0.129	0.207691	Doublet	NPL
1.53523e-05	0.585442	0.422	0.3	0.2083	Doublet	PHF20
1.54273e-05	-2.86745	0.022	0.11	0.209317	Doublet	RGL1
1.57536e-05	-1.80353	0.073	0.181	0.213745	Doublet	KYNU
1.61496e-05	0.542043	0.591	0.464	0.219117	Doublet	TOMM20
1.62272e-05	0.983643	0.203	0.115	0.22017	Doublet	TIMP2
1.63733e-05	-1.47657	0.116	0.231	0.222152	Doublet	BCAT1
1.65859e-05	0.669813	0.177	0.091	0.225038	Doublet	CCNB1IP1
1.71235e-05	0.679766	0.254	0.152	0.232332	Doublet	IL6ST
1.742e-05	-1.64256	0.103	0.216	0.236354	Doublet	MMP19
1.85246e-05	-2.51318	0.022	0.109	0.251341	Doublet	MS4A4A
1.95713e-05	-0.502494	0.733	0.78	0.265543	Doublet	HLA-A
1.96461e-05	-2.33488	0.03	0.122	0.266558	Doublet	MSR1
1.96484e-05	-2.19217	0.034	0.127	0.26659	Doublet	ARHGAP30
1.99463e-05	-1.37504	0.095	0.206	0.270631	Doublet	EPB41L3
2.0075e-05	0.946542	0.142	0.07	0.272378	Doublet	WASL
2.00975e-05	-1.01914	0.116	0.237	0.272683	Doublet	TOM1
2.06209e-05	-0.689905	0.341	0.451	0.279785	Doublet	NOP10
2.07365e-05	-1.31458	0.099	0.216	0.281353	Doublet	SPP1
2.09648e-05	-0.908196	0.164	0.292	0.284451	Doublet	RCSD1
2.1423e-05	-1.4638	0.082	0.191	0.290667	Doublet	SNRPC
2.26355e-05	0.53032	0.539	0.416	0.307119	Doublet	CLEC2B
2.29614e-05	-1.47321	0.065	0.167	0.31154	Doublet	TMEM38B
2.38491e-05	0.354915	0.836	0.762	0.323584	Doublet	RPL31
2.48664e-05	1.03552	0.142	0.07	0.337387	Doublet	ATP1B1
2.4976e-05	-1.55729	0.078	0.183	0.338875	Doublet	TXNRD1
2.59444e-05	-0.950789	0.172	0.293	0.352014	Doublet	PPP1R18
2.63861e-05	0.57525	0.259	0.154	0.358007	Doublet	NDUFB5
2.6641e-05	-1.29182	0.142	0.255	0.361465	Doublet	SLC11A1
2.66864e-05	-1.17581	0.181	0.293	0.362082	Doublet	PGD
2.70355e-05	-1.54225	0.043	0.141	0.366817	Doublet	NCKAP1L
2.78376e-05	0.515196	0.328	0.21	0.377701	Doublet	DYNLT3
2.8017e-05	0.509159	0.302	0.191	0.380135	Doublet	DDAH2
2.81703e-05	1.32892	0.177	0.096	0.382214	Doublet	CSRP1
2.82152e-05	0.783279	0.341	0.235	0.382824	Doublet	BTG2
2.97241e-05	0.439809	0.349	0.227	0.403297	Doublet	NFKBIZ
3.00126e-05	-1.32573	0.103	0.212	0.407211	Doublet	AKR1A1
3.04809e-05	-2.32164	0.069	0.168	0.413565	Doublet	CD14
3.29385e-05	-1.65876	0.047	0.142	0.44691	Doublet	ABTB1
3.31212e-05	-1.29227	0.095	0.203	0.449389	Doublet	LAMTOR2
3.33554e-05	0.527657	0.315	0.197	0.452567	Doublet	ETS1
3.34818e-05	0.607187	0.306	0.192	0.454281	Doublet	AL118516.1
3.38353e-05	-1.33573	0.134	0.243	0.459077	Doublet	ATP6AP1
3.41029e-05	-0.615861	0.284	0.424	0.462709	Doublet	GPSM3
3.45626e-05	0.584196	0.276	0.173	0.468945	Doublet	ZNF331
3.45999e-05	-0.8454	0.552	0.607	0.469451	Doublet	S100A11
3.61502e-05	-0.345617	0.849	0.906	0.490486	Doublet	MT-ATP6
3.67429e-05	-0.988316	0.147	0.265	0.498528	Doublet	FAM96A
3.73709e-05	-2.05228	0.056	0.152	0.507049	Doublet	RUNX1
3.7399e-05	-2.06105	0.082	0.182	0.50743	Doublet	CD163
3.77193e-05	0.858938	0.263	0.163	0.511776	Doublet	OPTN
3.78745e-05	-1.8252	0.086	0.188	0.513881	Doublet	SDF2L1
3.93075e-05	-2.53841	0.047	0.14	0.533324	Doublet	C1QA
3.9776e-05	-1.22689	0.159	0.272	0.539681	Doublet	LCP2
3.98177e-05	-1.41283	0.116	0.225	0.540246	Doublet	LSP1
4.00949e-05	-2.19366	0.043	0.134	0.544008	Doublet	SEMA6B
4.03577e-05	0.586734	0.453	0.343	0.547574	Doublet	LAPTM4A
4.08043e-05	-1.34638	0.099	0.206	0.553633	Doublet	TUBA1C
4.09647e-05	0.604754	0.103	0.045	0.555808	Doublet	SMYD3
4.16475e-05	-1.30067	0.474	0.513	0.565073	Doublet	PSAP
4.18985e-05	-1.3978	0.134	0.238	0.56848	Doublet	RNF13
4.20049e-05	-1.46663	0.06	0.16	0.569922	Doublet	DOCK4
4.22487e-05	-0.638591	0.362	0.478	0.573231	Doublet	RABAC1
4.23587e-05	-1.26685	0.095	0.201	0.574723	Doublet	ZFYVE16
4.34681e-05	-1.06893	0.388	0.466	0.589775	Doublet	HIF1A
4.50938e-05	-1.89082	0.06	0.155	0.611832	Doublet	SLA
4.58513e-05	-1.24571	0.164	0.275	0.62211	Doublet	DAB2
4.59338e-05	-0.898395	0.246	0.359	0.623229	Doublet	MTDH
4.83349e-05	0.465967	0.638	0.558	0.655808	Doublet	SKP1
4.8558e-05	0.282379	0.892	0.775	0.658835	Doublet	RPL10A
4.87934e-05	0.822203	0.349	0.248	0.662029	Doublet	ZFAND5
4.92062e-05	-1.64647	0.065	0.162	0.66763	Doublet	GNPDA1
4.96098e-05	-1.86319	0.125	0.234	0.673106	Doublet	FABP5
5.39875e-05	-1.63503	0.254	0.348	0.732502	Doublet	PLAUR
5.52303e-05	-1.22273	0.116	0.222	0.749364	Doublet	SCAMP2
5.91835e-05	-0.917105	0.207	0.317	0.803002	Doublet	COPE
6.01998e-05	0.349995	0.539	0.403	0.816791	Doublet	CDKN1A
6.07341e-05	-0.420624	0.81	0.811	0.82404	Doublet	H3F3A
6.08391e-05	0.425641	0.875	0.809	0.825465	Doublet	SARAF
6.14574e-05	-1.39912	0.103	0.208	0.833855	Doublet	GLIPR1
6.21557e-05	-1.17504	0.082	0.184	0.843329	Doublet	GLA
6.24239e-05	0.534699	0.582	0.458	0.846968	Doublet	RPL22L1
6.33738e-05	-2.06196	0.103	0.204	0.859856	Doublet	IL1B
6.43925e-05	1.13371	0.142	0.074	0.873678	Doublet	ARL3
6.49258e-05	0.428265	0.53	0.402	0.880914	Doublet	EIF4A2
6.5245e-05	-2.44559	0.034	0.118	0.885245	Doublet	CD8B
6.55258e-05	-0.995461	0.254	0.356	0.889054	Doublet	JTB
6.59858e-05	-1.8354	0.047	0.137	0.895296	Doublet	ANPEP
6.76066e-05	-2.16906	0.052	0.14	0.917286	Doublet	SLC43A2
6.83357e-05	-1.77155	0.078	0.17	0.927179	Doublet	GIMAP7
7.02106e-05	-0.824486	0.181	0.304	0.952618	Doublet	TMED2
7.17033e-05	-1.4317	0.065	0.159	0.972871	Doublet	SNX8
7.30969e-05	-0.814658	0.276	0.385	0.991779	Doublet	SELENOH
7.33692e-05	0.825059	0.297	0.193	0.995474	Doublet	HIST1H1C
7.35332e-05	-1.28019	0.082	0.183	0.997698	Doublet	PSMB10
7.36209e-05	-2.12406	0.043	0.128	0.998888	Doublet	SH2D2A
7.50567e-05	-1.70283	0.052	0.143	1	Doublet	RBM47
7.56512e-05	-2.23174	0.026	0.106	1	Doublet	DDX60L
7.56965e-05	0.50352	0.164	0.086	1	Doublet	UTRN
7.71616e-05	-0.608427	0.297	0.407	1	Doublet	MGAT1
7.80791e-05	-0.649682	0.332	0.458	1	Doublet	CXCR4
8.1229e-05	-0.873212	0.276	0.389	1	Doublet	ANKRD12
8.37909e-05	0.486999	0.595	0.46	1	Doublet	TNFAIP3
8.39648e-05	-2.09769	0.034	0.116	1	Doublet	SLC50A1
8.44223e-05	0.402626	0.509	0.372	1	Doublet	GNAS
8.47697e-05	-0.987205	0.207	0.323	1	Doublet	PFKFB3
8.51511e-05	-1.49422	0.078	0.173	1	Doublet	SQOR
8.67909e-05	-1.3652	0.086	0.184	1	Doublet	TPRA1
8.84304e-05	0.598468	0.457	0.34	1	Doublet	TRA2B
8.96213e-05	-1.3737	0.116	0.218	1	Doublet	NBPF26
9.30472e-05	-1.20086	0.155	0.264	1	Doublet	DSE
9.4327e-05	-0.309209	0.996	0.994	1	Doublet	B2M
9.65741e-05	-1.55531	0.052	0.141	1	Doublet	ACSL5
9.74804e-05	0.674949	0.366	0.255	1	Doublet	RBMX
9.75134e-05	0.419658	0.668	0.565	1	Doublet	UQCRH
9.8486e-05	-1.45411	0.116	0.217	1	Doublet	OGFRL1
9.88476e-05	0.72662	0.159	0.085	1	Doublet	RARA
0.00010271	0.422585	0.655	0.542	1	Doublet	HIST1H4C
0.000102771	0.525447	0.272	0.177	1	Doublet	ATF3
0.000104265	-0.492359	0.685	0.7	1	Doublet	CFL1
0.000105476	-1.42579	0.103	0.2	1	Doublet	LASP1
0.000106906	-1.63759	0.151	0.256	1	Doublet	CXCL3
0.000108247	-1.31702	0.091	0.189	1	Doublet	RAPGEF1
0.000108869	0.394806	0.349	0.23	1	Doublet	VAMP2
0.000110493	0.621687	0.19	0.107	1	Doublet	KDM5B
0.000110978	-0.572298	0.293	0.411	1	Doublet	SAMSN1
0.000111642	-1.00195	0.31	0.421	1	Doublet	HLA-DPA1
0.000115942	0.265243	0.935	0.858	1	Doublet	EEF1B2
0.000117192	0.357365	0.871	0.781	1	Doublet	HINT1
0.000119506	1.14193	0.142	0.076	1	Doublet	ARHGAP21
0.000120602	0.563439	0.112	0.052	1	Doublet	SSBP2
0.000122848	-1.82716	0.155	0.256	1	Doublet	CXCL2
0.000124495	0.357186	0.823	0.728	1	Doublet	NPM1
0.000125153	-1.11687	0.349	0.451	1	Doublet	HLA-DRB1
0.000126587	-2.40564	0.034	0.113	1	Doublet	MITF
0.000126678	0.865886	0.142	0.075	1	Doublet	TUBB6
0.000128575	-1.67861	0.06	0.149	1	Doublet	ABL2
0.000133919	-0.774402	0.349	0.446	1	Doublet	LCP1
0.000138888	-1.78908	0.095	0.191	1	Doublet	C1QC
0.000139758	-1.21287	0.034	0.115	1	Doublet	SLC52A2
0.000141598	-1.43767	0.203	0.294	1	Doublet	CTSZ
0.000143929	0.552362	0.207	0.122	1	Doublet	TM9SF3
0.000144381	-1.77523	0.03	0.109	1	Doublet	TFAM
0.000145173	-1.45662	0.052	0.138	1	Doublet	ZNF655
0.000145374	0.517136	0.448	0.342	1	Doublet	IER2
0.000145597	-0.607199	0.409	0.497	1	Doublet	SEC61G
0.000149071	-1.11357	0.069	0.164	1	Doublet	MKKS
0.000150574	-1.36613	0.125	0.222	1	Doublet	CKLF
0.000150707	-1.36983	0.06	0.15	1	Doublet	TLNRD1
0.000154938	-1.14975	0.181	0.282	1	Doublet	H2AFY
0.000155958	-1.23786	0.082	0.176	1	Doublet	CDV3
0.000160442	0.540305	0.125	0.063	1	Doublet	GALC
0.000161766	-0.837311	0.216	0.324	1	Doublet	UBE2I
0.000163561	-0.985242	0.371	0.448	1	Doublet	NPC2
0.000163775	-1.45329	0.065	0.153	1	Doublet	LCK
0.00016743	-1.09121	0.129	0.229	1	Doublet	ATP6V1C1
0.000168222	0.646224	0.409	0.293	1	Doublet	HIST1H1E
0.000169202	-0.582183	0.349	0.432	1	Doublet	TUBA1B
0.00017006	-1.70476	0.047	0.129	1	Doublet	CD2BP2
0.00017108	0.837538	0.168	0.095	1	Doublet	UBE2H
0.000172668	-1.01585	0.621	0.655	1	Doublet	CD74
0.000175039	-1.2713	0.121	0.217	1	Doublet	PSMD11
0.00017901	-1.02608	0.159	0.263	1	Doublet	NAA50
0.000179519	-1.07434	0.129	0.229	1	Doublet	TNFRSF14
0.000185672	0.683234	0.237	0.148	1	Doublet	CALCOCO2
0.000185934	0.881496	0.121	0.06	1	Doublet	KIF22
0.00018647	-2.04643	0.03	0.105	1	Doublet	TRAF3IP3
0.000187693	-1.17629	0.134	0.23	1	Doublet	ITGB2
0.000190834	-0.793173	0.246	0.352	1	Doublet	PDE4B
0.000191262	0.776652	0.112	0.055	1	Doublet	PRCP
0.000193706	-1.40965	0.306	0.378	1	Doublet	CST7
0.000194226	-1.27966	0.086	0.181	1	Doublet	SLC5A3
0.000196775	-1.26925	0.108	0.201	1	Doublet	SPHK1
0.000196817	0.797619	0.116	0.057	1	Doublet	MYADM
0.000199396	-1.44344	0.073	0.16	1	Doublet	LSM6
0.000202698	-0.785808	0.31	0.411	1	Doublet	RAP1B
0.000203284	0.299099	0.711	0.61	1	Doublet	RPL7
0.000203766	0.870808	0.103	0.049	1	Doublet	TCEA2
0.00020619	1.04307	0.112	0.055	1	Doublet	UHRF2
0.000210775	-0.8307	0.185	0.288	1	Doublet	PPP4C
0.000224783	0.665858	0.302	0.207	1	Doublet	RFTN1
0.000225055	1.004	0.159	0.091	1	Doublet	TAF10
0.000227268	-1.51296	0.272	0.391	1	Doublet	CCL4
0.000230763	-2.08864	0.034	0.109	1	Doublet	TSSC4
0.000231474	-1.62132	0.06	0.144	1	Doublet	HAVCR2
0.000231552	-1.71619	0.043	0.122	1	Doublet	WARS
0.000232773	-0.778248	0.203	0.313	1	Doublet	CDK2AP2
0.000234697	0.765991	0.147	0.079	1	Doublet	PTOV1
0.000239818	-1.62004	0.039	0.115	1	Doublet	LINC00861
0.000248031	-1.3053	0.086	0.176	1	Doublet	LACTB
0.000249393	0.855092	0.164	0.093	1	Doublet	SSFA2
0.000257082	-1.12391	0.164	0.258	1	Doublet	CNPY3
0.000257505	0.679034	0.147	0.079	1	Doublet	MGMT
0.000259105	0.342594	0.181	0.103	1	Doublet	2021-03-03
0.000266808	-1.96951	0.052	0.133	1	Doublet	EREG
0.000270979	-1.27527	0.108	0.202	1	Doublet	PPIF
0.000278081	-1.18503	0.073	0.161	1	Doublet	TSC22D4
0.000285086	-2.42525	0.03	0.101	1	Doublet	TBXAS1
0.000291097	-0.530809	0.466	0.558	1	Doublet	UQCR11
0.000292311	0.767808	0.147	0.081	1	Doublet	SYNJ2
0.000304335	-0.733859	0.31	0.409	1	Doublet	PRR13
0.000304661	-2.1068	0.034	0.107	1	Doublet	ITCH
0.000306067	-2.20298	0.03	0.101	1	Doublet	GNA12
0.000311102	1.02929	0.151	0.085	1	Doublet	ANXA4
0.000319172	-0.332105	0.75	0.797	1	Doublet	LAPTM5
0.000319199	-1.60335	0.047	0.128	1	Doublet	IL10
0.000319648	-0.896287	0.237	0.333	1	Doublet	MBP
0.000323013	-1.83379	0.056	0.136	1	Doublet	TRBC1
0.000346321	0.349753	0.647	0.54	1	Doublet	SLC25A5
0.000346747	-1.7696	0.043	0.119	1	Doublet	LILRB4
0.000362304	1.01455	0.116	0.06	1	Doublet	MTRNR2L12
0.000363759	0.676493	0.461	0.355	1	Doublet	NDFIP1
0.000368622	0.932671	0.103	0.051	1	Doublet	APOLD1
0.000369157	-1.55083	0.039	0.113	1	Doublet	WAS
0.000373865	-1.03786	0.203	0.291	1	Doublet	LAMTOR1
0.000374204	-0.797188	0.25	0.345	1	Doublet	CMTM6
0.000375714	-1.09344	0.099	0.192	1	Doublet	MFSD1
0.000376536	-0.97533	0.168	0.265	1	Doublet	CARD19
0.000378473	-1.95186	0.043	0.117	1	Doublet	CDCP1
0.000385237	-0.676452	0.177	0.286	1	Doublet	ARL4C
0.000387701	-1.00351	0.112	0.208	1	Doublet	KIAA1551
0.000395438	-1.48217	0.052	0.128	1	Doublet	C19orf25
0.000398691	0.389777	0.345	0.239	1	Doublet	TMOD3
0.000414724	0.433199	0.203	0.122	1	Doublet	CSRNP1
0.000416071	0.294436	0.754	0.659	1	Doublet	HNRNPDL
0.00041784	-1.01595	0.203	0.291	1	Doublet	HM13
0.000419378	-1.11481	0.065	0.148	1	Doublet	FAM49A
0.000420833	-1.36346	0.095	0.181	1	Doublet	TWF2
0.000425272	-0.488455	0.901	0.91	1	Doublet	MT-ATP8
0.000427585	0.566617	0.362	0.262	1	Doublet	FAM177A1
0.000433766	0.917959	0.142	0.079	1	Doublet	PGRMC1
0.000435992	-1.36022	0.073	0.155	1	Doublet	STOML2
0.000447692	-1.73743	0.095	0.175	1	Doublet	SORL1
0.000448946	-1.9005	0.047	0.123	1	Doublet	C3
0.000449476	-1.15119	0.125	0.214	1	Doublet	RPN2
0.000458792	-0.609957	0.694	0.711	1	Doublet	GPX4
0.000465413	-0.912963	0.198	0.29	1	Doublet	WDR1
0.00046912	-0.744201	0.297	0.392	1	Doublet	P4HB
0.000470231	-0.976123	0.091	0.178	1	Doublet	CD58
0.000474046	-1.47799	0.091	0.174	1	Doublet	BIN1
0.000474302	-1.47017	0.065	0.144	1	Doublet	ENOSF1
0.00047431	1.03252	0.103	0.052	1	Doublet	EGFL7
0.000477525	0.775358	0.112	0.057	1	Doublet	ENTPD6
0.000481607	-1.1502	0.073	0.156	1	Doublet	DRAM1
0.000481746	-1.49675	0.06	0.139	1	Doublet	ORMDL2
0.000482378	-1.24452	0.056	0.133	1	Doublet	LAIR1
0.000508947	-0.846773	0.181	0.28	1	Doublet	CORO1A
0.000517695	-0.960327	0.073	0.157	1	Doublet	DNAJB11
0.000538586	-0.554591	0.793	0.801	1	Doublet	SRGN
0.000545797	0.303318	0.737	0.629	1	Doublet	EIF3K
0.000547628	-1.31509	0.078	0.158	1	Doublet	MCRIP2
0.00056523	-0.700367	0.237	0.336	1	Doublet	RAB5C
0.000582855	0.414463	0.453	0.329	1	Doublet	CRIP1
0.000584249	0.430776	0.336	0.235	1	Doublet	PPP1CB
0.000588839	-0.883101	0.228	0.316	1	Doublet	M6PR
0.000594421	-0.755202	0.142	0.241	1	Doublet	PSMA5
0.000596555	0.410368	0.323	0.223	1	Doublet	ELOVL5
0.000597975	-0.908239	0.211	0.3	1	Doublet	MPC2
0.000601265	0.284817	0.759	0.676	1	Doublet	UQCRB
0.000625521	-1.38249	0.086	0.168	1	Doublet	NOTCH2
0.00062874	0.463068	0.241	0.156	1	Doublet	MTFP1
0.000630716	-0.572257	0.25	0.364	1	Doublet	WIPF1
0.000630881	-1.37238	0.086	0.167	1	Doublet	SMIM29
0.000631308	-1.60163	0.069	0.145	1	Doublet	DERL2
0.000635253	-1.08522	0.06	0.139	1	Doublet	SHKBP1
0.000643864	0.321556	0.31	0.211	1	Doublet	JOSD1
0.00065206	-1.17526	0.125	0.214	1	Doublet	C1orf122
0.000657278	-1.4592	0.056	0.131	1	Doublet	RPA2
0.000657418	0.593916	0.151	0.086	1	Doublet	NSMCE1
0.000659329	-1.0465	0.237	0.317	1	Doublet	ARL8B
0.000659982	-1.43961	0.047	0.12	1	Doublet	DOT1L
0.000671612	0.705224	0.129	0.07	1	Doublet	BRAF
0.000674602	0.586992	0.483	0.403	1	Doublet	SELENOW
0.00071452	-0.948507	0.069	0.149	1	Doublet	C6orf62
0.000717804	-1.05642	0.116	0.205	1	Doublet	RAB20
0.000718714	-1.25697	0.086	0.167	1	Doublet	MTCH2
0.000722209	-0.781441	0.25	0.342	1	Doublet	PSMA1
0.000724559	0.57224	0.129	0.07	1	Doublet	PHACTR2
0.000735352	-0.86466	0.177	0.271	1	Doublet	SELENOT
0.000737663	0.408617	0.694	0.622	1	Doublet	NME2
0.000752231	-1.67018	0.056	0.13	1	Doublet	CD109
0.00075475	-1.48551	0.082	0.161	1	Doublet	TMEM70
0.000756861	0.861496	0.116	0.062	1	Doublet	KIF21B
0.00076132	-1.30839	0.065	0.14	1	Doublet	SLC35B1
0.000770741	-0.72727	0.297	0.376	1	Doublet	EIF5
0.000777072	0.423922	0.306	0.21	1	Doublet	SSB
0.000777271	-0.846669	0.19	0.284	1	Doublet	RAB5IF
0.000782317	-1.08686	0.112	0.2	1	Doublet	ENG
0.000782552	-1.50399	0.06	0.135	1	Doublet	THUMPD3-AS1
0.00080252	-0.640504	0.164	0.261	1	Doublet	SCAF11
0.000804908	-1.1854	0.082	0.161	1	Doublet	C14orf119
0.000805199	-1.75518	0.039	0.106	1	Doublet	RASAL3
0.000813261	-0.618078	0.297	0.396	1	Doublet	ZNF706
0.000816358	-0.754393	0.207	0.305	1	Doublet	RNF213
0.000821699	0.567935	0.263	0.179	1	Doublet	NXT1
0.000848371	-1.06601	0.302	0.376	1	Doublet	TALDO1
0.000857207	0.748564	0.138	0.078	1	Doublet	SERTAD3
0.000867786	0.551178	0.31	0.223	1	Doublet	CAMLG
0.000877865	-1.09776	0.103	0.19	1	Doublet	CD93
0.000881362	-1.14603	0.099	0.182	1	Doublet	PHF5A
0.000891044	-1.16772	0.103	0.184	1	Doublet	HEXB
0.000905065	-1.41617	0.056	0.129	1	Doublet	CYFIP1
0.000922201	-1.11956	0.034	0.102	1	Doublet	TMEM251
0.000934117	-1.39976	0.056	0.128	1	Doublet	MCOLN1
0.000948003	-1.17955	0.091	0.169	1	Doublet	SLC43A3
0.00095696	0.281861	0.207	0.131	1	Doublet	A2M
0.000963075	-0.727976	0.228	0.32	1	Doublet	FAM49B
0.000965781	0.518222	0.297	0.203	1	Doublet	OGA
0.000973524	0.555244	0.405	0.308	1	Doublet	PEBP1
0.000998177	-1.13512	0.112	0.195	1	Doublet	TMEM167A
0.00099826	-1.73779	0.043	0.11	1	Doublet	CWC25
0.00100432	-0.330026	0.698	0.75	1	Doublet	GABARAP
0.00100707	-1.36553	0.078	0.155	1	Doublet	AGTRAP
0.00100815	0.418576	0.315	0.22	1	Doublet	NAA38
0.00101113	-1.12253	0.125	0.208	1	Doublet	C11orf98
0.00101776	-0.878339	0.086	0.166	1	Doublet	CYB5R4
0.00103543	-0.995444	0.095	0.176	1	Doublet	SNX17
0.00103946	-0.786804	0.272	0.356	1	Doublet	ACTR3
0.00105953	-0.437209	0.56	0.598	1	Doublet	SQSTM1
0.00107024	-1.19848	0.112	0.193	1	Doublet	MPZL1
0.00107602	0.364789	0.276	0.189	1	Doublet	BIRC3
0.00108226	0.596602	0.151	0.088	1	Doublet	ZFAND1
0.00108619	0.680025	0.151	0.089	1	Doublet	LIX1L
0.00109285	-1.31501	0.065	0.137	1	Doublet	MRPS12
0.00111312	-0.624809	0.28	0.376	1	Doublet	FKBP8
0.00112709	-1.45001	0.056	0.127	1	Doublet	FGR
0.00115327	0.665463	0.203	0.127	1	Doublet	RLF
0.00116543	0.36507	0.522	0.41	1	Doublet	ANP32B
0.00116884	-0.638172	0.142	0.238	1	Doublet	IQGAP2
0.00121627	-1.35155	0.043	0.11	1	Doublet	TMEM33
0.00122518	-1.10913	0.091	0.168	1	Doublet	CSGALNACT2
0.00122702	-0.624931	0.164	0.259	1	Doublet	TGIF1
0.00122884	-0.719125	0.293	0.374	1	Doublet	DYNC1H1
0.00123968	0.406858	0.31	0.217	1	Doublet	FOXP1
0.0012528	0.500548	0.116	0.062	1	Doublet	ADRB2
0.00125754	-0.855632	0.142	0.228	1	Doublet	VPS29
0.00127145	-1.27627	0.039	0.105	1	Doublet	ABT1
0.0012765	-0.784354	0.194	0.284	1	Doublet	MT-ND6
0.00130518	-0.459731	0.569	0.625	1	Doublet	ARPC3
0.00130598	0.763095	0.138	0.08	1	Doublet	CREB3L2
0.00130615	-1.19531	0.073	0.147	1	Doublet	SEPHS2
0.00130769	-0.551718	0.539	0.57	1	Doublet	YWHAZ
0.00130802	-0.912449	0.065	0.138	1	Doublet	MRPL28
0.00131419	0.61484	0.108	0.057	1	Doublet	ATN1
0.00132123	-2.01441	0.082	0.155	1	Doublet	C1QB
0.00132252	-0.865313	0.172	0.258	1	Doublet	DDX18
0.00132289	0.390226	0.435	0.341	1	Doublet	SMCHD1
0.00132796	-0.636931	0.336	0.409	1	Doublet	RAD23A
0.00132799	0.554655	0.384	0.299	1	Doublet	PFDN2
0.00133853	-1.27546	0.052	0.12	1	Doublet	UBE2E1
0.00134671	0.586524	0.276	0.196	1	Doublet	RELB
0.0013517	-1.1702	0.142	0.227	1	Doublet	RNF144B
0.00135823	-1.10503	0.211	0.298	1	Doublet	HLA-DQA1
0.00137701	-1.17541	0.086	0.163	1	Doublet	CCDC88A
0.00138071	-1.1326	0.134	0.214	1	Doublet	DDX39A
0.00138874	0.510286	0.168	0.102	1	Doublet	MRPL32
0.00138894	0.472893	0.134	0.076	1	Doublet	MED21
0.00139346	-1.27088	0.073	0.146	1	Doublet	BCKDK
0.00140874	-1.32774	0.069	0.141	1	Doublet	PDE3B
0.00145262	-0.582391	0.47	0.538	1	Doublet	PPIB
0.00146398	-1.06528	0.099	0.178	1	Doublet	IRF2
0.00148311	-0.962466	0.047	0.115	1	Doublet	PRKCB
0.00152637	-1.46155	0.073	0.144	1	Doublet	TADA3
0.00152768	-1.81939	0.043	0.107	1	Doublet	KCTD12
0.00155484	-1.66409	0.078	0.147	1	Doublet	PDIA4
0.00157074	-1.10884	0.112	0.19	1	Doublet	AC100810.1
0.0015752	-0.517054	0.168	0.26	1	Doublet	PSMB3
0.00158462	0.679212	0.207	0.135	1	Doublet	PRDX2
0.00160364	-1.1331	0.091	0.167	1	Doublet	PSMD9
0.00161717	-0.731892	0.168	0.257	1	Doublet	NDUFAB1
0.00163068	0.634151	0.194	0.126	1	Doublet	AGO2
0.00163679	-1.03927	0.297	0.365	1	Doublet	ETS2
0.00164702	-1.08799	0.112	0.189	1	Doublet	SEC61A1
0.00165251	-1.85961	0.108	0.181	1	Doublet	GPAT3
0.00174471	-1.88195	0.043	0.105	1	Doublet	AP3D1
0.00175303	-1.31505	0.052	0.118	1	Doublet	LAMTOR3
0.00176195	-0.521156	0.513	0.551	1	Doublet	SEC61B
0.00177234	-0.793875	0.224	0.308	1	Doublet	TRAPPC1
0.00177916	0.649062	0.203	0.133	1	Doublet	SNHG9
0.00179152	-0.680611	0.272	0.353	1	Doublet	ACTR2
0.00179324	-1.35355	0.103	0.175	1	Doublet	MMP14
0.00179809	-1.13936	0.069	0.14	1	Doublet	HPS1
0.00182335	-1.57976	0.043	0.106	1	Doublet	SKAP2
0.00183963	-1.23876	0.095	0.168	1	Doublet	GLIPR2
0.00184276	0.295534	0.625	0.542	1	Doublet	CIRBP
0.0018497	-0.727211	0.319	0.404	1	Doublet	HCST
0.00185508	0.651208	0.638	0.571	1	Doublet	LDHA
0.00186681	-1.28029	0.108	0.182	1	Doublet	ZMAT2
0.00186836	0.647035	0.185	0.119	1	Doublet	RALGAPA1
0.00190044	-0.372199	0.556	0.604	1	Doublet	GNG5
0.00191461	-1.57166	0.043	0.106	1	Doublet	POP7
0.00193036	-1.61881	0.052	0.116	1	Doublet	NCF4
0.00193654	-1.00914	0.082	0.154	1	Doublet	DGCR6L
0.00193728	-0.430578	0.284	0.389	1	Doublet	PAIP2
0.00194116	-1.17806	0.065	0.134	1	Doublet	BRMS1
0.00195283	0.544711	0.185	0.118	1	Doublet	CARHSP1
0.00195333	-1.37271	0.082	0.153	1	Doublet	IRAK1
0.00196312	-1.08781	0.078	0.148	1	Doublet	SPNS1
0.00198783	-0.53346	0.293	0.371	1	Doublet	ANAPC11
0.00199043	-1.24199	0.082	0.153	1	Doublet	UBE2D1
0.0020045	-1.02927	0.185	0.265	1	Doublet	PABPC4
0.00201976	-1.35812	0.086	0.157	1	Doublet	BLOC1S6
0.00202943	-1.12256	0.073	0.146	1	Doublet	PLEKHO1
0.00206004	-0.695278	0.22	0.304	1	Doublet	PSMD8
0.00207621	-1.00361	0.056	0.123	1	Doublet	PLEKHM2
0.00209365	-1.49207	0.043	0.104	1	Doublet	STX10
0.00209733	-0.861117	0.06	0.126	1	Doublet	GON4L
0.00209773	-1.27406	0.168	0.24	1	Doublet	AKR1B1
[truncated: 51,386 more rows]

## Sheet: Tumor_clusters
p_val	avg_logFC	pct.1	pct.2	p_val_adj	cluster	gene
[truncated: 11,975 more rows]

[truncated: 3 more sheets: MEN104_CG_clusters, MEN108_CG_clusters, MEN09_CG_clusters]
