# Supplementary material for: Single-cell profiling of human dura and meningioma reveals cellular meningeal landscape and insights into meningioma immune response
Source: Genome Med. 2022 May 10;14:49. doi: 10.1186/s13073-022-01051-9 (PMC9088131; doi:10.1186/s13073-022-01051-9)
Supplement: Supplementary file 5 — Additional file 5: Van Hove Markers [file 13073_2022_1051_MOESM5_ESM.xlsx]

## Sheet: Contents
Additional File 5: Van Hove Markers
Sheet 1: Human homologs of the top 20 DEGs of each general cell type reported by Van Hove et al. [10] in murine dura. Filtered human homologs that are present in our data set are listed with their associated cell type.
Sheet 2: Human homologs of the top 30 DEGs of each myeloid cell type reported by Van Hove et al. [10] in murine dura. Filtered human homologs that are present in our data set are listed with their associated cell type.

## Sheet: Dura_CD45_pos_Markers
Human homologs of top 20 DEGs of each general cell type		Human homologs expressed in our data set
BCL11B		BCL11B	T/NKT cells
ICOS		ICOS	T/NKT cells
SKAP1		SKAP1	T/NKT cells
TCF7		TCF7	T/NKT cells
CD3D		CD3D	T/NKT cells
RORA		RORA	T/NKT cells
CD3G		CD3G	T/NKT cells
ITK		ITK	T/NKT cells
LAT		LAT	T/NKT cells
CXCR6		CXCR6	T/NKT cells
CD8A		CD8A	T/NKT cells
ZAP70		ZAP70	T/NKT cells
KLK8		KLK8	T/NKT cells
F2R		F2R	T/NKT cells
THY1		THY1	T/NKT cells
CD28		CD28	T/NKT cells
IKZF2		IKZF2	T/NKT cells
CD3E		CD3E	T/NKT cells
GATA3		GATA3	T/NKT cells
KLRC4-KLRK1		KLRC4-KLRK1	NK cells
KLRB1		KLRB1	NK cells
TNFRSF9		TNFRSF9	NK cells
GZMA		GZMA	NK cells
NCR1		KLRG1	NK cells
KLRG1		EOMES	NK cells
EOMES		KLRC3	NK cells
KLRC3		GZMB	NK cells
GZMB		XCL2	NK cells
XCL2		XCL1	NK cells
XCL1		KLRC1	NK cells
KLRC1		KLRC2	NK cells
KLRC2		KLRC4	NK cells
KLRC4		PRF1	NK cells
PRF1		NKG7	NK cells
NKG7		CHCHD10	B cells
VPREB3		AKAP12	B cells
CHCHD10		EBF1	B cells
PAX5		GFRA1	B cells
AKAP12		CD79A	B cells
VPREB1		FCMR	B cells
MYL4		C1GALT1C1	MC
EBF1		RACGAP1	MC
SAPCD1		GRIA3	MC
GFRA1		ASS1	MC
CPLX2		PAPSS2	MC
CD79A		CKAP2	MC
CECR2		ITGA1	MC
BFSP2		GPSM2	MC
MZB1		FN1	MC
POU2AF1		SIRPA	cl. Monocytes
TMEM108		SMPDL3A	cl. Monocytes
FCMR		LDLRAD3	cl. Monocytes
C1GALT1C1		EMILIN2	cl. Monocytes
MELK		MS4A4A	cl. Monocytes
RACGAP1		PLAC8	cl. Monocytes
GRIA3		STXBP6	cl. Monocytes
ASS1		S100A4	cl. Monocytes
ANKLE1		TPPP3	cl. Monocytes
PRTN3		FN1	cl. Monocytes
PAPSS2		TGM2	Non-cl. monocytes
NRG1		LDLRAD3	Non-cl. monocytes
CTSG		CDC42EP2	Non-cl. monocytes
CKAP2		CD300E	Non-cl. monocytes
ITGA1		GNGT2	Non-cl. monocytes
KIF20A		DUSP16	Non-cl. monocytes
AURKB		ACE	Non-cl. monocytes
GPSM2		ZFYVE9	Non-cl. monocytes
KCNK12		S1PR5	Non-cl. monocytes
FN1		HES1	Non-cl. monocytes
NUF2		FABP4	Non-cl. monocytes
BIRC5		TPPP3	Non-cl. monocytes
SIRPG		TIAM2	Non-cl. monocytes
SERPINB10		SIRPA	MdC
F10		IL1B	MdC
SIRPB1		PLAC8	MdC
SIRPA		MS4A4A	MdC
SMPDL3A		LSR	MdC
MS4A8		GBP4	MdC
LDLRAD3		SLFN12	MdC
EMILIN2		SLFN12L	MdC
NXPE4		ITGAE	cDC1
MS4A4A		ANPEP	cDC1
ATP1A3		PLPP1	cDC1
PLAC8		DBN1	cDC1
STXBP6		TNIP3	cDC2
S100A4		KLRB1	cDC2
TPPP3		DAPK1	cDC2
GPR141		ANKH	cDC2
FN1		OLFM1	cDC2
MS4A4E		TNFSF9	cDC2
SERPINB10		HLA-DMB	cDC2
TGM2		ITGAX	cDC2
ENO3		CD300LG	cDC2
TREML4		BHLHE40	cDC2
LDLRAD3		HLA-DOA	cDC2
CDC42EP2		ETV3	cDC2
RNASE2		PIR	pDC
CD300E		RUNX2	pDC
GNGT2		PAQR5	pDC
RNASE3		PTPRF	pDC
DUSP16		CD33	pDC
ACE		CD300C	pDC
ZFYVE9		CDH5	pDC
S1PR5		RAMP3	migDC
HES1		CCR7	migDC
FABP4		TMEM150C	migDC
TPPP3		FSCN1	migDC
TIAM2		SOCS2	migDC
SIRPG		APOL3	migDC
SIRPB1		APOL4	migDC
SIRPA		APOL2	migDC
IL1B		APOL1	migDC
PLAC8		CCL22	migDC
CYP4F3		IL4I1	migDC
MS4A4A		MREG	migDC
CLEC4C		HLA-DRB5	migDC
SLAMF8		HLA-DRB1	migDC
GPR141		ADCY6	migDC
MS4A4E		CACNB3	migDC
LSR		LAD1	migDC
GBP4		GAS6	D-BAM
SLFN12		CP	D-BAM
SLFN12L		IGF1	D-BAM
CCR2		LYVE1	D-BAM
ITGAE		SLCO2B1	D-BAM
CLEC9A		C1QC	D-BAM
ANPEP		C1QA	D-BAM
FFAR4		C1QB	D-BAM
SNX22		PMP22	D-BAM
GCSAM		FOLR2	D-BAM
PLPP1		ITGB2	Neutrophils
CYP8B1		LCN2	Neutrophils
CLDN1		CEACAM21	Neutrophils
FAM149A		MAPK13	Neutrophils
DBN1		CHI3L1	Neutrophils
XCR1		G0S2	Neutrophils
TTC39A
MNDA
TLR3
PIANP
TNIP3
KLRB1
DAPK1
RNASE2
ANKH
RNASE3
OLFM1
CCL17
TNFSF9
HLA-DMB
ITGAX
CD300LG
CLEC4C
BHLHE40
HLA-DOA
ETV3
CD209
LMO1
GET1-SH3BGR
PIR
PACSIN1
RUNX2
KLK2
KLK1
PAQR5
PTPRF
PGAM2
HAVCR1
ATP2A1
COX6A2
PDZD4
KLK3
LEFTY1
LEFTY2
SIGLEC6
CD33
CD300C
CCR9
CDH5
RAMP3
CCR7
BCL2L14
TMEM150C
FSCN1
SLCO5A1
SOCS2
IL12B
APOL3
APOL4
APOL2
APOL1
CCL22
IL4I1
MREG
HLA-DRB5
HLA-DRB1
ADCY6
CACNB3
NUDT17
ZMYND15
LAD1
CCL8
CCL1
GAS6
CP
IGF1
PLA2G2D
LYVE1
SLCO2B1
C1QC
C1QA
CLEC4M
C1QB
PMP22
FOLR3
FOLR2
FCRL2
CCL24
ITGB2
LCN2
MMP8
MRGPRX4
FCN1
CEACAM21
ORM2
ORM1
CEBPE
CD177
MAPK13
CAMP
RETNLB
CHI3L1
G0S2
MRGPRX3
MRGPRX2
MRGPRX1
LTF
LRG1

## Sheet: Dura_Myeloid_Markers
Human homologs of top 30 DEGs of each general cell type		Human homologs expressed in our data set
SERPINB10		LDLRAD3	cl. Monocytes
SIRPG		EMILIN2	cl. Monocytes
MS4A8		SIRPA	cl. Monocytes
LDLRAD3		C1GALT1C1	cl. Monocytes
EMILIN2		SMPDL3A	cl. Monocytes
SIRPB1		NFIL3	cl. Monocytes
SIRPA		HPSE	cl. Monocytes
C1GALT1C1		PLAC8	cl. Monocytes
F10		LILRB4	cl. Monocytes
SMPDL3A		NDRG1	cl. Monocytes
NFIL3		MS4A4A	cl. Monocytes
HPSE		LGALS3	cl. Monocytes
PLAC8		IDH1	cl. Monocytes
LILRB4		FN1	cl. Monocytes
ATP1A3		STXBP6	cl. Monocytes
NDRG1		LILRB3	cl. Monocytes
MS4A4A		S100A4	cl. Monocytes
NXPE4		TPPP3	cl. Monocytes
LGALS3		SLFN12	cl. Monocytes
GPR141		SLFN12L	cl. Monocytes
IDH1		TGM2	Non-cl. monocytes
MS4A4E		CDC42EP2	Non-cl. monocytes
FN1		CYTH3	Non-cl. monocytes
NFE2		LDLRAD3	Non-cl. monocytes
STXBP6		AGPAT4	Non-cl. monocytes
LILRA6		TMEM51	Non-cl. monocytes
LILRB5		GNGT2	Non-cl. monocytes
LILRB3		CD300E	Non-cl. monocytes
LILRA5		SPN	Non-cl. monocytes
LILRA4		HEG1	Non-cl. monocytes
S100A4		PPARG	Non-cl. monocytes
TPPP3		FABP4	Non-cl. monocytes
SLFN12		ACE	Non-cl. monocytes
SLFN12L		TPPP3	Non-cl. monocytes
SERPINB10		HES1	Non-cl. monocytes
TGM2		S1PR5	Non-cl. monocytes
ENO3		ZFYVE9	Non-cl. monocytes
TREML4		ITGAL	Non-cl. monocytes
RAP1GAP2		TIAM2	Non-cl. monocytes
CDC42EP2		DUSP16	Non-cl. monocytes
CYTH3		SIRPA	MdC
RNASE2		EMILIN2	MdC
LDLRAD3		LILRB4	MdC
AGPAT4		TMEM51	MdC
TMEM51		IL1B	MdC
GNGT2		IRF7	MdC
CD300E		PLAC8	MdC
SPN		MS4A4A	MdC
NXPE4		SLFN12	MdC
HEG1		SLFN12L	MdC
RNASE3		LSR	MdC
PPARG		CIITA	MdC
FABP4		LILRB3	MdC
ACE		PLBD1	MdC
TPPP3		GBP4	MdC
HES1		MS4A6A	MdC
S1PR5		ITGAE	cDC1
ZFYVE9		PLPP1	cDC1
ITGAL		WDR86	cDC1
TIAM2		ANPEP	cDC1
DUSP16		NAAA	cDC1
SIRPG		SLC25A20	cDC1
SIRPB1		DBN1	cDC1
SIRPA		TNIP3	cDC2
EMILIN2		AVPI1	cDC2
LILRB4		KLRD1	cDC2
TMEM51		DAPK1	cDC2
CYP4F8		KLRB1	cDC2
IL1B		OLFM1	cDC2
IRF7		ANKH	cDC2
CYP4F3		DPEP2	cDC2
PLAC8		HLA-DMB	cDC2
MS4A4A		ITGAX	cDC2
SLFN12		AGPAT4	cDC2
SLFN12L		TNFSF9	cDC2
LSR		ALCAM	cDC2
CIITA		CD300LG	cDC2
GPR141		HLA-DOA	cDC2
MS4A4E		CIITA	cDC2
SLAMF8		ETV3	cDC2
CCR2		KMO	cDC2
LILRA6		BHLHE40	cDC2
LILRB5		TSC22D1	pDC
LILRB3		PIR	pDC
LILRA5		RUNX2	pDC
LILRA4		PAQR5	pDC
PLBD1		LAG3	pDC
GBP4		LRP8	pDC
MS4A6A		PTPRF	pDC
MS4A6E		SLC41A2	pDC
CLEC4C		CDH5	pDC
ITGAE		CD33	pDC
CLEC9A		CD300C	pDC
HEPACAM2		FLRT3	migDC
GCSAM		RAMP3	migDC
NCCRP1		CCR7	migDC
SNX22		ALDH1A2	migDC
PLPP1		TMEM150C	migDC
WDR86		FABP5	migDC
FFAR4		IL4I1	migDC
ANPEP		CCL22	migDC
NAAA		ARPIN	migDC
TNNI2		APOL3	migDC
SLC25A20		APOL4	migDC
FAM149A		APOL2	migDC
TLR3		APOL1	migDC
DBN1		SERPINB6	migDC
XCR1		SLC4A8	migDC
CLDN1		TNFRSF4	migDC
CYP8B1		SOCS2	migDC
MNDA		FSCN1	migDC
TTC39A		HLA-E	migDC
PIANP		STRIP2	migDC
RNASE2		MREG	migDC
FLT3		LAD1	migDC
TNIP3		CACNB3	migDC
AVPI1		HLA-DRB5	migDC
KLRD1		HLA-DRB1	migDC
DAPK1		ADCY6	migDC
KLRB1		GAS6	D-BAM
OLFM1		C3AR1	D-BAM
ANKH		CCL7	D-BAM
RNASE3		HPGDS	D-BAM
DPEP2		DAB2	D-BAM
HLA-DMB		CP	D-BAM
CBFA2T3		LYVE1	D-BAM
CCL17		MS4A7	D-BAM
ITGAX		STAB1	D-BAM
AGPAT4		IGF1	D-BAM
TNFSF9		TSLP	D-BAM
ALCAM		PMP22	D-BAM
LMO1		C1QA	D-BAM
CD300LG		C1QB	D-BAM
HLA-DOA		FOLR2	D-BAM
CIITA		C1QC	D-BAM
CD209		OLFML3	D-BAM
ETV3		SLCO2B1	D-BAM
TMEM238		NPL	D-BAM
KMO
BHLHE40
CLEC4C
TSC22D1
PIR
GET1-SH3BGR
UPB1
PACSIN1
RUNX2
COX6A2
KLK2
KLK1
ATP2A1
PAQR5
PGAM2
HAVCR1
PDZD4
LAG3
LRP8
PTPRF
SLC41A2
KLK3
HOXA7
CD209
CDH5
CCR9
SIGLEC6
CD33
CD300C
LEFTY1
LEFTY2
SMIM5
FLRT3
RAMP3
CCR7
ALDH1A2
TMEM150C
BCL2L14
FABP5
IL4I1
CCL22
ADAM23
ARPIN-AP3S2
ARPIN
IL12B
APOL3
APOL4
APOL2
APOL1
SERPINB6
SLC4A8
TNFRSF4
SOCS2
SLCO5A1
FSCN1
HLA-E
STRIP2
MREG
ZMYND15
LAD1
CACNB3
HLA-DRB5
HLA-DRB1
ADCY6
NUDT17
CCL8
GAS6
C3AR1
CCL7
CCL1
HPGDS
DAB2
CP
PLA2G2D
LYVE1
MS4A7
STAB1
IGF1
TSLP
PMP22
CLEC4M
C1QA
C1QB
FOLR3
FOLR2
CCL24
C1QC
OLFML3
SLCO2B1
FCRL2
NPL
